# Supplementary material for: CoDing Sequence Typer (CDST): a fast, simple, decentralized and interoperable solution for bacterial genomic typing and clustering
Source: Microb Genom. 2025 Oct 23;11(10):001518. doi: 10.1099/mgen.0.001518 (PMC12548756; doi:10.1099/mgen.0.001518)
Supplement: Supplementary Material 2. [file mgen-11-01518-s002.xlsx]

## Sheet: S1_accessions_clusters
GCF_ACC#	Predicted_SeroType	MLST	cgMLST	HC53	HC186	HC436
GCF_000006945.2	Typhimurium	19	cluster62	cluster131	cluster5	cluster2
GCF_000007545.1	Typhi	1	cluster360	cluster62	cluster53	cluster26
GCF_000008105.1	Paratyphi C or Choleraesuis or Typhisuis	66	cluster31	cluster376	cluster36	cluster17
GCF_000009505.1	Enteritidis	11	cluster392	cluster31	cluster1	cluster4
GCF_000009525.1	Gallinarum or Enteritidis	331	cluster255	cluster533	cluster42	cluster84
GCF_000011885.1	Paratyphi A	85	cluster255	cluster17	cluster30	cluster60
GCF_000016045.1	Newport	45	cluster488	cluster35	cluster9	cluster36
GCF_000018385.1	Paratyphi C or Choleraesuis or Typhisuis	114	cluster371	cluster544	cluster21	cluster86
GCF_000018705.1	Paratyphi B var. L(+) tartrate+	307	cluster79	cluster402	cluster201	cluster35
GCF_000020705.1	Heidelberg	15	cluster248	cluster2	cluster13	cluster11
GCF_000020745.1	Schwarzengrund	322	cluster52	cluster186	cluster12	cluster23
GCF_000020885.1	Agona	13	cluster230	cluster231	cluster37	cluster37
GCF_000020925.1	Dublin	10	cluster1	cluster41	cluster39	cluster79
GCF_000022165.1	Typhimurium	19	cluster94	cluster134	cluster5	cluster2
GCF_000026565.1	Paratyphi A	85	cluster94	cluster17	cluster30	cluster60
GCF_000027025.1	Typhimurium	313	cluster225	cluster91	cluster5	cluster2
GCF_000187565.1	Paratyphi C or Choleraesuis or Typhisuis	145	cluster225	cluster483	cluster36	cluster17
GCF_000188735.1	Typhimurium	19	cluster27	cluster243	cluster5	cluster2
GCF_000188955.2	Montevideo	316	cluster342	cluster89	cluster44	cluster44
GCF_000192085.1	Dublin	10	cluster372	cluster488	cluster39	cluster79
GCF_000192125.1	Gallinarum or Enteritidis	78	cluster217	cluster118	cluster42	cluster84
GCF_000195995.1	Typhi	2	cluster217	cluster56	cluster53	cluster26
GCF_000210855.2	Typhimurium	19	cluster148	cluster243	cluster5	cluster2
GCF_000213635.1	Typhimurium	19	cluster148	cluster295	cluster5	cluster2
GCF_000230875.1	Infantis	79	cluster148	cluster308	cluster154	cluster154
GCF_000238455.2	Montevideo	81	cluster148	cluster539	cluster33	cluster67
GCF_000240905.2	Pomona	451	cluster166	cluster394	cluster61	cluster61
GCF_000245535.1	Typhi	1	cluster166	cluster142	cluster53	cluster26
GCF_000252875.1	Typhimurium	-	cluster166	cluster582	cluster5	cluster2
GCF_000252995.1	66:z41:-	-	cluster166	cluster241	cluster60	cluster121
GCF_000258365.1	Heidelberg	15	cluster166	cluster500	cluster13	cluster11
GCF_000271885.2	Newport	5	cluster166	cluster80	cluster3	cluster42
GCF_000271905.2	Newport	118	cluster166	cluster455	cluster227	cluster42
GCF_000272535.2	Newport	118	cluster166	cluster538	cluster3	cluster42
GCF_000272715.4	Newport	45	cluster166	cluster35	cluster9	cluster36
GCF_000272735.4	Newport	45	cluster166	cluster35	cluster9	cluster36
GCF_000272755.4	Newport	45	cluster166	cluster35	cluster9	cluster36
GCF_000272775.4	Newport	45	cluster166	cluster35	cluster9	cluster36
GCF_000272815.2	Newport	-	cluster166	cluster35	cluster9	cluster36
GCF_000272835.5	Newport	118	cluster166	cluster345	cluster3	cluster42
GCF_000272895.2	Newport	45	cluster166	cluster35	cluster9	cluster36
GCF_000280315.2	Enteritidis	11	cluster166	cluster29	cluster1	cluster4
GCF_000329365.2	Enteritidis	11	cluster166	cluster29	cluster1	cluster4
GCF_000330485.2	Gallinarum or Enteritidis	-	cluster166	cluster151	cluster94	cluster21
GCF_000335875.2	Enteritidis	11	cluster166	cluster31	cluster1	cluster4
GCF_000335995.2	Gallinarum or Enteritidis	78	cluster166	cluster118	cluster42	cluster84
GCF_000341425.1	Javiana	24	cluster166	cluster430	cluster215	cluster14
GCF_000385905.1	Typhi	1	cluster166	cluster143	cluster53	cluster26
GCF_000430085.2	Heidelberg	15	cluster166	cluster2	cluster13	cluster11
GCF_000430105.1	Heidelberg	15	cluster166	cluster2	cluster13	cluster11
GCF_000430125.1	Cubana	286	cluster166	cluster425	cluster93	cluster93
GCF_000430145.2	Typhimurium	19	cluster166	cluster24	cluster58	cluster2
GCF_000430165.1	I 4,[5],12:i:-	19	cluster166	cluster55	cluster5	cluster2
GCF_000439255.1	48:z81:-	-	cluster166	cluster460	cluster230	cluster18
GCF_000439415.2	Bareilly	909	cluster166	cluster232	cluster232	cluster1
GCF_000442415.1	Newport	45	cluster166	cluster35	cluster9	cluster36
GCF_000462995.1	Gallinarum or Enteritidis	92	cluster166	cluster443	cluster94	cluster21
GCF_000473275.1	Thompson	26	cluster166	cluster109	cluster47	cluster47
GCF_000483715.2	Newport	45	cluster166	cluster370	cluster9	cluster36
GCF_000484195.3	Agona	13	cluster166	cluster231	cluster37	cluster37
GCF_000486045.2	Heidelberg	15	cluster166	cluster2	cluster13	cluster11
GCF_000486345.2	Typhimurium	19	cluster166	cluster344	cluster28	cluster2
GCF_000486365.2	Thompson	26	cluster166	cluster109	cluster47	cluster47
GCF_000486405.2	Tennessee	319	cluster166	cluster66	cluster32	cluster32
GCF_000486445.2	Sloterdijk	3179	cluster166	cluster306	cluster153	cluster153
GCF_000486585.2	Rubislaw	94	cluster166	cluster326	cluster163	cluster163
GCF_000486725.2	Paratyphi A	85	cluster166	cluster297	cluster30	cluster60
GCF_000486765.2	Panama	48	cluster166	cluster363	cluster69	cluster29
GCF_000486815.2	Oranienburg	23	cluster166	cluster552	cluster106	cluster53
GCF_000486855.2	Minnesota	548	cluster166	cluster423	cluster75	cluster75
GCF_000486915.2	Mbandaka	3016	cluster166	cluster416	cluster208	cluster104
GCF_000487015.2	Muenster	321	cluster166	cluster277	cluster4	cluster19
GCF_000487035.2	Muenster	321	cluster166	cluster277	cluster4	cluster19
GCF_000487155.2	Inverness	1384	cluster166	cluster407	cluster48	cluster48
GCF_000487215.2	Give	654	cluster166	cluster440	cluster86	cluster5
GCF_000487255.2	Chester	-	cluster166	cluster377	cluster188	cluster3
GCF_000487295.3	Paratyphi C or Choleraesuis or Typhisuis	139	cluster166	cluster135	cluster50	cluster17
GCF_000487515.2	Albany or Duesseldorf	292	cluster166	cluster550	cluster63	cluster63
GCF_000487575.2	Anatum	64	cluster166	cluster117	cluster29	cluster58
GCF_000487615.2	Abony	1483	cluster166	cluster330	cluster165	cluster165
GCF_000487775.1	Bredeney	897	cluster166	cluster382	cluster191	cluster5
GCF_000487915.2	Abaetetuba	2041	cluster166	cluster354	cluster177	cluster177
GCF_000487935.2	Saintpaul	27	cluster166	cluster342	cluster26	cluster46
GCF_000493295.2	Poona	964	cluster166	cluster334	cluster167	cluster167
GCF_000493535.2	Typhimurium	128	cluster166	cluster448	cluster224	cluster2
GCF_000494385.3	Agona	13	cluster166	cluster231	cluster37	cluster37
GCF_000499465.1	Bovismorbificans	142	cluster166	cluster360	cluster45	cluster34
GCF_000503845.1	Agona	13	cluster166	cluster231	cluster37	cluster37
GCF_000505365.2	Cerro	367	cluster166	cluster98	cluster197	cluster98
GCF_000505705.1	Heidelberg	15	cluster166	cluster2	cluster13	cluster11
GCF_000612325.1	Enteritidis	11	cluster166	cluster33	cluster1	cluster4
GCF_000623055.1	Enteritidis	11	cluster166	cluster29	cluster1	cluster4
GCF_000623075.1	Enteritidis	11	cluster166	cluster29	cluster1	cluster4
GCF_000623095.1	Enteritidis	11	cluster166	cluster31	cluster1	cluster4
GCF_000623115.2	Enteritidis	11	cluster166	cluster31	cluster1	cluster4
GCF_000623135.1	Enteritidis	11	cluster166	cluster31	cluster1	cluster4
GCF_000623155.2	Enteritidis	11	cluster166	cluster29	cluster1	cluster4
GCF_000623175.2	Enteritidis	11	cluster166	cluster147	cluster1	cluster4
GCF_000623195.2	Enteritidis	11	cluster429	cluster29	cluster1	cluster4
GCF_000623215.2	Enteritidis	11	cluster407	cluster29	cluster1	cluster4
GCF_000623235.2	Enteritidis	11	cluster370	cluster29	cluster1	cluster4
GCF_000623255.2	Enteritidis	11	cluster362	cluster29	cluster1	cluster4
GCF_000623275.1	Enteritidis	-	cluster255	cluster29	cluster1	cluster4
GCF_000623295.1	Enteritidis	11	cluster255	cluster29	cluster1	cluster4
GCF_000623315.1	Enteritidis	11	cluster255	cluster147	cluster1	cluster4
GCF_000623335.1	Enteritidis	11	cluster255	cluster29	cluster1	cluster4
GCF_000623355.1	Enteritidis	11	cluster255	cluster29	cluster1	cluster4
GCF_000623375.1	Enteritidis	-	cluster255	cluster29	cluster1	cluster4
GCF_000623395.2	Enteritidis	11	cluster255	cluster31	cluster1	cluster4
GCF_000623415.2	Enteritidis	11	cluster42	cluster29	cluster1	cluster4
GCF_000623435.2	Enteritidis	11	cluster42	cluster147	cluster1	cluster4
GCF_000623455.2	Enteritidis	11	cluster42	cluster31	cluster1	cluster4
GCF_000623475.1	Enteritidis	11	cluster42	cluster31	cluster1	cluster4
GCF_000623495.2	Enteritidis	11	cluster42	cluster29	cluster1	cluster4
GCF_000623515.2	Enteritidis	11	cluster42	cluster31	cluster1	cluster4
GCF_000623535.2	Enteritidis	11	cluster42	cluster29	cluster1	cluster4
GCF_000623555.2	Enteritidis	11	cluster256	cluster29	cluster1	cluster4
GCF_000623575.2	Enteritidis	11	cluster256	cluster29	cluster1	cluster4
GCF_000623595.2	Enteritidis	11	cluster380	cluster4	cluster1	cluster4
GCF_000623615.2	Enteritidis	11	cluster340	cluster31	cluster1	cluster4
GCF_000623635.2	Enteritidis	11	cluster76	cluster4	cluster1	cluster4
GCF_000623655.2	Enteritidis	11	cluster76	cluster31	cluster1	cluster4
GCF_000623675.2	Enteritidis	11	cluster76	cluster31	cluster1	cluster4
GCF_000623695.2	Enteritidis	11	cluster76	cluster4	cluster1	cluster4
GCF_000623715.2	Enteritidis	11	cluster410	cluster31	cluster1	cluster4
GCF_000623735.2	Enteritidis	11	cluster410	cluster31	cluster1	cluster4
GCF_000623755.2	Enteritidis	11	cluster410	cluster29	cluster1	cluster4
GCF_000623775.2	Enteritidis	11	cluster410	cluster147	cluster1	cluster4
GCF_000623795.2	Enteritidis	11	cluster410	cluster147	cluster1	cluster4
GCF_000623815.2	Enteritidis	11	cluster410	cluster29	cluster1	cluster4
GCF_000623835.2	Enteritidis	11	cluster115	cluster29	cluster1	cluster4
GCF_000623855.2	Enteritidis	11	cluster115	cluster29	cluster1	cluster4
GCF_000623875.2	Enteritidis	11	cluster549	cluster29	cluster1	cluster4
GCF_000623895.2	Enteritidis	11	cluster332	cluster29	cluster1	cluster4
GCF_000623915.2	Enteritidis	11	cluster101	cluster29	cluster1	cluster4
GCF_000623935.2	Enteritidis	11	cluster101	cluster29	cluster1	cluster4
GCF_000623955.2	Enteritidis	11	cluster101	cluster29	cluster1	cluster4
GCF_000623975.2	Enteritidis	11	cluster166	cluster29	cluster1	cluster4
GCF_000623995.2	Enteritidis	11	cluster115	cluster29	cluster1	cluster4
GCF_000624015.2	Enteritidis	11	cluster501	cluster29	cluster1	cluster4
GCF_000624035.2	Enteritidis	11	cluster501	cluster29	cluster1	cluster4
GCF_000624055.2	Enteritidis	11	cluster501	cluster31	cluster1	cluster4
GCF_000624075.2	Enteritidis	11	cluster501	cluster29	cluster1	cluster4
GCF_000624095.2	Enteritidis	11	cluster383	cluster29	cluster1	cluster4
GCF_000624115.2	Enteritidis	11	cluster171	cluster29	cluster1	cluster4
GCF_000624135.2	Enteritidis	11	cluster171	cluster29	cluster1	cluster4
GCF_000624155.2	Enteritidis	11	cluster484	cluster147	cluster1	cluster4
GCF_000624175.1	Enteritidis	11	cluster576	cluster31	cluster1	cluster4
GCF_000624195.2	Enteritidis	11	cluster539	cluster29	cluster1	cluster4
GCF_000624215.2	Enteritidis	11	cluster539	cluster29	cluster1	cluster4
GCF_000624235.2	Enteritidis	11	cluster424	cluster29	cluster1	cluster4
GCF_000624255.1	Enteritidis	11	cluster384	cluster31	cluster1	cluster4
GCF_000624275.2	Enteritidis	11	cluster89	cluster147	cluster1	cluster4
GCF_000624295.2	Enteritidis	11	cluster89	cluster29	cluster1	cluster4
GCF_000624315.2	Enteritidis	11	cluster262	cluster29	cluster1	cluster4
GCF_000624335.2	Enteritidis	11	cluster262	cluster29	cluster1	cluster4
GCF_000624355.2	Enteritidis	11	cluster489	cluster147	cluster1	cluster4
GCF_000624375.2	Enteritidis	11	cluster548	cluster29	cluster1	cluster4
GCF_000624395.2	Enteritidis	11	cluster120	cluster29	cluster1	cluster4
GCF_000624415.2	Enteritidis	11	cluster120	cluster29	cluster1	cluster4
GCF_000624435.2	Enteritidis	11	cluster442	cluster147	cluster1	cluster4
GCF_000624455.2	Enteritidis	11	cluster598	cluster147	cluster1	cluster4
GCF_000624475.2	Enteritidis	11	cluster68	cluster29	cluster1	cluster4
GCF_000624495.2	Enteritidis	11	cluster68	cluster29	cluster1	cluster4
GCF_000624515.2	Enteritidis	11	cluster446	cluster29	cluster1	cluster4
GCF_000624535.2	Enteritidis	11	cluster556	cluster29	cluster1	cluster4
GCF_000624555.2	Enteritidis	11	cluster333	cluster29	cluster1	cluster4
GCF_000624575.2	Enteritidis	11	cluster462	cluster29	cluster1	cluster4
GCF_000624595.2	Enteritidis	11	cluster444	cluster29	cluster1	cluster4
GCF_000624615.2	Enteritidis	11	cluster29	cluster29	cluster1	cluster4
GCF_000624635.2	Enteritidis	11	cluster365	cluster29	cluster1	cluster4
GCF_000624655.2	Enteritidis	11	cluster163	cluster29	cluster1	cluster4
GCF_000624675.1	Enteritidis	11	cluster163	cluster147	cluster1	cluster4
GCF_000624695.1	Enteritidis	11	cluster163	cluster29	cluster1	cluster4
GCF_000624715.1	Enteritidis	11	cluster163	cluster29	cluster1	cluster4
GCF_000624735.2	Enteritidis	11	cluster163	cluster29	cluster1	cluster4
GCF_000624755.2	Enteritidis	11	cluster163	cluster29	cluster1	cluster4
GCF_000624775.2	Enteritidis	11	cluster379	cluster29	cluster1	cluster4
GCF_000624795.2	Enteritidis	11	cluster580	cluster29	cluster1	cluster4
GCF_000624815.2	Enteritidis	11	cluster496	cluster29	cluster1	cluster4
GCF_000624835.2	Enteritidis	11	cluster411	cluster29	cluster1	cluster4
GCF_000624855.2	Enteritidis	11	cluster29	cluster147	cluster1	cluster4
GCF_000624875.2	Enteritidis	11	cluster29	cluster147	cluster1	cluster4
GCF_000624895.2	Enteritidis	11	cluster63	cluster29	cluster1	cluster4
GCF_000624915.2	Enteritidis	11	cluster29	cluster29	cluster1	cluster4
GCF_000624935.2	Enteritidis	11	cluster74	cluster29	cluster1	cluster4
GCF_000624955.2	Enteritidis	11	cluster269	cluster147	cluster1	cluster4
GCF_000624975.2	Enteritidis	11	cluster269	cluster147	cluster1	cluster4
GCF_000624995.2	Enteritidis	11	cluster29	cluster29	cluster1	cluster4
GCF_000625015.2	Enteritidis	11	cluster29	cluster29	cluster1	cluster4
GCF_000625035.2	Enteritidis	11	cluster269	cluster29	cluster1	cluster4
GCF_000625055.2	Enteritidis	11	cluster63	cluster29	cluster1	cluster4
GCF_000625075.2	Enteritidis	11	cluster74	cluster29	cluster1	cluster4
GCF_000625095.2	Enteritidis	11	cluster63	cluster147	cluster1	cluster4
GCF_000625115.2	Enteritidis	11	cluster325	cluster147	cluster1	cluster4
GCF_000625135.2	Enteritidis	11	cluster29	cluster147	cluster1	cluster4
GCF_000625155.2	Enteritidis	11	cluster29	cluster147	cluster1	cluster4
GCF_000625175.2	Enteritidis	11	cluster63	cluster29	cluster1	cluster4
GCF_000625195.2	Enteritidis	11	cluster29	cluster29	cluster1	cluster4
GCF_000625215.2	Enteritidis	11	cluster74	cluster29	cluster1	cluster4
GCF_000625235.2	Enteritidis	11	cluster63	cluster29	cluster1	cluster4
GCF_000625255.2	Enteritidis	11	cluster63	cluster147	cluster1	cluster4
GCF_000625275.2	Enteritidis	11	cluster29	cluster29	cluster1	cluster4
GCF_000625295.2	Enteritidis	11	cluster29	cluster29	cluster1	cluster4
GCF_000625315.2	Enteritidis	11	cluster29	cluster29	cluster1	cluster4
GCF_000625335.2	Enteritidis	11	cluster63	cluster29	cluster1	cluster4
GCF_000625355.1	Enteritidis	11	cluster74	cluster29	cluster1	cluster4
GCF_000625375.2	Enteritidis	11	cluster74	cluster29	cluster1	cluster4
GCF_000625395.2	Enteritidis	11	cluster74	cluster29	cluster1	cluster4
GCF_000625415.2	Enteritidis	11	cluster74	cluster147	cluster1	cluster4
GCF_000625435.2	Enteritidis	11	cluster74	cluster147	cluster1	cluster4
GCF_000625455.2	Enteritidis	11	cluster74	cluster29	cluster1	cluster4
GCF_000625475.2	Enteritidis	11	cluster29	cluster29	cluster1	cluster4
GCF_000625495.2	Enteritidis	11	cluster63	cluster29	cluster1	cluster4
GCF_000625515.2	Enteritidis	11	cluster29	cluster29	cluster1	cluster4
GCF_000625535.1	Enteritidis	11	cluster29	cluster29	cluster1	cluster4
GCF_000625555.2	Enteritidis	11	cluster29	cluster29	cluster1	cluster4
GCF_000625575.2	Enteritidis	11	cluster285	cluster29	cluster1	cluster4
GCF_000625595.1	Enteritidis	11	cluster285	cluster29	cluster1	cluster4
GCF_000625615.2	Enteritidis	11	cluster267	cluster29	cluster1	cluster4
GCF_000625635.2	Enteritidis	11	cluster267	cluster29	cluster1	cluster4
GCF_000625655.1	Enteritidis	11	cluster402	cluster31	cluster1	cluster4
GCF_000625675.2	Enteritidis	11	cluster448	cluster147	cluster1	cluster4
GCF_000625695.2	Enteritidis	11	cluster74	cluster29	cluster1	cluster4
GCF_000625715.2	Enteritidis	11	cluster132	cluster147	cluster1	cluster4
GCF_000625735.1	Enteritidis	11	cluster132	cluster4	cluster1	cluster4
GCF_000625755.1	Enteritidis	11	cluster132	cluster147	cluster1	cluster4
GCF_000625775.2	Enteritidis	11	cluster132	cluster29	cluster1	cluster4
GCF_000625795.2	Enteritidis	11	cluster13	cluster4	cluster1	cluster4
GCF_000625815.2	Enteritidis	11	cluster13	cluster29	cluster1	cluster4
GCF_000625835.2	Enteritidis	11	cluster25	cluster147	cluster1	cluster4
GCF_000625855.1	Enteritidis	11	cluster25	cluster31	cluster1	cluster4
GCF_000625875.2	Enteritidis	11	cluster25	cluster29	cluster1	cluster4
GCF_000625895.2	Enteritidis	11	cluster25	cluster147	cluster1	cluster4
GCF_000625915.2	Enteritidis	11	cluster579	cluster29	cluster1	cluster4
GCF_000625935.2	Enteritidis	11	cluster13	cluster147	cluster1	cluster4
GCF_000625955.2	Enteritidis	11	cluster13	cluster29	cluster1	cluster4
GCF_000625975.2	Enteritidis	11	cluster13	cluster29	cluster1	cluster4
GCF_000625995.2	Enteritidis	11	cluster13	cluster29	cluster1	cluster4
GCF_000626015.2	Enteritidis	11	cluster475	cluster147	cluster1	cluster4
GCF_000626035.2	Enteritidis	11	cluster475	cluster29	cluster1	cluster4
GCF_000626055.1	Enteritidis	11	cluster13	cluster147	cluster1	cluster4
GCF_000626075.2	Enteritidis	11	cluster13	cluster29	cluster1	cluster4
GCF_000626095.2	Enteritidis	11	cluster13	cluster31	cluster1	cluster4
GCF_000626115.2	Enteritidis	11	cluster13	cluster29	cluster1	cluster4
GCF_000626135.2	Enteritidis	11	cluster13	cluster29	cluster1	cluster4
GCF_000626155.2	Enteritidis	11	cluster13	cluster29	cluster1	cluster4
GCF_000626175.1	Enteritidis	11	cluster13	cluster29	cluster1	cluster4
GCF_000626195.1	Enteritidis	11	cluster13	cluster147	cluster1	cluster4
GCF_000626215.1	Enteritidis	-	cluster13	cluster29	cluster1	cluster4
GCF_000626235.1	Enteritidis	11	cluster13	cluster147	cluster1	cluster4
GCF_000626255.1	Enteritidis	-	cluster13	cluster29	cluster1	cluster4
GCF_000626275.2	Enteritidis	11	cluster366	cluster147	cluster1	cluster4
GCF_000626295.1	Enteritidis	-	cluster301	cluster29	cluster1	cluster4
GCF_000626335.1	Enteritidis	11	cluster495	cluster29	cluster1	cluster4
GCF_000626355.1	Enteritidis	-	cluster431	cluster29	cluster1	cluster4
GCF_000626375.1	Enteritidis	11	cluster103	cluster29	cluster1	cluster4
GCF_000626395.1	Enteritidis	11	cluster103	cluster147	cluster1	cluster4
GCF_000626415.2	Enteritidis	11	cluster368	cluster492	cluster1	cluster4
GCF_000626435.2	Enteritidis	11	cluster455	cluster384	cluster1	cluster4
GCF_000626455.1	Enteritidis	11	cluster354	cluster29	cluster1	cluster4
GCF_000626475.1	Enteritidis	11	cluster53	cluster29	cluster1	cluster4
GCF_000626495.1	Enteritidis	11	cluster53	cluster29	cluster1	cluster4
GCF_000626515.1	Enteritidis	11	cluster306	cluster29	cluster1	cluster4
GCF_000626535.1	Enteritidis	11	cluster348	cluster29	cluster1	cluster4
GCF_000626555.2	Enteritidis	11	cluster419	cluster29	cluster1	cluster4
GCF_000626695.2	Enteritidis	11	cluster67	cluster31	cluster1	cluster4
GCF_000636135.1	Typhimurium	19	cluster588	cluster157	cluster5	cluster2
GCF_000698515.2	Bareilly	909	cluster386	cluster232	cluster232	cluster1
GCF_000698715.2	Bareilly	909	cluster234	cluster232	cluster232	cluster1
GCF_000709535.1	48:z41:-	62	cluster316	cluster408	cluster204	cluster102
GCF_000732045.2	Give	516	cluster130	cluster546	cluster43	cluster43
GCF_000742815.1	Paratyphi C or Choleraesuis or Typhisuis	68	cluster595	cluster217	cluster50	cluster17
GCF_000743055.1	Typhimurium	2066	cluster4	cluster528	cluster5	cluster2
GCF_000748245.2	Bareilly	909	cluster346	cluster232	cluster232	cluster1
GCF_000748565.2	Bareilly	909	cluster185	cluster232	cluster232	cluster1
GCF_000750215.1	Enteritidis	11	cluster73	cluster147	cluster1	cluster4
GCF_000750255.1	Enteritidis	11	cluster560	cluster29	cluster1	cluster4
GCF_000750295.1	Enteritidis	11	cluster11	cluster436	cluster1	cluster4
GCF_000750335.1	Enteritidis	11	cluster11	cluster147	cluster1	cluster4
GCF_000750375.1	Enteritidis	11	cluster58	cluster147	cluster1	cluster4
GCF_000750395.2	Enteritidis	11	cluster58	cluster29	cluster1	cluster4
GCF_000750415.2	Enteritidis	11	cluster249	cluster29	cluster1	cluster4
GCF_000750435.1	Enteritidis	11	cluster249	cluster29	cluster1	cluster4
GCF_000750455.1	Enteritidis	11	cluster142	cluster29	cluster1	cluster4
GCF_000750475.1	Enteritidis	11	cluster142	cluster29	cluster1	cluster4
GCF_000750495.1	Enteritidis	11	cluster58	cluster29	cluster1	cluster4
GCF_000754375.1	Enteritidis	3175	cluster19	cluster29	cluster1	cluster4
GCF_000783815.2	Enteritidis	11	cluster58	cluster29	cluster1	cluster4
GCF_000818075.1	Paratyphi A	129	cluster58	cluster54	cluster30	cluster60
GCF_000818115.1	Miami	129	cluster58	cluster54	cluster30	cluster60
GCF_000831025.2	Enteritidis	11	cluster58	cluster147	cluster1	cluster4
GCF_000831045.2	Enteritidis	11	cluster58	cluster147	cluster1	cluster4
GCF_000940895.2	Anatum	64	cluster58	cluster117	cluster29	cluster58
GCF_000940935.2	Newport	118	cluster58	cluster534	cluster3	cluster42
GCF_000940975.1	Montevideo	138	cluster58	cluster42	cluster171	cluster171
GCF_000941015.2	Typhimurium	19	cluster11	cluster187	cluster5	cluster2
GCF_000953495.1	Infantis	32	cluster19	cluster209	cluster14	cluster28
GCF_000963535.2	Anatum	64	cluster19	cluster22	cluster29	cluster58
GCF_000968775.2	Enteritidis	11	cluster19	cluster29	cluster1	cluster4
GCF_000968795.1	Enteritidis	11	cluster58	cluster29	cluster1	cluster4
GCF_000973645.1	Typhimurium	19	cluster81	cluster46	cluster5	cluster2
GCF_000973665.2	Montevideo	138	cluster58	cluster42	cluster171	cluster171
GCF_000973685.2	Newport	31	cluster58	cluster312	cluster91	cluster91
GCF_000988525.3	Anatum	64	cluster58	cluster466	cluster29	cluster58
GCF_000993725.1	Mbandaka	413	cluster58	cluster516	cluster34	cluster139
GCF_001006525.1	Typhimurium	213	cluster58	cluster69	cluster58	cluster2
GCF_001045395.1	Paratyphi A	85	cluster58	cluster17	cluster30	cluster60
GCF_001051545.2	Newport	5	cluster58	cluster80	cluster3	cluster42
GCF_001051625.2	Newport	5	cluster58	cluster80	cluster3	cluster42
GCF_001051695.2	Newport	118	cluster58	cluster455	cluster227	cluster42
GCF_001051815.2	Newport	5	cluster58	cluster80	cluster3	cluster42
GCF_001122625.2	Typhi	2	cluster58	cluster237	cluster53	cluster26
GCF_001134605.2	Typhi	2	cluster58	cluster237	cluster53	cluster26
GCF_001148305.2	Typhi	1	cluster58	cluster142	cluster53	cluster26
GCF_001173525.2	Typhi	2	cluster58	cluster237	cluster53	cluster26
GCF_001185215.1	Enteritidis	-	cluster58	cluster100	cluster1	cluster4
GCF_001185245.1	Enteritidis	-	cluster58	cluster100	cluster1	cluster4
GCF_001188125.2	Heidelberg	15	cluster58	cluster2	cluster13	cluster11
GCF_001293505.1	Typhimurium	213	cluster58	cluster333	cluster58	cluster2
GCF_001302605.1	Typhi	2	cluster58	cluster237	cluster53	cluster26
GCF_001305235.1	Enteritidis	11	cluster58	cluster31	cluster1	cluster4
GCF_001305815.1	Thompson	26	cluster58	cluster109	cluster47	cluster47
GCF_001305835.1	Thompson	26	cluster81	cluster109	cluster47	cluster47
GCF_001360555.2	Typhi	1	cluster557	cluster142	cluster53	cluster26
GCF_001409135.1	Weltevreden	365	cluster81	cluster51	cluster23	cluster92
GCF_001409155.1	Weltevreden	365	cluster551	cluster10	cluster23	cluster92
GCF_001409175.1	Weltevreden	2384	cluster506	cluster375	cluster23	cluster92
GCF_001409195.1	Weltevreden	365	cluster58	cluster511	cluster23	cluster92
GCF_001441205.1	Heidelberg	15	cluster58	cluster2	cluster13	cluster11
GCF_001441225.1	Heidelberg	15	cluster58	cluster2	cluster13	cluster11
GCF_001441245.1	Heidelberg	15	cluster58	cluster2	cluster13	cluster11
GCF_001447095.1	Anatum	-	cluster58	cluster21	cluster29	cluster58
GCF_001447115.1	Anatum	-	cluster58	cluster21	cluster29	cluster58
GCF_001448485.2	Kentucky	152	cluster58	cluster12	cluster116	cluster116
GCF_001448665.2	Gaminara	2440	cluster58	cluster366	cluster183	cluster183
GCF_001448705.2	Hvittingfoss	446	cluster58	cluster522	cluster18	cluster72
GCF_001448785.2	Milwaukee	1245	cluster58	cluster296	cluster148	cluster148
GCF_001454965.1	Newport	166	cluster58	cluster388	cluster194	cluster97
GCF_001457675.1	Senftenberg	14	cluster58	cluster70	cluster11	cluster45
GCF_001479685.2	Kentucky	152	cluster253	cluster12	cluster116	cluster116
GCF_001484025.1	Enteritidis	11	cluster253	cluster29	cluster1	cluster4
GCF_001535315.2	Tennessee	319	cluster487	cluster66	cluster32	cluster32
GCF_001540845.1	I 4,[5],12:i:-	34	cluster323	cluster13	cluster58	cluster2
GCF_001558355.2	Typhimurium	19	cluster58	cluster131	cluster5	cluster2
GCF_001576255.1	Typhimurium	19	cluster26	cluster157	cluster5	cluster2
GCF_001576275.1	Typhimurium	302	cluster26	cluster76	cluster5	cluster2
GCF_001577505.1	Typhimurium	302	cluster528	cluster76	cluster5	cluster2
GCF_001587055.1	Typhimurium	19	cluster416	cluster243	cluster5	cluster2
GCF_001612515.1	Weltevreden	365	cluster126	cluster10	cluster23	cluster92
GCF_001617585.1	Typhimurium	19	cluster126	cluster157	cluster5	cluster2
GCF_001620115.1	Anatum	64	cluster529	cluster453	cluster29	cluster58
GCF_001620135.2	Anatum	64	cluster592	cluster547	cluster29	cluster58
GCF_001620155.1	Anatum	64	cluster536	cluster504	cluster29	cluster58
GCF_001620205.2	Anatum	64	cluster318	cluster419	cluster29	cluster58
GCF_001620225.1	Anatum	2167	cluster78	cluster22	cluster29	cluster58
GCF_001623545.2	Anatum	64	cluster78	cluster22	cluster29	cluster58
GCF_001623585.1	Anatum	64	cluster134	cluster556	cluster29	cluster58
GCF_001623625.1	Anatum	64	cluster134	cluster514	cluster29	cluster58
GCF_001623645.2	Typhimurium	19	cluster540	cluster24	cluster58	cluster2
GCF_001623665.2	Anatum	64	cluster550	cluster117	cluster29	cluster58
GCF_001623685.1	Typhimurium	19	cluster587	cluster157	cluster5	cluster2
GCF_001623705.1	Typhimurium	19	cluster523	cluster46	cluster5	cluster2
GCF_001623725.1	Typhimurium	19	cluster46	cluster157	cluster5	cluster2
GCF_001623745.2	Typhimurium	19	cluster46	cluster74	cluster5	cluster2
GCF_001623765.2	Typhimurium	19	cluster554	cluster371	cluster5	cluster2
GCF_001623775.1	Typhimurium	19	cluster324	cluster44	cluster58	cluster2
GCF_001623805.1	Typhimurium	19	cluster530	cluster157	cluster5	cluster2
GCF_001623825.2	Typhimurium	19	cluster313	cluster157	cluster5	cluster2
GCF_001623845.1	Typhimurium	19	cluster505	cluster44	cluster58	cluster2
GCF_001628755.1	IIIb 60:r:z	3457	cluster154	cluster427	cluster101	cluster101
GCF_001629755.1	IIIb 60:r:z	3457	cluster85	cluster427	cluster101	cluster101
GCF_001629775.1	IIIb 60:r:z	3457	cluster14	cluster427	cluster101	cluster101
GCF_001647045.1	Enteritidis	11	cluster33	cluster29	cluster1	cluster4
GCF_001647755.1	Indiana	17	cluster302	cluster19	cluster80	cluster16
GCF_001652385.2	Typhimurium	36	cluster283	cluster576	cluster2	cluster2
GCF_001689935.1	Heidelberg	15	cluster283	cluster2	cluster13	cluster11
GCF_001690005.1	Heidelberg	15	cluster283	cluster2	cluster13	cluster11
GCF_001690035.1	Heidelberg	15	cluster154	cluster2	cluster13	cluster11
GCF_001690055.1	Heidelberg	15	cluster33	cluster2	cluster13	cluster11
GCF_001690075.1	Heidelberg	15	cluster33	cluster2	cluster13	cluster11
GCF_001690095.1	Heidelberg	15	cluster512	cluster2	cluster13	cluster11
GCF_001690115.1	Heidelberg	15	cluster494	cluster2	cluster13	cluster11
GCF_001690135.1	Heidelberg	15	cluster519	cluster2	cluster13	cluster11
GCF_001692495.1	Heidelberg	15	cluster493	cluster2	cluster13	cluster11
GCF_001692515.1	Heidelberg	15	cluster479	cluster2	cluster13	cluster11
GCF_001692535.1	Heidelberg	15	cluster422	cluster2	cluster13	cluster11
GCF_001692555.1	Heidelberg	15	cluster21	cluster2	cluster13	cluster11
GCF_001692575.1	Heidelberg	15	cluster21	cluster2	cluster13	cluster11
GCF_001692595.1	Heidelberg	15	cluster538	cluster2	cluster13	cluster11
GCF_001692615.1	Heidelberg	15	cluster21	cluster2	cluster13	cluster11
GCF_001692635.1	Heidelberg	15	cluster21	cluster2	cluster13	cluster11
GCF_001692655.1	Heidelberg	15	cluster21	cluster2	cluster13	cluster11
GCF_001700595.1	Typhimurium	19	cluster21	cluster157	cluster5	cluster2
GCF_001705055.1	Enteritidis	11	cluster21	cluster31	cluster1	cluster4
GCF_001705365.1	Typhimurium	-	cluster21	cluster134	cluster5	cluster2
GCF_001713515.2	Enteritidis	11	cluster21	cluster123	cluster1	cluster4
GCF_001729225.1	Typhimurium	19	cluster21	cluster510	cluster5	cluster2
GCF_001756025.2	Typhimurium	19	cluster21	cluster540	cluster5	cluster2
GCF_001831555.2	IIIb 60:r:e,n,x,z15	63	cluster470	cluster63	cluster127	cluster127
GCF_001831715.2	I 38:k:-	1384	cluster480	cluster357	cluster48	cluster48
GCF_001831915.2	Meleagridis	463	cluster562	cluster356	cluster16	cluster33
GCF_001831985.2	Rubislaw	1575	cluster21	cluster467	cluster161	cluster161
GCF_001832255.2	IIIb 60:r:e,n,x,z15	63	cluster581	cluster63	cluster127	cluster127
GCF_001833225.2	Saintpaul	95	cluster21	cluster124	cluster62	cluster62
GCF_001833255.2	Rubislaw	1575	cluster21	cluster401	cluster161	cluster161
GCF_001833305.2	Saintpaul	95	cluster441	cluster124	cluster62	cluster62
GCF_001834735.2	Inverness	1384	cluster85	cluster406	cluster48	cluster48
GCF_001834965.2	Rubislaw	1575	cluster85	cluster244	cluster161	cluster161
GCF_001887015.1	I 4:-:-	-	cluster85	cluster339	cluster27	cluster2
GCF_001890165.1	Newport	350	cluster85	cluster125	cluster3	cluster42
GCF_001890185.1	Newport	45	cluster85	cluster35	cluster9	cluster36
GCF_001890445.1	Muenchen	83	cluster85	cluster119	cluster147	cluster147
GCF_001922165.1	Newport	45	cluster85	cluster35	cluster9	cluster36
GCF_001922185.1	Typhimurium	19	cluster85	cluster141	cluster28	cluster2
GCF_001931555.1	Infantis	32	cluster85	cluster39	cluster14	cluster28
GCF_001931575.1	Infantis	32	cluster85	cluster39	cluster14	cluster28
GCF_001931595.1	Infantis	32	cluster85	cluster39	cluster14	cluster28
GCF_001931615.1	Infantis	32	cluster85	cluster39	cluster14	cluster28
GCF_001941405.1	Cerro	367	cluster85	cluster98	cluster197	cluster98
GCF_001952995.1	Saintpaul	50	cluster85	cluster171	cluster7	cluster46
GCF_001953015.1	Thompson	26	cluster85	cluster109	cluster47	cluster47
GCF_001953035.1	Dublin	4406	cluster85	cluster415	cluster39	cluster79
GCF_001953675.1	Saintpaul	50	cluster85	cluster171	cluster7	cluster46
GCF_001953695.1	Saintpaul	50	cluster85	cluster171	cluster7	cluster46
GCF_001956735.1	Antsalova	4407	cluster574	cluster494	cluster123	cluster123
GCF_001969425.1	Senftenberg	185	cluster357	cluster474	cluster35	cluster70
GCF_001972545.2	Enteritidis	11	cluster106	cluster29	cluster1	cluster4
GCF_001972625.2	Enteritidis	11	cluster106	cluster33	cluster1	cluster4
GCF_001973275.2	Enteritidis	11	cluster106	cluster29	cluster1	cluster4
GCF_001973785.2	Enteritidis	3632	cluster106	cluster29	cluster1	cluster4
GCF_001975245.1	Heidelberg	15	cluster106	cluster335	cluster13	cluster11
GCF_001975265.1	I 9:g,m,q:-	2912	cluster106	cluster590	cluster57	cluster4
GCF_001975285.1	Apapa	-	cluster106	cluster450	cluster225	cluster112
GCF_001975305.1	Newport	350	cluster381	cluster125	cluster3	cluster42
GCF_001975325.1	Bergen	1356	cluster85	cluster400	cluster200	cluster100
GCF_001975345.1	Agona	13	cluster85	cluster231	cluster37	cluster37
GCF_001975365.1	Djakarta	-	cluster287	cluster320	cluster160	cluster160
GCF_001975385.1	Hillingdon	-	cluster287	cluster572	cluster143	cluster143
GCF_001975405.1	Johannesburg	471	cluster287	cluster569	cluster108	cluster54
GCF_001975425.1	Panama	48	cluster287	cluster79	cluster69	cluster29
GCF_001975445.1	Krefeld	1799	cluster85	cluster512	cluster128	cluster128
GCF_001975515.1	Litchfield	491	cluster287	cluster508	cluster59	cluster59
GCF_001975555.1	I 9:g,q:-	-	cluster575	cluster404	cluster202	cluster4
GCF_001975605.1	Enteritidis	-	cluster555	cluster386	cluster193	cluster11
GCF_001975625.1	Wandsworth	1498	cluster85	cluster484	cluster6	cluster25
GCF_001975645.1	Manhattan	18	cluster138	cluster498	cluster10	cluster20
GCF_001989635.1	I 4,[5],12:i:-	34	cluster138	cluster25	cluster58	cluster2
GCF_002094915.1	Pomona	451	cluster138	cluster322	cluster61	cluster61
GCF_002119485.1	Virchow	16	cluster138	cluster5	cluster40	cluster80
GCF_002128365.1	Enteritidis	11	cluster138	cluster29	cluster1	cluster4
GCF_002128385.1	Enteritidis	11	cluster138	cluster29	cluster1	cluster4
GCF_002163995.1	Typhimurium	99	cluster24	cluster458	cluster27	cluster2
GCF_002196535.1	Minnesota	548	cluster24	cluster434	cluster75	cluster75
GCF_002201855.1	Typhimurium	19	cluster443	cluster139	cluster5	cluster2
GCF_002208195.1	Panama	-	cluster21	cluster398	cluster199	cluster29
GCF_002208255.1	Onderstepoort	3102	cluster524	cluster368	cluster184	cluster184
GCF_002208315.1	Quebec	4409	cluster589	cluster496	cluster124	cluster124
GCF_002208965.1	Typhimurium	19	cluster403	cluster24	cluster58	cluster2
GCF_002209205.2	Hadar	33	cluster14	cluster561	cluster79	cluster87
GCF_002209225.1	Typhimurium	19	cluster14	cluster557	cluster5	cluster2
GCF_002210025.1	I 4,[5],12:i:-	34	cluster14	cluster13	cluster58	cluster2
GCF_002211565.1	Ouakam	1610	cluster532	cluster577	cluster85	cluster85
GCF_002211585.1	Macclesfield	4976	cluster531	cluster456	cluster228	cluster114
GCF_002211825.1	IIIb 65:c:z	1260	cluster388	cluster304	cluster152	cluster152
GCF_002211845.1	Waycross	-	cluster464	cluster560	cluster140	cluster140
GCF_002211865.1	II 55:z39:k	1121	cluster533	cluster352	cluster176	cluster176
GCF_002211925.1	66:z41:-	-	cluster558	cluster241	cluster60	cluster121
GCF_002211965.1	IIIb 50:k:z	430	cluster498	cluster558	cluster19	cluster39
GCF_002220345.1	Enteritidis	11	cluster400	cluster31	cluster1	cluster4
GCF_002224405.1	Indiana	17	cluster396	cluster19	cluster80	cluster16
GCF_002234475.1	II 57:z29:-	-	cluster486	cluster172	cluster172	cluster172
GCF_002234515.1	Mbandaka	413	cluster486	cluster27	cluster34	cluster139
GCF_002234735.2	Saintpaul	680	cluster21	cluster323	cluster26	cluster46
GCF_002234755.2	Derby	72	cluster21	cluster64	cluster64	cluster64
GCF_002234775.1	Braenderup	22	cluster21	cluster122	cluster24	cluster24
GCF_002234795.1	Manhattan	18	cluster21	cluster475	cluster10	cluster20
GCF_002238275.1	Paratyphi B	28	cluster350	cluster138	cluster68	cluster68
GCF_002265865.2	Corvallis	3962	cluster375	cluster273	cluster136	cluster136
GCF_002266085.2	Dublin	10	cluster563	cluster41	cluster39	cluster79
GCF_002266205.2	Eastbourne	414	cluster447	cluster348	cluster174	cluster3
GCF_002266325.2	Stanleyville	2562	cluster54	cluster178	cluster178	cluster178
GCF_002290205.1	Saintpaul	3602	cluster54	cluster45	cluster26	cluster46
GCF_002313085.1	Enteritidis	11	cluster54	cluster31	cluster1	cluster4
GCF_002313105.1	Enteritidis	11	cluster281	cluster31	cluster1	cluster4
GCF_002313125.1	I 4,[5],12:i:-	34	cluster349	cluster25	cluster58	cluster2
GCF_002386165.1	Paratyphi A	129	cluster31	cluster54	cluster30	cluster60
GCF_002386325.1	Saintpaul	95	cluster31	cluster124	cluster62	cluster62
GCF_002504105.1	Hidalgo or Cocody	-	cluster415	cluster520	cluster130	cluster130
GCF_002507715.2	Anatum	64	cluster307	cluster22	cluster29	cluster58
GCF_002507745.2	I 1,3,19:l,v:1,2	214	cluster397	cluster405	cluster17	cluster69
GCF_002507865.2	Manchester	96	cluster465	cluster412	cluster12	cluster23
GCF_002507875.2	Uganda	684	cluster223	cluster227	cluster56	cluster56
GCF_002507915.2	Give	654	cluster223	cluster321	cluster86	cluster5
GCF_002741885.1	Gaminara	2439	cluster223	cluster390	cluster195	cluster6
GCF_002741905.1	Tennessee	319	cluster223	cluster110	cluster32	cluster32
GCF_002760915.1	Enteritidis	11	cluster143	cluster33	cluster1	cluster4
GCF_002760935.1	Enteritidis	11	cluster143	cluster29	cluster1	cluster4
GCF_002760955.1	Enteritidis	11	cluster50	cluster515	cluster1	cluster4
GCF_002760975.1	Enteritidis	11	cluster143	cluster433	cluster1	cluster4
GCF_002760995.1	Enteritidis	11	cluster50	cluster545	cluster1	cluster4
GCF_002761015.1	Enteritidis	11	cluster50	cluster233	cluster57	cluster4
GCF_002761035.1	Enteritidis	11	cluster143	cluster233	cluster57	cluster4
GCF_002761055.1	Typhimurium	19	cluster143	cluster157	cluster5	cluster2
GCF_002761075.1	Enteritidis	11	cluster143	cluster29	cluster1	cluster4
GCF_002761095.1	Enteritidis	11	cluster143	cluster29	cluster1	cluster4
GCF_002761115.1	Gallinarum or Enteritidis	136	cluster143	cluster272	cluster49	cluster4
GCF_002761135.1	Enteritidis	11	cluster143	cluster307	cluster1	cluster4
GCF_002761155.1	Enteritidis	11	cluster143	cluster29	cluster1	cluster4
GCF_002761335.1	Montevideo	138	cluster50	cluster42	cluster171	cluster171
GCF_002761355.1	Montevideo	138	cluster143	cluster42	cluster171	cluster171
GCF_002761375.1	Montevideo	138	cluster50	cluster42	cluster171	cluster171
GCF_002761395.1	I -:g,m,s:-	138	cluster143	cluster42	cluster171	cluster171
GCF_002761415.1	Montevideo	81	cluster143	cluster325	cluster33	cluster67
GCF_002761435.1	Montevideo	4	cluster143	cluster40	cluster81	cluster81
GCF_002761455.1	Montevideo	81	cluster143	cluster395	cluster33	cluster67
GCF_002761475.1	Montevideo	316	cluster483	cluster89	cluster44	cluster44
GCF_002761495.1	Montevideo	4	cluster490	cluster40	cluster81	cluster81
GCF_002762135.3	Typhimurium	36	cluster109	cluster15	cluster2	cluster2
GCF_002763415.1	Enteritidis	11	cluster109	cluster233	cluster57	cluster4
GCF_002777175.1	Anatum	64	cluster109	cluster117	cluster29	cluster58
GCF_002794415.1	IIIb 60:r:z	3457	cluster57	cluster573	cluster101	cluster101
GCF_002813935.1	Enteritidis	11	cluster7	cluster31	cluster1	cluster4
GCF_002813975.1	Enteritidis	11	cluster140	cluster31	cluster1	cluster4
GCF_002813995.1	Enteritidis	11	cluster7	cluster31	cluster1	cluster4
GCF_002863765.1	Give	654	cluster7	cluster361	cluster86	cluster5
GCF_002863785.1	Infantis	-	cluster7	cluster574	cluster14	cluster28
GCF_002900325.1	Thompson	26	cluster7	cluster109	cluster47	cluster47
GCF_002946375.1	Derby	71	cluster7	cluster517	cluster100	cluster50
GCF_002946675.1	Enteritidis	11	cluster7	cluster31	cluster1	cluster4
GCF_002947135.1	Typhimurium	19	cluster7	cluster134	cluster5	cluster2
GCF_002952975.1	Kentucky	198	cluster7	cluster26	cluster55	cluster27
GCF_002982095.1	Enteritidis	11	cluster7	cluster31	cluster1	cluster4
GCF_002983965.1	Typhimurium	19	cluster7	cluster134	cluster5	cluster2
GCF_002984035.1	Heidelberg	15	cluster7	cluster2	cluster13	cluster11
GCF_002984285.1	Typhimurium	19	cluster7	cluster157	cluster5	cluster2
GCF_002999175.1	Infantis	32	cluster7	cluster588	cluster14	cluster28
GCF_003030105.1	Senftenberg	14	cluster90	cluster580	cluster11	cluster45
GCF_003030125.1	Bovismorbificans	142	cluster90	cluster36	cluster45	cluster34
GCF_003030265.1	Concord	599	cluster129	cluster329	cluster20	cluster40
GCF_003030285.2	Typhimurium	-	cluster367	cluster131	cluster5	cluster2
GCF_003030965.1	Kentucky	198	cluster7	cluster26	cluster55	cluster27
GCF_003031835.1	Saintpaul	-	cluster7	cluster45	cluster26	cluster46
GCF_003031855.1	Tennessee	319	cluster7	cluster66	cluster32	cluster32
GCF_003031875.1	Tennessee	319	cluster7	cluster110	cluster32	cluster32
GCF_003031995.1	Enteritidis	11	cluster7	cluster33	cluster1	cluster4
GCF_003032015.1	Typhimurium	19	cluster7	cluster134	cluster5	cluster2
GCF_003032035.1	Enteritidis	11	cluster129	cluster31	cluster1	cluster4
GCF_003052785.2	Thompson	26	cluster129	cluster52	cluster47	cluster47
GCF_003054535.1	Montevideo	138	cluster7	cluster42	cluster171	cluster171
GCF_003064165.2	Muenchen	112	cluster7	cluster161	cluster51	cluster30
GCF_003064365.2	Bareilly	2129	cluster7	cluster389	cluster97	cluster13
GCF_003064405.2	Muenchen	112	cluster7	cluster200	cluster51	cluster30
GCF_003067445.2	I 4:b:-	404	cluster7	cluster302	cluster151	cluster151
GCF_003067765.2	Give	654	cluster7	cluster311	cluster86	cluster5
GCF_003067925.2	Rubislaw	1575	cluster7	cluster244	cluster161	cluster161
GCF_003067985.2	Javiana	24	cluster7	cluster278	cluster139	cluster14
GCF_003068025.2	Rubislaw	1575	cluster7	cluster422	cluster161	cluster161
GCF_003068145.2	IIIb 60:r:e,n,x,z15	63	cluster7	cluster63	cluster127	cluster127
GCF_003071485.1	Montevideo	316	cluster7	cluster89	cluster44	cluster44
GCF_003071545.1	Corvallis	1541	cluster7	cluster239	cluster119	cluster119
GCF_003073495.1	Senftenberg	14	cluster7	cluster70	cluster11	cluster45
GCF_003073515.1	Worthington	592	cluster7	cluster444	cluster73	cluster73
GCF_003073535.1	Senftenberg	14	cluster7	cluster70	cluster11	cluster45
GCF_003073555.1	Senftenberg	14	cluster7	cluster70	cluster11	cluster45
GCF_003073575.1	Montevideo	316	cluster7	cluster89	cluster44	cluster44
GCF_003073595.1	Montevideo	316	cluster237	cluster89	cluster44	cluster44
GCF_003130605.1	Montevideo	316	cluster7	cluster89	cluster44	cluster44
GCF_003171775.1	Derby	40	cluster7	cluster23	cluster15	cluster12
GCF_003177235.1	Typhimurium	34	cluster140	cluster13	cluster58	cluster2
GCF_003177255.1	I 4,[5],12:i:-	34	cluster7	cluster13	cluster58	cluster2
GCF_003181075.1	Typhimurium	19	cluster7	cluster157	cluster5	cluster2
GCF_003181155.1	Typhimurium	19	cluster140	cluster157	cluster5	cluster2
GCF_003184325.1	Enteritidis	11	cluster140	cluster123	cluster1	cluster4
GCF_003184425.1	Enteritidis	11	cluster7	cluster123	cluster1	cluster4
GCF_003200975.2	Newport	118	cluster7	cluster455	cluster227	cluster42
GCF_003231095.1	Anatum	64	cluster7	cluster60	cluster29	cluster58
GCF_003312565.1	Enteritidis	11	cluster7	cluster31	cluster1	cluster4
GCF_003324755.1	IIIb 48:i:z	574	cluster7	cluster298	cluster149	cluster149
GCF_003324795.1	II 56:z10:e,n,x,z15	2403	cluster7	cluster420	cluster210	cluster105
GCF_003324815.1	II 56:b:z6	5324	cluster7	cluster524	cluster131	cluster131
GCF_003324835.1	Brandenburg	65	cluster129	cluster9	cluster77	cluster77
GCF_003324855.1	Brandenburg	65	cluster7	cluster9	cluster77	cluster77
GCF_003324875.1	Berta	435	cluster7	cluster564	cluster141	cluster141
GCF_003324915.1	Ohio	329	cluster7	cluster468	cluster109	cluster55
GCF_003324935.1	Litchfield	214	cluster7	cluster578	cluster17	cluster69
GCF_003324955.1	I 9:g,p,s:-	10	cluster7	cluster255	cluster39	cluster79
GCF_003324975.1	Yoruba	1316	cluster7	cluster328	cluster164	cluster164
GCF_003324995.1	Oslo	1370	cluster7	cluster324	cluster162	cluster162
GCF_003325015.1	Orion	684	cluster129	cluster505	cluster56	cluster56
GCF_003325035.1	IIIb 60:z52:z53	2830	cluster129	cluster584	cluster146	cluster146
GCF_003325055.1	Concord	534	cluster129	cluster513	cluster20	cluster40
GCF_003325075.1	Rissen	469	cluster7	cluster417	cluster38	cluster38
GCF_003325095.1	Mikawasima	-	cluster7	cluster332	cluster166	cluster166
GCF_003325135.1	Kisarawe	906	cluster7	cluster469	cluster117	cluster117
GCF_003325155.1	Kottbus	808	cluster7	cluster380	cluster190	cluster7
GCF_003325175.1	Reading	1628	cluster7	cluster150	cluster150	cluster150
GCF_003325195.1	Telelkebir	450	cluster7	cluster385	cluster192	cluster10
GCF_003325215.1	IIIb 47:r:z53	1195	cluster7	cluster340	cluster170	cluster170
GCF_003325235.1	Grumpensis	751	cluster7	cluster472	cluster118	cluster118
GCF_003325255.1	Isangi	216	cluster7	cluster418	cluster209	cluster15
GCF_003325275.1	Livingstone	2247	cluster7	cluster148	cluster74	cluster74
GCF_003325295.1	Carrau	226	cluster7	cluster346	cluster173	cluster173
GCF_003325335.1	Ohio	329	cluster129	cluster435	cluster109	cluster55
GCF_003347075.1	I 4,[5],12:i:-	19	cluster7	cluster108	cluster5	cluster2
GCF_003429365.1	Enteritidis	11	cluster7	cluster31	cluster1	cluster4
GCF_003429425.1	Miami	140	cluster7	cluster310	cluster155	cluster155
GCF_003429465.1	Typhi	1	cluster7	cluster143	cluster53	cluster26
GCF_003515965.1	Enteritidis	11	cluster7	cluster31	cluster1	cluster4
GCF_003571625.1	Senftenberg	14	cluster7	cluster473	cluster11	cluster45
GCF_003581245.2	Newport	350	cluster7	cluster125	cluster3	cluster42
GCF_003589785.1	Dublin	10	cluster7	cluster65	cluster39	cluster79
GCF_003589805.1	Dublin	10	cluster7	cluster65	cluster39	cluster79
GCF_003589825.1	Dublin	10	cluster7	cluster65	cluster39	cluster79
GCF_003589845.1	Dublin	10	cluster7	cluster65	cluster39	cluster79
GCF_003589865.1	Dublin	10	cluster7	cluster65	cluster39	cluster79
GCF_003590695.1	Fresno	649	cluster7	cluster378	cluster189	cluster94
GCF_003590755.1	Dublin	10	cluster7	cluster65	cluster39	cluster79
GCF_003595645.1	Dublin	10	cluster7	cluster65	cluster39	cluster79
GCF_003595725.1	Dublin	10	cluster7	cluster65	cluster39	cluster79
GCF_003606225.1	Gallinarum or Enteritidis	92	cluster7	cluster204	cluster102	cluster21
GCF_003627015.2	Bareilly	909	cluster7	cluster232	cluster232	cluster1
GCF_003641265.1	Lubbock	413	cluster7	cluster201	cluster34	cluster139
GCF_003641285.1	Montevideo	138	cluster7	cluster42	cluster171	cluster171
GCF_003641305.1	Mbandaka	413	cluster7	cluster201	cluster34	cluster139
GCF_003641325.1	Lubbock	413	cluster7	cluster201	cluster34	cluster139
GCF_003691385.1	Enteritidis	11	cluster7	cluster29	cluster1	cluster4
GCF_003710125.1	Anatum	64	cluster7	cluster519	cluster29	cluster58
GCF_003710145.1	Oranienburg	3613	cluster7	cluster28	cluster106	cluster53
GCF_003710165.1	Enteritidis	11	cluster7	cluster123	cluster1	cluster4
GCF_003710185.1	Tennessee	319	cluster7	cluster66	cluster32	cluster32
GCF_003710205.1	I -:z10:e,n,z15	413	cluster7	cluster27	cluster34	cluster139
GCF_003716995.1	Typhi	1	cluster7	cluster142	cluster53	cluster26
GCF_003717015.1	Typhi	1	cluster7	cluster142	cluster53	cluster26
GCF_003717035.1	Typhi	1	cluster7	cluster142	cluster53	cluster26
GCF_003717055.1	Typhi	2209	cluster7	cluster73	cluster53	cluster26
GCF_003717075.1	Typhi	2	cluster7	cluster75	cluster53	cluster26
GCF_003717095.1	Typhi	1	cluster7	cluster142	cluster53	cluster26
GCF_003717115.1	Typhi	1	cluster7	cluster142	cluster53	cluster26
GCF_003717135.1	Typhi	1	cluster7	cluster142	cluster53	cluster26
GCF_003717215.1	Typhi	1	cluster568	cluster142	cluster53	cluster26
GCF_003717285.1	Typhi	1	cluster7	cluster142	cluster53	cluster26
GCF_003717355.1	Typhi	1	cluster542	cluster142	cluster53	cluster26
GCF_003717395.1	Typhi	1	cluster7	cluster142	cluster53	cluster26
GCF_003717435.1	Typhi	1	cluster7	cluster142	cluster53	cluster26
GCF_003717455.1	Typhi	1	cluster7	cluster142	cluster53	cluster26
GCF_003717475.1	Typhi	1	cluster7	cluster142	cluster53	cluster26
GCF_003717515.1	Typhi	2	cluster7	cluster56	cluster53	cluster26
GCF_003717535.1	Typhi	1	cluster7	cluster142	cluster53	cluster26
GCF_003717575.1	Typhi	2	cluster7	cluster288	cluster53	cluster26
GCF_003717615.1	Typhi	1	cluster7	cluster142	cluster53	cluster26
GCF_003717635.1	Typhi	2	cluster7	cluster71	cluster53	cluster26
GCF_003717655.1	Typhi	1	cluster7	cluster142	cluster53	cluster26
GCF_003717675.1	Typhi	2	cluster140	cluster75	cluster53	cluster26
GCF_003717695.1	Typhi	1	cluster140	cluster142	cluster53	cluster26
GCF_003717715.1	Typhi	1	cluster140	cluster142	cluster53	cluster26
GCF_003717735.1	Typhi	1	cluster140	cluster142	cluster53	cluster26
GCF_003717755.1	Typhi	2	cluster140	cluster75	cluster53	cluster26
GCF_003717775.1	Typhi	2	cluster140	cluster56	cluster53	cluster26
GCF_003717795.1	Typhi	2	cluster140	cluster71	cluster53	cluster26
GCF_003717815.1	Typhi	1	cluster7	cluster142	cluster53	cluster26
GCF_003717835.1	Typhi	1	cluster7	cluster142	cluster53	cluster26
GCF_003717855.1	Typhi	2	cluster7	cluster75	cluster53	cluster26
GCF_003717875.1	Typhi	-	cluster7	cluster75	cluster53	cluster26
GCF_003717895.1	Typhi	1	cluster7	cluster142	cluster53	cluster26
GCF_003717915.1	Typhi	1	cluster7	cluster142	cluster53	cluster26
GCF_003717935.1	Typhi	2	cluster7	cluster71	cluster53	cluster26
GCF_003717955.1	Typhi	2	cluster7	cluster71	cluster53	cluster26
GCF_003717975.1	Typhi	1	cluster7	cluster142	cluster53	cluster26
GCF_003717995.1	Typhi	1	cluster7	cluster142	cluster53	cluster26
GCF_003718015.1	Typhi	2	cluster7	cluster71	cluster53	cluster26
GCF_003718035.1	Typhi	1	cluster7	cluster142	cluster53	cluster26
GCF_003718055.1	Typhi	1	cluster541	cluster142	cluster53	cluster26
GCF_003718075.1	Typhi	1	cluster7	cluster142	cluster53	cluster26
GCF_003718095.1	Typhi	1	cluster140	cluster142	cluster53	cluster26
GCF_003718115.1	Typhi	1	cluster140	cluster142	cluster53	cluster26
GCF_003718135.1	Typhi	2	cluster7	cluster75	cluster53	cluster26
GCF_003718155.1	Typhi	1	cluster7	cluster142	cluster53	cluster26
GCF_003718175.1	Typhi	1	cluster7	cluster142	cluster53	cluster26
GCF_003718195.1	Typhi	1	cluster237	cluster142	cluster53	cluster26
GCF_003718235.1	Typhi	2209	cluster237	cluster73	cluster53	cluster26
GCF_003718255.1	Typhi	1	cluster7	cluster142	cluster53	cluster26
GCF_003718275.1	Typhi	1	cluster7	cluster142	cluster53	cluster26
GCF_003718295.1	Typhi	1	cluster7	cluster142	cluster53	cluster26
GCF_003718315.1	Typhi	2	cluster7	cluster75	cluster53	cluster26
GCF_003718355.1	Typhi	1	cluster7	cluster142	cluster53	cluster26
GCF_003718375.1	Typhi	2	cluster7	cluster56	cluster53	cluster26
GCF_003718395.1	Typhi	1	cluster7	cluster142	cluster53	cluster26
GCF_003718415.1	Typhi	1	cluster7	cluster142	cluster53	cluster26
GCF_003718435.1	Typhi	1	cluster7	cluster142	cluster53	cluster26
GCF_003718455.1	Typhi	1	cluster7	cluster142	cluster53	cluster26
GCF_003718475.1	Typhi	1	cluster7	cluster142	cluster53	cluster26
GCF_003718495.1	Typhi	1	cluster7	cluster142	cluster53	cluster26
GCF_003718515.1	Typhi	1	cluster7	cluster142	cluster53	cluster26
GCF_003718535.1	Typhi	1	cluster7	cluster142	cluster53	cluster26
GCF_003718555.1	Typhi	1	cluster7	cluster142	cluster53	cluster26
GCF_003718575.1	Typhi	2	cluster7	cluster56	cluster53	cluster26
GCF_003718595.1	Typhi	1	cluster7	cluster142	cluster53	cluster26
GCF_003718615.1	Typhi	2	cluster7	cluster71	cluster53	cluster26
GCF_003718635.1	Typhi	1	cluster7	cluster142	cluster53	cluster26
GCF_003718655.1	Typhi	1	cluster7	cluster142	cluster53	cluster26
GCF_003719215.1	Typhi	2209	cluster7	cluster73	cluster53	cluster26
GCF_003719235.1	Typhi	1	cluster7	cluster142	cluster53	cluster26
GCF_003719255.1	Typhi	1	cluster7	cluster142	cluster53	cluster26
GCF_003719555.1	Typhi	1	cluster7	cluster142	cluster53	cluster26
GCF_003856755.1	Virchow	16	cluster7	cluster465	cluster40	cluster80
GCF_003864015.1	Typhimurium	19	cluster7	cluster134	cluster5	cluster2
GCF_003864035.1	Senftenberg	290	cluster525	cluster49	cluster98	cluster49
GCF_003864055.1	I -:z29:-	319	cluster7	cluster110	cluster32	cluster32
GCF_003902395.1	Thompson	26	cluster7	cluster109	cluster47	cluster47
GCF_003971525.1	Heidelberg	15	cluster7	cluster2	cluster13	cluster11
GCF_003986635.1	Heidelberg	15	cluster7	cluster2	cluster13	cluster11
GCF_003986655.1	Typhimurium	19	cluster7	cluster24	cluster58	cluster2
GCF_003986675.1	Typhimurium	19	cluster7	cluster157	cluster5	cluster2
GCF_003994635.1	II 42:r:-	1208	cluster40	cluster72	cluster72	cluster144
GCF_003994655.1	Typhimurium	19	cluster40	cluster300	cluster5	cluster2
GCF_003994675.1	II 42:r:-	1208	cluster582	cluster72	cluster72	cluster144
GCF_003999215.1	Typhimurium	328	cluster157	cluster369	cluster5	cluster2
GCF_004006075.1	Braenderup	22	cluster157	cluster122	cluster24	cluster24
GCF_004010735.1	I 1,3,19:l,v:-	5399	cluster140	cluster258	cluster11	cluster45
GCF_004010755.1	Goldcoast or Brikama	2529	cluster140	cluster158	cluster159	cluster159
GCF_004022525.1	Typhimurium	313	cluster140	cluster211	cluster211	cluster2
GCF_004124035.2	Typhimurium	5401	cluster7	cluster25	cluster58	cluster2
GCF_004124055.2	I 4,[5],12:i:-	34	cluster157	cluster25	cluster58	cluster2
GCF_004124095.2	I 4,[5],12:i:-	34	cluster157	cluster25	cluster58	cluster2
GCF_004124155.2	London	155	cluster157	cluster470	cluster76	cluster76
GCF_004124175.2	Typhimurium	34	cluster79	cluster25	cluster58	cluster2
GCF_004124195.2	Derby	40	cluster79	cluster103	cluster15	cluster12
GCF_004124215.2	Indiana	17	cluster79	cluster19	cluster80	cluster16
GCF_004135835.1	Enteritidis	11	cluster7	cluster31	cluster1	cluster4
GCF_004136035.1	Newport	5	cluster7	cluster439	cluster3	cluster42
GCF_004136055.1	Newport	45	cluster7	cluster35	cluster9	cluster36
GCF_004136075.1	Newport	132	cluster364	cluster104	cluster91	cluster91
GCF_004136095.1	Newport	45	cluster201	cluster35	cluster9	cluster36
GCF_004136115.1	Newport	45	cluster320	cluster35	cluster9	cluster36
GCF_004136135.1	Newport	45	cluster77	cluster35	cluster9	cluster36
GCF_004136155.1	Newport	45	cluster77	cluster35	cluster9	cluster36
GCF_004136175.1	Newport	118	cluster77	cluster471	cluster3	cluster42
GCF_004136335.1	Typhi	1	cluster363	cluster116	cluster53	cluster26
GCF_004194605.3	Albany or Duesseldorf	292	cluster387	cluster8	cluster63	cluster63
GCF_004194615.2	Stanley	29	cluster351	cluster462	cluster231	cluster22
GCF_004194625.2	Typhimurium	36	cluster322	cluster554	cluster2	cluster2
GCF_004194635.3	Brancaster	2133	cluster95	cluster114	cluster114	cluster57
GCF_004224885.1	Newport	45	cluster95	cluster35	cluster9	cluster36
GCF_004323995.2	Typhimurium	34	cluster95	cluster25	cluster58	cluster2
GCF_004324015.2	I 4,[5],12:i:-	34	cluster95	cluster25	cluster58	cluster2
GCF_004324025.2	Typhimurium	34	cluster95	cluster25	cluster58	cluster2
GCF_004324045.2	I 4,[5],12:i:-	34	cluster95	cluster25	cluster58	cluster2
GCF_004324095.2	Typhimurium	34	cluster95	cluster25	cluster58	cluster2
GCF_004324115.2	Typhimurium	34	cluster95	cluster25	cluster58	cluster2
GCF_004324125.2	Typhimurium	34	cluster95	cluster25	cluster58	cluster2
GCF_004324135.2	Typhimurium	34	cluster393	cluster25	cluster58	cluster2
GCF_004324145.2	Typhimurium	34	cluster95	cluster25	cluster58	cluster2
GCF_004324245.2	Typhimurium	34	cluster95	cluster25	cluster58	cluster2
GCF_004324275.2	Typhimurium	34	cluster95	cluster25	cluster58	cluster2
GCF_004324315.2	Typhimurium	34	cluster95	cluster25	cluster58	cluster2
GCF_004328765.1	Brandenburg	65	cluster95	cluster9	cluster77	cluster77
GCF_004328785.1	Lubbock	413	cluster95	cluster201	cluster34	cluster139
GCF_004328805.1	Newport	45	cluster95	cluster35	cluster9	cluster36
GCF_004328825.1	Johannesburg	471	cluster95	cluster586	cluster108	cluster54
GCF_004337735.2	Typhimurium	34	cluster413	cluster25	cluster58	cluster2
GCF_004337745.2	Typhimurium	34	cluster39	cluster25	cluster58	cluster2
GCF_004354225.1	Poona	447	cluster39	cluster350	cluster175	cluster175
GCF_004354245.1	Senftenberg	185	cluster39	cluster137	cluster35	cluster70
GCF_004354285.1	Senftenberg	185	cluster39	cluster137	cluster35	cluster70
GCF_004354325.1	Kentucky	198	cluster39	cluster26	cluster55	cluster27
GCF_004358925.1	Goldcoast or Brikama	358	cluster191	cluster85	cluster31	cluster31
GCF_004564195.1	Heidelberg	15	cluster191	cluster2	cluster13	cluster11
GCF_004768565.1	Senftenberg	14	cluster248	cluster70	cluster11	cluster45
GCF_004768585.1	Senftenberg	14	cluster15	cluster70	cluster11	cluster45
GCF_004768605.1	Senftenberg	14	cluster15	cluster32	cluster11	cluster45
GCF_004768625.1	- 1,3,19:g,s,t:-	217	cluster389	cluster120	cluster35	cluster70
GCF_004768645.1	Hadar	33	cluster385	cluster527	cluster79	cluster87
GCF_004768665.1	- 1,3,19:g,s,t:-	217	cluster398	cluster120	cluster35	cluster70
GCF_004792435.1	Typhimurium	19	cluster544	cluster187	cluster5	cluster2
GCF_004792455.1	I 4,[5],12:i:-	34	cluster564	cluster13	cluster58	cluster2
GCF_004798745.1	Oranienburg	23	cluster266	cluster461	cluster106	cluster53
GCF_004798765.1	- 1,3,19:g,s,t:-	217	cluster266	cluster120	cluster35	cluster70
GCF_004798785.1	Senftenberg	14	cluster266	cluster32	cluster11	cluster45
GCF_004847005.1	Bareilly	909	cluster266	cluster232	cluster232	cluster1
GCF_004847145.1	Bareilly	909	cluster266	cluster232	cluster232	cluster1
GCF_004847345.1	Bareilly	909	cluster266	cluster232	cluster232	cluster1
GCF_004847505.1	Bareilly	909	cluster266	cluster232	cluster232	cluster1
GCF_004847525.1	Bareilly	909	cluster266	cluster232	cluster232	cluster1
GCF_004847545.1	Bareilly	909	cluster117	cluster232	cluster232	cluster1
GCF_004847565.1	Bareilly	909	cluster117	cluster232	cluster232	cluster1
GCF_004847585.1	Bareilly	909	cluster590	cluster232	cluster232	cluster1
GCF_004847605.1	Bareilly	909	cluster117	cluster232	cluster232	cluster1
GCF_004847625.1	Bareilly	909	cluster355	cluster232	cluster232	cluster1
GCF_004847745.1	Bareilly	909	cluster546	cluster232	cluster232	cluster1
GCF_004847885.1	Bareilly	909	cluster338	cluster232	cluster232	cluster1
GCF_004848145.1	Bareilly	909	cluster452	cluster232	cluster232	cluster1
GCF_004848405.1	Bareilly	909	cluster52	cluster232	cluster232	cluster1
GCF_004848545.1	Bareilly	909	cluster52	cluster232	cluster232	cluster1
GCF_004848685.1	Bareilly	909	cluster52	cluster232	cluster232	cluster1
GCF_004848885.1	Bareilly	-	cluster52	cluster232	cluster232	cluster1
GCF_004919145.1	I 4,[5],12:i:-	7832	cluster326	cluster113	cluster58	cluster2
GCF_004919165.1	I 4,[5],12:i:-	19	cluster52	cluster55	cluster5	cluster2
GCF_004919185.1	I 4,[5],12:i:-	19	cluster52	cluster55	cluster5	cluster2
GCF_004919205.1	I 4,[5],12:i:-	34	cluster182	cluster13	cluster58	cluster2
GCF_004919225.1	Typhimurium	34	cluster52	cluster13	cluster58	cluster2
GCF_004919285.1	I 4,[5],12:i:-	19	cluster52	cluster55	cluster5	cluster2
GCF_004919305.1	Typhimurium	34	cluster52	cluster13	cluster58	cluster2
GCF_004919325.1	I 4,[5],12:i:-	19	cluster52	cluster157	cluster5	cluster2
GCF_004919345.1	Typhimurium	19	cluster52	cluster157	cluster5	cluster2
GCF_004919365.1	Typhimurium	19	cluster52	cluster157	cluster5	cluster2
GCF_004919385.1	I 4,[5],12:i:-	34	cluster52	cluster13	cluster58	cluster2
GCF_004919405.1	Typhimurium	19	cluster52	cluster134	cluster5	cluster2
GCF_004919425.1	I 4,[5],12:i:-	34	cluster52	cluster13	cluster58	cluster2
GCF_004919445.1	I 4,[5],12:i:-	19	cluster52	cluster46	cluster5	cluster2
GCF_004919465.1	I 4,[5],12:i:-	34	cluster52	cluster13	cluster58	cluster2
GCF_004923395.1	Worthington	592	cluster52	cluster77	cluster73	cluster73
GCF_004923415.2	Worthington	592	cluster52	cluster77	cluster73	cluster73
GCF_004941405.1	I 4,[5],12:i:-	2379	cluster52	cluster13	cluster58	cluster2
GCF_005094845.1	I 4,[5],12:i:-	34	cluster52	cluster25	cluster58	cluster2
GCF_005144925.1	I 4,[5],12:i:-	19	cluster52	cluster55	cluster5	cluster2
GCF_005144945.1	I 4,[5],12:i:-	19	cluster52	cluster55	cluster5	cluster2
GCF_005144985.1	Typhimurium	19	cluster118	cluster331	cluster5	cluster2
GCF_005154105.1	Paratyphi C or Choleraesuis or Typhisuis	139	cluster216	cluster135	cluster50	cluster17
GCF_005160365.1	Typhimurium	3631	cluster118	cluster438	cluster5	cluster2
GCF_005160385.1	I 4,[5],12:i:-	34	cluster406	cluster13	cluster58	cluster2
GCF_005160405.1	I 4,[5],12:i:-	34	cluster476	cluster13	cluster58	cluster2
GCF_005166225.1	Oranienburg	23	cluster477	cluster28	cluster106	cluster53
GCF_005221485.1	Indiana	17	cluster234	cluster19	cluster80	cluster16
GCF_005222465.1	Derby	40	cluster234	cluster103	cluster15	cluster12
GCF_005457265.1	Weltevreden	365	cluster118	cluster10	cluster23	cluster92
GCF_005537135.1	Typhimurium	19	cluster216	cluster43	cluster5	cluster2
GCF_005537375.1	Typhimurium	19	cluster118	cluster157	cluster5	cluster2
GCF_005576575.1	Montevideo	138	cluster234	cluster42	cluster171	cluster171
GCF_005576595.1	Montevideo	138	cluster234	cluster42	cluster171	cluster171
GCF_005844025.1	I 4,[5],12:i:-	34	cluster234	cluster13	cluster58	cluster2
GCF_005885835.1	Typhi	1	cluster234	cluster142	cluster53	cluster26
GCF_005885855.1	Typhimurium	2210	cluster234	cluster46	cluster5	cluster2
GCF_005885875.1	Typhimurium	19	cluster234	cluster134	cluster5	cluster2
GCF_005885895.1	Typhimurium	19	cluster234	cluster141	cluster28	cluster2
GCF_005885935.1	Typhimurium	19	cluster234	cluster157	cluster5	cluster2
GCF_005885995.1	Infantis	32	cluster234	cluster477	cluster14	cluster28
GCF_005886015.1	Infantis	32	cluster565	cluster477	cluster14	cluster28
GCF_005889955.1	Enteritidis	11	cluster9	cluster29	cluster1	cluster4
GCF_005889975.1	Enteritidis	11	cluster9	cluster29	cluster1	cluster4
GCF_005890095.1	Typhimurium	19	cluster9	cluster43	cluster5	cluster2
GCF_005890175.1	Typhimurium	19	cluster459	cluster43	cluster5	cluster2
GCF_005930995.1	Saintpaul	50	cluster440	cluster548	cluster7	cluster46
GCF_005954705.1	I 4,[5],12:i:-	19	cluster247	cluster157	cluster5	cluster2
GCF_006051015.1	48:z65:-	1170	cluster423	cluster489	cluster122	cluster122
GCF_006088735.1	Typhimurium	19	cluster577	cluster134	cluster5	cluster2
GCF_006113225.1	bongori -:z41:-	-	cluster3	cluster532	cluster133	cluster133
GCF_006165105.1	Agona	13	cluster3	cluster231	cluster37	cluster37
GCF_006165125.1	Agona	13	cluster3	cluster231	cluster37	cluster37
GCF_006165145.1	Agona	13	cluster466	cluster231	cluster37	cluster37
GCF_006165165.1	Agona	13	cluster547	cluster231	cluster37	cluster37
GCF_006165185.1	Agona	13	cluster594	cluster231	cluster37	cluster37
GCF_006165205.1	Agona	13	cluster352	cluster231	cluster37	cluster37
GCF_006165225.1	Agona	13	cluster511	cluster231	cluster37	cluster37
GCF_006165245.1	Agona	13	cluster481	cluster231	cluster37	cluster37
GCF_006165265.1	Agona	13	cluster438	cluster231	cluster37	cluster37
GCF_006165285.1	Agona	13	cluster15	cluster231	cluster37	cluster37
GCF_006228345.1	Goldcoast or Brikama	358	cluster15	cluster85	cluster31	cluster31
GCF_006287295.1	Hadar	33	cluster491	cluster20	cluster79	cluster87
GCF_006351805.1	I 4,[5],12:i:-	19	cluster478	cluster391	cluster5	cluster2
GCF_006365335.1	Typhimurium	19	cluster591	cluster131	cluster5	cluster2
GCF_006384195.1	Typhimurium	19	cluster572	cluster251	cluster5	cluster2
GCF_006385115.1	Typhimurium	19	cluster420	cluster74	cluster5	cluster2
GCF_006461325.2	Bovismorbificans	1499	cluster456	cluster145	cluster52	cluster34
GCF_006461415.2	Thompson	26	cluster317	cluster52	cluster47	cluster47
GCF_006516995.1	Thompson	26	cluster359	cluster52	cluster47	cluster47
GCF_006517015.1	Enteritidis	11	cluster196	cluster31	cluster1	cluster4
GCF_006517035.1	Indiana	17	cluster426	cluster19	cluster80	cluster16
GCF_006517055.1	Enteritidis	11	cluster203	cluster31	cluster1	cluster4
GCF_006517075.1	Indiana	17	cluster303	cluster19	cluster80	cluster16
GCF_006517135.1	Anatum	64	cluster436	cluster117	cluster29	cluster58
GCF_006517155.1	Anatum	-	cluster583	cluster202	cluster29	cluster58
GCF_006741505.1	- 1,3,19:g,s,t:-	217	cluster449	cluster396	cluster35	cluster70
GCF_006874805.1	I 4,[5],12:i:-	2379	cluster44	cluster13	cluster58	cluster2
GCF_006969245.1	Derby	71	cluster44	cluster303	cluster100	cluster50
GCF_007431545.1	Tennessee	319	cluster543	cluster66	cluster32	cluster32
GCF_007833775.1	Braenderup	22	cluster457	cluster122	cluster24	cluster24
GCF_007923125.1	Typhimurium	19	cluster578	cluster196	cluster5	cluster2
GCF_008124065.1	Heidelberg	15	cluster174	cluster2	cluster13	cluster11
GCF_008124445.1	Bredeney	241	cluster502	cluster441	cluster220	cluster23
GCF_008244785.1	Typhimurium	19	cluster121	cluster134	cluster5	cluster2
GCF_008244805.1	Typhimurium	19	cluster265	cluster134	cluster5	cluster2
GCF_008244825.1	Typhimurium	19	cluster559	cluster134	cluster5	cluster2
GCF_008244845.1	Typhimurium	19	cluster121	cluster134	cluster5	cluster2
GCF_008313815.1	Enteritidis	11	cluster121	cluster31	cluster1	cluster4
GCF_008330205.1	Indiana	17	cluster161	cluster6	cluster80	cluster16
GCF_008369645.1	Enteritidis	11	cluster463	cluster31	cluster1	cluster4
GCF_008369665.2	Indiana	17	cluster221	cluster579	cluster80	cluster16
GCF_008386295.1	Paratyphi C or Choleraesuis or Typhisuis	90	cluster561	cluster188	cluster21	cluster86
GCF_008727515.1	Typhimurium	19	cluster230	cluster203	cluster5	cluster2
GCF_008727535.1	Concord	534	cluster230	cluster235	cluster20	cluster40
GCF_008727555.1	Corvallis	1541	cluster230	cluster239	cluster119	cluster119
GCF_008727575.1	Senftenberg	14	cluster545	cluster365	cluster11	cluster45
GCF_008727595.1	Heidelberg	15	cluster482	cluster2	cluster13	cluster11
GCF_008727615.1	Stanley	29	cluster369	cluster518	cluster22	cluster22
GCF_008727635.1	Cubana	286	cluster566	cluster153	cluster93	cluster93
GCF_008727655.1	Albert	19	cluster56	cluster101	cluster203	cluster2
GCF_008728495.1	Mbandaka	413	cluster56	cluster497	cluster34	cluster139
GCF_008807355.1	Bispebjerg	251	cluster56	cluster212	cluster213	cluster106
GCF_008931225.1	I 4,[5],12:i:-	34	cluster56	cluster25	cluster58	cluster2
GCF_008931245.1	I 4,[5],12:i:-	34	cluster56	cluster13	cluster58	cluster2
GCF_009017295.1	I 4,[5],12:i:-	19	cluster56	cluster55	cluster5	cluster2
GCF_009017315.1	I 4,[5],12:i:-	34	cluster56	cluster562	cluster58	cluster2
GCF_009017335.1	I 7:i:-	19	cluster56	cluster55	cluster5	cluster2
GCF_009387895.1	Schwarzengrund	96	cluster56	cluster173	cluster12	cluster23
GCF_009388185.1	Schwarzengrund	96	cluster45	cluster173	cluster12	cluster23
GCF_009497835.1	Typhimurium	213	cluster45	cluster69	cluster58	cluster2
GCF_009497855.1	Typhimurium	213	cluster45	cluster259	cluster58	cluster2
GCF_009648715.1	Bareilly	909	cluster45	cluster232	cluster232	cluster1
GCF_009648735.1	Bareilly	909	cluster45	cluster232	cluster232	cluster1
GCF_009648755.1	Bareilly	909	cluster45	cluster232	cluster232	cluster1
GCF_009648775.1	66:z41:-	-	cluster45	cluster241	cluster60	cluster121
GCF_009648795.1	Heidelberg	15	cluster45	cluster2	cluster13	cluster11
GCF_009648835.1	Bareilly	909	cluster45	cluster232	cluster232	cluster1
GCF_009650055.1	Hvittingfoss	434	cluster45	cluster358	cluster179	cluster179
GCF_009650355.1	Muenchen	112	cluster45	cluster223	cluster111	cluster30
GCF_009650375.1	Muenchen	112	cluster45	cluster223	cluster111	cluster30
GCF_009650395.1	Muenchen	112	cluster45	cluster223	cluster111	cluster30
GCF_009664555.1	Virchow	16	cluster45	cluster5	cluster40	cluster80
GCF_009664575.1	I 4,[5],12:i:-	34	cluster45	cluster13	cluster58	cluster2
GCF_009664595.1	Typhimurium	19	cluster45	cluster251	cluster5	cluster2
GCF_009664615.1	Birkenhead	424	cluster45	cluster230	cluster115	cluster115
GCF_009664635.1	Typhimurium	34	cluster45	cluster316	cluster58	cluster2
GCF_009664655.1	Saintpaul	50	cluster45	cluster501	cluster7	cluster46
GCF_009664795.1	Gallinarum or Enteritidis	1972	cluster45	cluster549	cluster137	cluster137
GCF_009664895.1	Gallinarum or Enteritidis	3304	cluster45	cluster313	cluster156	cluster156
GCF_009667745.1	Blockley	52	cluster45	cluster451	cluster71	cluster71
GCF_009667765.1	Kentucky	198	cluster45	cluster26	cluster55	cluster27
GCF_009667835.1	Kentucky	198	cluster45	cluster26	cluster55	cluster27
GCF_009667855.1	Bareilly	909	cluster45	cluster232	cluster232	cluster1
GCF_009728795.1	Bovismorbificans	142	cluster45	cluster36	cluster45	cluster34
GCF_009728875.2	Indiana	17	cluster45	cluster19	cluster80	cluster16
GCF_009728895.2	Indiana	17	cluster45	cluster19	cluster80	cluster16
GCF_009729895.1	Give	516	cluster45	cluster318	cluster43	cluster43
GCF_009729915.1	Butantan	600	cluster45	cluster180	cluster180	cluster180
GCF_009729935.1	Poona	308	cluster45	cluster397	cluster198	cluster8
GCF_009729955.1	Dakar	5734	cluster45	cluster353	cluster88	cluster88
GCF_009729975.1	I 4,[5],12:i:-	313	cluster45	cluster91	cluster5	cluster2
GCF_009730015.1	Gateshead	6131	cluster45	cluster198	cluster99	cluster99
GCF_009734305.1	Typhi	1	cluster45	cluster142	cluster53	cluster26
GCF_009756455.1	Typhimurium	34	cluster45	cluster13	cluster58	cluster2
GCF_009756475.1	I 4,[5],12:i:-	2379	cluster45	cluster13	cluster58	cluster2
GCF_009756515.1	I 4,[5],12:i:-	19	cluster104	cluster55	cluster5	cluster2
GCF_009756555.1	I 4,[5],12:i:-	19	cluster104	cluster55	cluster5	cluster2
GCF_009756585.1	I 4,[5],12:i:-	34	cluster353	cluster13	cluster58	cluster2
GCF_009756605.1	I 4,[5],12:i:-	34	cluster4	cluster13	cluster58	cluster2
GCF_009806735.1	I 4,[5],12:i:-	34	cluster119	cluster59	cluster58	cluster2
GCF_009857075.1	Typhimurium	19	cluster119	cluster134	cluster5	cluster2
GCF_009884355.1	Enteritidis	11	cluster119	cluster31	cluster1	cluster4
GCF_009884375.1	Typhimurium	19	cluster1	cluster543	cluster5	cluster2
GCF_009930575.1	I 4,[5],12:i:-	34	cluster1	cluster13	cluster58	cluster2
GCF_009930675.1	I 4,[5],12:i:-	34	cluster1	cluster13	cluster58	cluster2
GCF_010919335.1	Infantis	32	cluster1	cluster95	cluster14	cluster28
GCF_011057955.1	Rissen	469	cluster1	cluster14	cluster38	cluster38
GCF_011304815.1	Typhimurium	213	cluster508	cluster565	cluster58	cluster2
GCF_011465535.1	Anatum	64	cluster1	cluster60	cluster29	cluster58
GCF_011465695.1	Anatum	64	cluster1	cluster37	cluster29	cluster58
GCF_011465815.1	Anatum	64	cluster1	cluster37	cluster29	cluster58
GCF_011465945.1	Anatum	64	cluster212	cluster60	cluster29	cluster58
GCF_011466075.1	Anatum	64	cluster212	cluster60	cluster29	cluster58
GCF_011466275.1	Anatum	64	cluster97	cluster60	cluster29	cluster58
GCF_011466455.1	Anatum	64	cluster97	cluster37	cluster29	cluster58
GCF_011466595.1	Anatum	64	cluster97	cluster60	cluster29	cluster58
GCF_011466775.1	Anatum	64	cluster218	cluster60	cluster29	cluster58
GCF_011466815.1	Anatum	64	cluster71	cluster60	cluster29	cluster58
GCF_012049805.1	Enteritidis	11	cluster1	cluster31	cluster1	cluster4
GCF_012050025.1	I 4,[5],12:i:-	34	cluster71	cluster25	cluster58	cluster2
GCF_012050205.1	Enteritidis	11	cluster1	cluster31	cluster1	cluster4
GCF_012050385.1	Enteritidis	11	cluster84	cluster31	cluster1	cluster4
GCF_012050525.1	Enteritidis	11	cluster84	cluster31	cluster1	cluster4
GCF_012050745.1	Enteritidis	11	cluster84	cluster31	cluster1	cluster4
GCF_012050905.1	Enteritidis	11	cluster1	cluster31	cluster1	cluster4
GCF_012051085.1	I 4,[5],12:i:-	34	cluster1	cluster13	cluster58	cluster2
GCF_012051245.1	I 4,[5],12:i:-	34	cluster1	cluster25	cluster58	cluster2
GCF_012051385.1	I 4,[5],12:i:-	34	cluster1	cluster113	cluster58	cluster2
GCF_012051625.1	Typhimurium	19	cluster1	cluster503	cluster5	cluster2
GCF_012052085.1	Indiana	17	cluster71	cluster6	cluster80	cluster16
GCF_012052225.1	I 4,[5],12:i:-	34	cluster1	cluster25	cluster58	cluster2
GCF_012052445.1	Indiana	17	cluster1	cluster38	cluster80	cluster16
GCF_012052605.1	Indiana	17	cluster1	cluster19	cluster80	cluster16
GCF_012052805.1	Indiana	17	cluster71	cluster19	cluster80	cluster16
GCF_012052965.1	Indiana	17	cluster272	cluster280	cluster80	cluster16
GCF_012053145.1	Indiana	17	cluster125	cluster19	cluster80	cluster16
GCF_012053325.1	Indiana	17	cluster1	cluster6	cluster80	cluster16
GCF_012053525.1	Indiana	17	cluster1	cluster19	cluster80	cluster16
GCF_012053725.1	Indiana	17	cluster71	cluster19	cluster80	cluster16
GCF_012053905.1	Indiana	17	cluster526	cluster531	cluster80	cluster16
GCF_012054045.1	Indiana	17	cluster241	cluster19	cluster80	cluster16
GCF_012169275.1	Agona	13	cluster1	cluster231	cluster37	cluster37
GCF_012223145.1	Infantis	32	cluster1	cluster146	cluster14	cluster28
GCF_012223285.1	Infantis	32	cluster1	cluster39	cluster14	cluster28
GCF_012223625.1	Infantis	32	cluster279	cluster39	cluster14	cluster28
GCF_012223825.1	Infantis	32	cluster1	cluster39	cluster14	cluster28
GCF_012224005.1	Infantis	32	cluster1	cluster39	cluster14	cluster28
GCF_012273275.1	Nigeria	5154	cluster1	cluster521	cluster65	cluster65
GCF_012273475.1	Chandans	465	cluster241	cluster317	cluster158	cluster158
GCF_012530215.1	Typhimurium	19	cluster241	cluster495	cluster28	cluster2
GCF_012530335.1	Typhimurium	-	cluster1	cluster141	cluster28	cluster2
GCF_013075385.1	Kedougou	1543	cluster1	cluster16	cluster67	cluster135
GCF_013114975.1	Indiana	17	cluster1	cluster381	cluster80	cluster16
GCF_013138145.1	48:z81:-	-	cluster1	cluster289	cluster144	cluster18
GCF_013161625.1	II 47:b:e,n,x,z15	3910	cluster1	cluster442	cluster221	cluster110
GCF_013206965.1	Typhimurium	19	cluster235	cluster243	cluster5	cluster2
GCF_013207105.1	Typhimurium	19	cluster235	cluster243	cluster5	cluster2
GCF_013358425.1	Adjame	4023	cluster235	cluster314	cluster157	cluster157
GCF_013364495.1	Corvallis	3962	cluster1	cluster273	cluster136	cluster136
GCF_013364515.1	Bredeney	505	cluster1	cluster359	cluster89	cluster89
GCF_013376935.1	Newport	4166	cluster515	cluster166	cluster83	cluster83
GCF_013376955.1	Kentucky	198	cluster1	cluster26	cluster55	cluster27
GCF_013377315.1	Infantis	32	cluster1	cluster39	cluster14	cluster28
GCF_013377335.1	Infantis	32	cluster1	cluster39	cluster14	cluster28
GCF_013377355.1	Infantis	32	cluster71	cluster39	cluster14	cluster28
GCF_013415925.1	Typhimurium	19	cluster125	cluster585	cluster5	cluster2
GCF_013416235.1	I 4,[5],12:i:-	34	cluster71	cluster13	cluster58	cluster2
GCF_013487765.1	Typhimurium	34	cluster71	cluster59	cluster58	cluster2
GCF_014123145.1	IIIb 50:k:z	430	cluster1	cluster305	cluster19	cluster39
GCF_014217955.1	Indiana	17	cluster71	cluster536	cluster80	cluster16
GCF_014250355.1	Typhimurium	313	cluster71	cluster327	cluster5	cluster2
GCF_014334155.1	Typhimurium	19	cluster1	cluster131	cluster5	cluster2
GCF_014334175.1	Minnesota	548	cluster71	cluster18	cluster75	cluster75
GCF_014334195.1	Infantis	32	cluster71	cluster535	cluster14	cluster28
GCF_014334215.1	I 4,[5],12:i:-	34	cluster71	cluster570	cluster58	cluster2
GCF_014334235.1	Bovismorbificans	142	cluster71	cluster36	cluster45	cluster34
GCF_014334255.1	Enteritidis	11	cluster71	cluster31	cluster1	cluster4
GCF_014338425.1	[1],40:z35:-	-	cluster71	cluster413	cluster206	cluster103
GCF_014349455.1	Senftenberg	14	cluster71	cluster106	cluster11	cluster45
GCF_014394985.2	Albany or Duesseldorf	292	cluster1	cluster8	cluster63	cluster63
GCF_014521465.1	London	155	cluster71	cluster50	cluster76	cluster76
GCF_014524585.1	London	155	cluster71	cluster218	cluster76	cluster76
GCF_014524605.1	London	155	cluster71	cluster218	cluster76	cluster76
GCF_014805785.2	Albany or Duesseldorf	292	cluster71	cluster8	cluster63	cluster63
GCF_014840915.2	Albany or Duesseldorf	292	cluster71	cluster8	cluster63	cluster63
GCF_014854835.1	Kottbus	212	cluster71	cluster185	cluster185	cluster7
GCF_014858545.1	Goldcoast or Brikama	358	cluster71	cluster85	cluster31	cluster31
GCF_014858565.1	Goldcoast or Brikama	358	cluster71	cluster85	cluster31	cluster31
GCF_015052745.1	Typhimurium	19	cluster69	cluster295	cluster5	cluster2
GCF_015052765.1	Typhimurium	19	cluster69	cluster295	cluster5	cluster2
GCF_015052785.1	Typhimurium	19	cluster69	cluster295	cluster5	cluster2
GCF_015052805.1	Typhimurium	19	cluster69	cluster295	cluster5	cluster2
GCF_015052825.1	Typhimurium	19	cluster69	cluster295	cluster5	cluster2
GCF_015074885.1	Enteritidis	11	cluster69	cluster31	cluster1	cluster4
GCF_015074905.1	Typhimurium	19	cluster69	cluster84	cluster58	cluster2
GCF_015159575.1	Albany or Duesseldorf	292	cluster69	cluster8	cluster63	cluster63
GCF_015240635.1	Enteritidis	11	cluster69	cluster31	cluster1	cluster4
GCF_015240855.1	Enteritidis	11	cluster69	cluster281	cluster57	cluster4
GCF_015240995.1	Enteritidis	11	cluster69	cluster281	cluster57	cluster4
GCF_015241115.1	Enteritidis	11	cluster69	cluster31	cluster1	cluster4
GCF_015475615.1	Typhimurium	19	cluster69	cluster282	cluster5	cluster2
GCF_015534735.1	Indiana	2040	cluster69	cluster216	cluster217	cluster16
GCF_015534755.1	Indiana	2040	cluster69	cluster216	cluster217	cluster16
GCF_015534775.1	Indiana	17	cluster69	cluster19	cluster80	cluster16
GCF_015534795.1	Indiana	17	cluster125	cluster6	cluster80	cluster16
GCF_015534815.1	Indiana	17	cluster125	cluster38	cluster80	cluster16
GCF_015534835.1	Indiana	17	cluster125	cluster38	cluster80	cluster16
GCF_015565735.1	London	504	cluster125	cluster208	cluster104	cluster52
GCF_015697745.1	I 4,[5],12:i:-	34	cluster125	cluster13	cluster58	cluster2
GCF_015697765.1	Indiana	17	cluster125	cluster555	cluster80	cluster16
GCF_015697785.1	I 4,[5],12:i:-	34	cluster125	cluster13	cluster58	cluster2
GCF_015697805.1	I 4,[5],12:i:-	34	cluster125	cluster13	cluster58	cluster2
GCF_015697825.1	I 4,[5],12:i:-	34	cluster71	cluster13	cluster58	cluster2
GCF_015708295.1	Albany or Duesseldorf	292	cluster71	cluster8	cluster63	cluster63
GCF_015732575.1	I 4,[5],12:i:-	34	cluster71	cluster13	cluster58	cluster2
GCF_016025375.1	Albany or Duesseldorf	292	cluster71	cluster8	cluster63	cluster63
GCF_016025395.1	Albany or Duesseldorf	292	cluster71	cluster8	cluster63	cluster63
GCF_016025415.2	I 4,[5],12:i:-	34	cluster1	cluster57	cluster58	cluster2
GCF_016025435.1	Albany or Duesseldorf	292	cluster1	cluster8	cluster63	cluster63
GCF_016026715.1	Typhimurium	19	cluster1	cluster131	cluster5	cluster2
GCF_016028495.1	Typhimurium	19	cluster1	cluster131	cluster5	cluster2
GCF_016071195.1	Llandoff	8300	cluster1	cluster164	cluster82	cluster82
GCF_016117835.1	Paratyphi C or Choleraesuis or Typhisuis	139	cluster1	cluster135	cluster50	cluster17
GCF_016127435.1	Typhimurium	19	cluster1	cluster243	cluster5	cluster2
GCF_016127835.1	Enteritidis	11	cluster84	cluster29	cluster1	cluster4
GCF_016451985.1	Reading	1628	cluster84	cluster150	cluster150	cluster150
GCF_016452005.1	Heidelberg	15	cluster122	cluster2	cluster13	cluster11
GCF_016452025.1	London	155	cluster122	cluster525	cluster76	cluster76
GCF_016452045.1	Uganda	684	cluster122	cluster34	cluster56	cluster56
GCF_016452065.1	Newport	45	cluster122	cluster35	cluster9	cluster36
GCF_016452085.1	Muenster	321	cluster122	cluster226	cluster4	cluster19
GCF_016452105.1	Senftenberg	14	cluster122	cluster70	cluster11	cluster45
GCF_016452125.1	Worthington	592	cluster122	cluster490	cluster73	cluster73
GCF_016452145.1	Anatum	64	cluster84	cluster61	cluster29	cluster58
GCF_016452165.1	Typhimurium	19	cluster593	cluster157	cluster5	cluster2
GCF_016454165.1	Kentucky	152	cluster1	cluster12	cluster116	cluster116
GCF_016454185.1	Bovismorbificans	142	cluster1	cluster269	cluster45	cluster34
GCF_016454205.1	Schwarzengrund	96	cluster218	cluster463	cluster12	cluster23
GCF_016454225.1	Worthington	592	cluster218	cluster260	cluster73	cluster73
GCF_016454245.1	Agona	13	cluster218	cluster410	cluster37	cluster37
GCF_016454265.1	Heidelberg	15	cluster1	cluster2	cluster13	cluster11
GCF_016454285.1	Paratyphi C or Choleraesuis or Typhisuis	145	cluster231	cluster523	cluster36	cluster17
GCF_016454305.1	IV -:z4,z23:-	3942	cluster231	cluster192	cluster96	cluster96
GCF_016454325.1	Hadar	33	cluster231	cluster20	cluster79	cluster87
GCF_016454345.1	Newport	45	cluster504	cluster35	cluster9	cluster36
GCF_016454365.1	Typhimurium	19	cluster112	cluster157	cluster5	cluster2
GCF_016454385.1	Heidelberg	15	cluster112	cluster2	cluster13	cluster11
GCF_016454425.1	Senftenberg	14	cluster112	cluster362	cluster11	cluster45
GCF_016454445.1	Typhimurium	19	cluster112	cluster506	cluster5	cluster2
GCF_016454465.1	Muenchen	83	cluster112	cluster119	cluster147	cluster147
GCF_016454485.1	Muenster	321	cluster4	cluster226	cluster4	cluster19
GCF_016454505.1	Anatum	64	cluster130	cluster453	cluster29	cluster58
GCF_016454525.1	Uganda	684	cluster4	cluster34	cluster56	cluster56
GCF_016454545.1	Uganda	684	cluster61	cluster34	cluster56	cluster56
GCF_016454565.1	Reading	1628	cluster61	cluster150	cluster150	cluster150
GCF_016454585.1	Agona	13	cluster296	cluster231	cluster37	cluster37
GCF_016454605.1	Typhimurium	19	cluster124	cluster134	cluster5	cluster2
GCF_016454645.1	Heidelberg	15	cluster124	cluster2	cluster13	cluster11
GCF_016454665.1	Senftenberg	14	cluster124	cluster70	cluster11	cluster45
GCF_016454685.1	Anatum	64	cluster124	cluster61	cluster29	cluster58
GCF_016454705.1	Muenchen	83	cluster299	cluster119	cluster147	cluster147
GCF_016454725.1	Uganda	684	cluster141	cluster34	cluster56	cluster56
GCF_016454765.1	Derby	72	cluster271	cluster64	cluster64	cluster64
GCF_016454785.1	Saintpaul	49	cluster141	cluster165	cluster41	cluster41
GCF_016638525.1	Typhimurium	19	cluster59	cluster134	cluster5	cluster2
GCF_016653555.1	66:z41:-	-	cluster6	cluster241	cluster60	cluster121
GCF_016657125.1	I -:1,2,7:1,2	29	cluster149	cluster355	cluster22	cluster22
GCF_016657265.1	I -:1,2,7:1,7	239	cluster149	cluster452	cluster226	cluster6
GCF_016657285.1	I -:e,h:e,n,z15	22	cluster149	cluster292	cluster24	cluster24
GCF_016657405.1	Weltevreden	365	cluster34	cluster51	cluster23	cluster92
GCF_016657525.1	I -:r:z6	365	cluster34	cluster3	cluster23	cluster92
GCF_016657685.1	I -:r:z6	365	cluster192	cluster3	cluster23	cluster92
GCF_016657725.1	I -:r:z6	365	cluster34	cluster3	cluster23	cluster92
GCF_016657745.1	I -:r:z6	365	cluster34	cluster3	cluster23	cluster92
GCF_016657765.1	I -:y:z6	365	cluster34	cluster3	cluster23	cluster92
GCF_016657785.1	I -:r:z6	365	cluster34	cluster3	cluster23	cluster92
GCF_016657805.1	I -:r:z6	365	cluster48	cluster3	cluster23	cluster92
GCF_016657825.1	Weltevreden	365	cluster130	cluster51	cluster23	cluster92
GCF_016657905.1	I -:r:z6	365	cluster130	cluster3	cluster23	cluster92
GCF_016658065.1	Weltevreden	365	cluster130	cluster51	cluster23	cluster92
GCF_016839205.1	Bovismorbificans	1499	cluster130	cluster145	cluster52	cluster34
GCF_016864495.1	Typhimurium	19	cluster437	cluster134	cluster5	cluster2
GCF_016864955.1	Napoli	2095	cluster34	cluster252	cluster126	cluster126
GCF_016889645.1	Montevideo	4	cluster48	cluster40	cluster81	cluster81
GCF_016903075.1	II 58:d:z6	3379	cluster34	cluster437	cluster218	cluster109
GCF_016917375.1	I -:-:-	11	cluster28	cluster121	cluster1	cluster4
GCF_016917395.1	I -:r:z6	365	cluster437	cluster3	cluster23	cluster92
GCF_016917415.1	I -:-:-	469	cluster257	cluster11	cluster38	cluster38
GCF_016917435.1	I -:-:-	11	cluster48	cluster121	cluster1	cluster4
GCF_016917455.1	I -:i:1,5	1499	cluster537	cluster102	cluster52	cluster34
GCF_016917475.1	I -:-:-	469	cluster12	cluster11	cluster38	cluster38
GCF_016917495.1	I -:-:-	469	cluster12	cluster11	cluster38	cluster38
GCF_016917515.1	I -:i:1,5	1499	cluster289	cluster102	cluster52	cluster34
GCF_016917535.1	I -:i:-	34	cluster49	cluster191	cluster58	cluster2
GCF_016917555.1	I -:-:-	469	cluster6	cluster11	cluster38	cluster38
GCF_016917575.1	I -:i:-	34	cluster34	cluster191	cluster58	cluster2
GCF_016917595.1	I -:-:-	11	cluster49	cluster93	cluster1	cluster4
GCF_016917615.1	I -:-:-	11	cluster34	cluster93	cluster1	cluster4
GCF_016917635.1	I -:-:-	11	cluster34	cluster93	cluster1	cluster4
GCF_016917655.1	I -:1,2,7:1,7	239	cluster34	cluster452	cluster226	cluster6
GCF_016917675.1	I -:-:-	469	cluster34	cluster11	cluster38	cluster38
GCF_016917695.1	I -:e,h:1,6	64	cluster34	cluster507	cluster29	cluster58
GCF_016917715.1	I -:l,v:1,5	48	cluster257	cluster315	cluster69	cluster29
GCF_016917735.1	I -:-:-	469	cluster6	cluster11	cluster38	cluster38
GCF_016952595.1	Typhimurium	19	cluster137	cluster157	cluster5	cluster2
GCF_017094605.1	Typhimurium	568	cluster137	cluster86	cluster28	cluster2
GCF_017372215.1	Enteritidis	11	cluster49	cluster31	cluster1	cluster4
GCF_017372255.1	Enteritidis	11	cluster224	cluster31	cluster1	cluster4
GCF_017372375.1	Enteritidis	11	cluster28	cluster31	cluster1	cluster4
GCF_017893505.1	Abony	8128	cluster34	cluster87	cluster5	cluster2
GCF_017893625.1	Abony	8128	cluster6	cluster87	cluster5	cluster2
GCF_018279985.1	Senftenberg	14	cluster569	cluster106	cluster11	cluster45
GCF_018310415.1	Typhimurium	198	cluster425	cluster566	cluster46	cluster27
GCF_018310435.1	Typhimurium	198	cluster270	cluster195	cluster46	cluster27
GCF_018310455.1	Typhimurium	198	cluster34	cluster387	cluster46	cluster27
GCF_018311215.1	Hadar	33	cluster34	cluster20	cluster79	cluster87
GCF_018326605.1	Typhimurium	19	cluster34	cluster131	cluster5	cluster2
GCF_018336435.1	Senftenberg	14	cluster34	cluster106	cluster11	cluster45
GCF_018338735.1	66:z41:-	-	cluster34	cluster241	cluster60	cluster121
GCF_018340585.1	Bovismorbificans	142	cluster34	cluster36	cluster45	cluster34
GCF_018388565.1	Enteritidis	11	cluster133	cluster31	cluster1	cluster4
GCF_018388585.1	Enteritidis	11	cluster133	cluster31	cluster1	cluster4
GCF_018460045.1	I 4,[5],12:i:-	34	cluster133	cluster13	cluster58	cluster2
GCF_019063905.1	Kentucky	198	cluster34	cluster26	cluster55	cluster27
GCF_019105565.1	Hadar	33	cluster34	cluster20	cluster79	cluster87
GCF_019163295.1	Paratyphi B	86	cluster34	cluster133	cluster8	cluster35
GCF_019264865.1	Weltevreden	365	cluster34	cluster51	cluster23	cluster92
GCF_019264885.1	Weltevreden	365	cluster34	cluster51	cluster23	cluster92
GCF_019264905.1	I -:i:-	34	cluster34	cluster559	cluster58	cluster2
GCF_019264925.1	I -:i:-	34	cluster34	cluster1	cluster58	cluster2
GCF_019264945.1	I -:i:-	34	cluster34	cluster191	cluster58	cluster2
GCF_019264965.1	I -:i:-	34	cluster34	cluster1	cluster58	cluster2
GCF_019264985.1	I -:-:-	13	cluster34	cluster581	cluster37	cluster37
GCF_019339425.1	II 4:b:-	-	cluster34	cluster575	cluster25	cluster51
GCF_019339465.1	II 4:b:-	-	cluster193	cluster301	cluster25	cluster51
GCF_019356415.1	66:z81:-	8587	cluster382	cluster364	cluster182	cluster182
GCF_019426245.1	Heidelberg	15	cluster382	cluster2	cluster13	cluster11
GCF_019428465.1	Enteritidis	11	cluster128	cluster31	cluster1	cluster4
GCF_019468645.1	Minnesota	548	cluster128	cluster18	cluster75	cluster75
GCF_019469485.1	Rissen	469	cluster61	cluster14	cluster38	cluster38
GCF_019645915.1	Typhi	2	cluster59	cluster71	cluster53	cluster26
GCF_019670145.1	I 4,[5],12:i:-	34	cluster517	cluster25	cluster58	cluster2
GCF_019670165.1	I 4,[5],12:i:-	34	cluster503	cluster13	cluster58	cluster2
GCF_019670185.1	I 4,[5],12:i:-	34	cluster4	cluster25	cluster58	cluster2
GCF_019670205.1	Typhimurium	34	cluster4	cluster25	cluster58	cluster2
GCF_019670225.1	I 4,[5],12:i:-	34	cluster4	cluster13	cluster58	cluster2
GCF_019670245.1	I 4,[5],12:i:-	34	cluster4	cluster13	cluster58	cluster2
GCF_019670265.1	I 4,[5],12:i:-	34	cluster4	cluster13	cluster58	cluster2
GCF_019670285.1	I 4,[5],12:i:-	34	cluster4	cluster13	cluster58	cluster2
GCF_019670305.1	I 4,[5],12:i:-	34	cluster4	cluster13	cluster58	cluster2
GCF_019670325.1	I 4,[5],12:i:-	34	cluster4	cluster25	cluster58	cluster2
GCF_019670345.1	I 4,[5],12:i:-	34	cluster4	cluster13	cluster58	cluster2
GCF_019670365.1	I 4,[5],12:i:-	34	cluster4	cluster13	cluster58	cluster2
GCF_019670385.1	I 4,[5],12:i:-	34	cluster4	cluster13	cluster58	cluster2
GCF_019670405.1	I 4,[5],12:i:-	34	cluster4	cluster13	cluster58	cluster2
GCF_019670425.1	I 4,[5],12:i:-	34	cluster4	cluster13	cluster58	cluster2
GCF_019670445.1	I 4,[5],12:i:-	34	cluster4	cluster25	cluster58	cluster2
GCF_019670465.1	I 4,[5],12:i:-	34	cluster4	cluster13	cluster58	cluster2
GCF_019710375.1	I 4,[5],12:i:-	34	cluster4	cluster13	cluster58	cluster2
GCF_019710395.2	I 4:-:-	34	cluster4	cluster13	cluster58	cluster2
GCF_019797945.1	Schwarzengrund	96	cluster4	cluster193	cluster12	cluster23
GCF_019890995.1	Muenchen	83	cluster4	cluster274	cluster147	cluster147
GCF_019931635.1	Enteritidis	11	cluster4	cluster31	cluster1	cluster4
GCF_019967915.1	IIIb 50:k:z	430	cluster4	cluster285	cluster19	cluster39
GCF_019969195.1	Derby	40	cluster4	cluster103	cluster15	cluster12
GCF_019969235.1	Typhimurium	19	cluster4	cluster157	cluster5	cluster2
GCF_019969255.1	Indiana	17	cluster4	cluster19	cluster80	cluster16
GCF_020023795.1	Gallinarum or Enteritidis	78	cluster4	cluster176	cluster42	cluster84
GCF_020150755.1	Kentucky	198	cluster4	cluster26	cluster55	cluster27
GCF_020181675.1	Give	516	cluster4	cluster421	cluster105	cluster43
GCF_020221795.1	Typhimurium	19	cluster4	cluster112	cluster112	cluster2
GCF_020268625.1	Schwarzengrund	241	cluster4	cluster414	cluster207	cluster23
GCF_020410865.1	Enteritidis	11	cluster4	cluster31	cluster1	cluster4
GCF_020691705.1	Saintpaul	27	cluster4	cluster242	cluster26	cluster46
GCF_020691725.1	I 4,[5],12:i:-	34	cluster4	cluster13	cluster58	cluster2
GCF_020714645.1	Enteritidis	11	cluster4	cluster31	cluster1	cluster4
GCF_020714685.1	Typhi	1	cluster4	cluster142	cluster53	cluster26
GCF_020714705.1	Schwarzengrund	322	cluster4	cluster186	cluster12	cluster23
GCF_020714725.1	Enteritidis	11	cluster4	cluster31	cluster1	cluster4
GCF_020714745.1	Enteritidis	11	cluster4	cluster266	cluster1	cluster4
GCF_020714765.1	Enteritidis	11	cluster4	cluster31	cluster1	cluster4
GCF_020714785.1	Enteritidis	11	cluster4	cluster31	cluster1	cluster4
GCF_020714805.1	Enteritidis	11	cluster4	cluster31	cluster1	cluster4
GCF_020714825.1	Schwarzengrund	322	cluster4	cluster186	cluster12	cluster23
GCF_020714845.1	Enteritidis	11	cluster4	cluster31	cluster1	cluster4
GCF_020714865.1	Enteritidis	11	cluster4	cluster367	cluster1	cluster4
GCF_020714885.1	Schwarzengrund	322	cluster4	cluster186	cluster12	cluster23
GCF_020714905.1	Enteritidis	11	cluster4	cluster31	cluster1	cluster4
GCF_020714925.1	Enteritidis	11	cluster4	cluster210	cluster1	cluster4
GCF_020715045.1	Enteritidis	11	cluster4	cluster31	cluster1	cluster4
GCF_020715165.1	Enteritidis	11	cluster4	cluster31	cluster1	cluster4
GCF_020715225.1	Enteritidis	11	cluster4	cluster31	cluster1	cluster4
GCF_020715265.1	Enteritidis	11	cluster4	cluster31	cluster1	cluster4
GCF_020715285.1	Enteritidis	11	cluster4	cluster31	cluster1	cluster4
GCF_020715305.1	Enteritidis	11	cluster4	cluster31	cluster1	cluster4
GCF_020715325.1	Enteritidis	11	cluster4	cluster31	cluster1	cluster4
GCF_020715345.1	Typhi	1	cluster4	cluster142	cluster53	cluster26
GCF_020715365.1	Typhi	1	cluster4	cluster142	cluster53	cluster26
GCF_020715385.1	Enteritidis	11	cluster4	cluster31	cluster1	cluster4
GCF_020715405.1	Enteritidis	11	cluster4	cluster31	cluster1	cluster4
GCF_020715425.1	Enteritidis	11	cluster4	cluster31	cluster1	cluster4
GCF_020715445.1	Typhimurium	19	cluster4	cluster493	cluster5	cluster2
GCF_020715465.1	Enteritidis	11	cluster4	cluster31	cluster1	cluster4
GCF_020715485.1	Typhimurium	19	cluster4	cluster431	cluster5	cluster2
GCF_020715505.1	Enteritidis	11	cluster4	cluster31	cluster1	cluster4
GCF_020715525.1	Enteritidis	11	cluster4	cluster31	cluster1	cluster4
GCF_020715545.1	Enteritidis	11	cluster4	cluster31	cluster1	cluster4
GCF_020716645.1	Enteritidis	11	cluster4	cluster31	cluster1	cluster4
GCF_020736305.1	Infantis	32	cluster4	cluster225	cluster14	cluster28
GCF_020736325.1	Infantis	32	cluster4	cluster225	cluster14	cluster28
GCF_020736345.1	Typhimurium	34	cluster4	cluster13	cluster58	cluster2
GCF_020783475.1	I 4,[5],12:i:-	34	cluster4	cluster13	cluster58	cluster2
GCF_021134575.1	Derby	40	cluster4	cluster351	cluster15	cluster12
GCF_021183525.1	Thompson	26	cluster4	cluster221	cluster47	cluster47
GCF_021183545.1	I 4,[5],12:i:-	34	cluster4	cluster13	cluster58	cluster2
GCF_021228955.1	Indiana	17	cluster4	cluster19	cluster80	cluster16
GCF_021266225.1	Kentucky	198	cluster4	cluster26	cluster55	cluster27
GCF_021266245.1	Kentucky	198	cluster4	cluster26	cluster55	cluster27
GCF_021266265.1	Kentucky	198	cluster4	cluster26	cluster55	cluster27
GCF_021266285.1	Kentucky	198	cluster4	cluster26	cluster55	cluster27
GCF_021266305.1	Kentucky	198	cluster5	cluster26	cluster55	cluster27
GCF_021266345.1	Kentucky	198	cluster5	cluster26	cluster55	cluster27
GCF_021266365.1	Kentucky	198	cluster5	cluster26	cluster55	cluster27
GCF_021266385.1	Kentucky	198	cluster5	cluster26	cluster55	cluster27
GCF_021266405.1	Kentucky	198	cluster5	cluster26	cluster55	cluster27
GCF_021266425.1	Kentucky	198	cluster5	cluster26	cluster55	cluster27
GCF_021266445.1	Kentucky	198	cluster5	cluster26	cluster55	cluster27
GCF_021397625.1	Goldcoast or Brikama	358	cluster5	cluster85	cluster31	cluster31
GCF_021397645.1	Goldcoast or Brikama	358	cluster5	cluster85	cluster31	cluster31
GCF_021397675.1	Goldcoast or Brikama	358	cluster5	cluster85	cluster31	cluster31
GCF_021399255.1	Typhimurium	19	cluster5	cluster131	cluster5	cluster2
GCF_021474245.1	I 4,[5],12:i:-	34	cluster5	cluster13	cluster58	cluster2
GCF_021474265.1	Typhimurium	34	cluster5	cluster25	cluster58	cluster2
GCF_021474285.1	I 4,[5],12:i:-	34	cluster5	cluster13	cluster58	cluster2
GCF_021474305.1	I 4,[5],12:i:-	34	cluster5	cluster25	cluster58	cluster2
GCF_021474325.1	I 4,[5],12:i:-	34	cluster5	cluster13	cluster58	cluster2
GCF_021474345.1	Typhimurium	34	cluster5	cluster25	cluster58	cluster2
GCF_021496255.1	Agona	13	cluster5	cluster127	cluster37	cluster37
GCF_021496275.1	Agona	13	cluster5	cluster127	cluster37	cluster37
GCF_021497565.1	Agona	13	cluster5	cluster247	cluster37	cluster37
GCF_021513315.1	Typhimurium	19	cluster5	cluster196	cluster5	cluster2
GCF_021545725.1	Schwarzengrund	96	cluster5	cluster383	cluster12	cluster23
GCF_021545805.1	Stanley	29	cluster5	cluster537	cluster22	cluster22
GCF_021713115.1	Bovismorbificans	377	cluster5	cluster526	cluster45	cluster34
GCF_022117515.1	Infantis	32	cluster5	cluster95	cluster14	cluster28
GCF_022162985.1	Tennessee	319	cluster5	cluster110	cluster32	cluster32
GCF_022226915.1	Mississippi	5834	cluster5	cluster47	cluster113	cluster113
GCF_022350005.1	Indiana	-	cluster4	cluster19	cluster80	cluster16
GCF_022533545.1	Thompson	9117	cluster4	cluster553	cluster138	cluster138
GCF_022557215.1	Rissen	469	cluster4	cluster14	cluster38	cluster38
GCF_022559345.1	Goldcoast or Brikama	358	cluster4	cluster128	cluster31	cluster31
GCF_022559365.1	Goldcoast or Brikama	358	cluster5	cluster128	cluster31	cluster31
GCF_022559385.1	Goldcoast or Brikama	358	cluster5	cluster128	cluster31	cluster31
GCF_022559425.1	Goldcoast or Brikama	358	cluster5	cluster128	cluster31	cluster31
GCF_022559445.1	Goldcoast or Brikama	358	cluster5	cluster128	cluster31	cluster31
GCF_022559465.1	Goldcoast or Brikama	358	cluster57	cluster128	cluster31	cluster31
GCF_022559485.1	Goldcoast or Brikama	358	cluster232	cluster128	cluster31	cluster31
GCF_022559825.1	Muenchen	82	cluster427	cluster213	cluster107	cluster30
GCF_022655645.1	Typhimurium	9157	cluster1	cluster187	cluster5	cluster2
GCF_022655665.1	Mississippi	5834	cluster1	cluster47	cluster113	cluster113
GCF_022655685.1	Mississippi	5834	cluster1	cluster257	cluster113	cluster113
GCF_022655705.1	Mississippi	5834	cluster43	cluster541	cluster113	cluster113
GCF_022670675.1	Infantis	32	cluster43	cluster39	cluster14	cluster28
GCF_022670695.1	Agona	13	cluster43	cluster127	cluster37	cluster37
GCF_022670715.1	Agona	13	cluster86	cluster127	cluster37	cluster37
GCF_022670735.1	Agona	13	cluster86	cluster127	cluster37	cluster37
GCF_022670755.1	Agona	13	cluster373	cluster127	cluster37	cluster37
GCF_022670775.1	Agona	13	cluster321	cluster127	cluster37	cluster37
GCF_022670835.1	I 30:d:z6	8600	cluster404	cluster336	cluster168	cluster168
GCF_022760155.1	I 4,[5],12:i:-	34	cluster274	cluster194	cluster58	cluster2
GCF_022869965.1	Typhimurium	19	cluster430	cluster131	cluster5	cluster2
GCF_022870605.1	Kentucky	152	cluster158	cluster337	cluster116	cluster116
GCF_022870685.1	I 4,[5],12:i:-	34	cluster116	cluster13	cluster58	cluster2
GCF_022936345.1	Kentucky	198	cluster116	cluster26	cluster55	cluster27
GCF_022936365.1	Kentucky	198	cluster116	cluster26	cluster55	cluster27
GCF_022936385.1	Kentucky	198	cluster151	cluster26	cluster55	cluster27
GCF_022936405.1	Kentucky	198	cluster596	cluster26	cluster55	cluster27
GCF_022936425.1	Kentucky	198	cluster408	cluster26	cluster55	cluster27
GCF_022936485.1	Kentucky	198	cluster516	cluster26	cluster55	cluster27
GCF_023024545.1	Infantis	32	cluster394	cluster39	cluster14	cluster28
GCF_023158855.1	Indiana	17	cluster308	cluster19	cluster80	cluster16
GCF_023159325.1	Kentucky	198	cluster214	cluster26	cluster55	cluster27
GCF_023330705.1	I 4,[5],12:i:-	34	cluster214	cluster13	cluster58	cluster2
GCF_023330725.1	I 4,[5],12:i:-	34	cluster64	cluster13	cluster58	cluster2
GCF_023330745.1	Thompson	26	cluster22	cluster341	cluster47	cluster47
GCF_023330765.1	I 4,[5],12:i:-	34	cluster273	cluster13	cluster58	cluster2
GCF_023330785.1	I 4,[5],12:i:-	34	cluster553	cluster13	cluster58	cluster2
GCF_023330805.1	I 4,[5],12:i:-	34	cluster553	cluster13	cluster58	cluster2
GCF_023330825.1	I 4,[5],12:i:-	34	cluster553	cluster13	cluster58	cluster2
GCF_023330845.1	I 4,[5],12:i:-	34	cluster553	cluster13	cluster58	cluster2
GCF_023330865.1	I 4,[5],12:i:-	34	cluster553	cluster13	cluster58	cluster2
GCF_023330885.1	I 4,[5],12:i:-	34	cluster553	cluster13	cluster58	cluster2
GCF_023330905.1	Typhimurium	34	cluster553	cluster25	cluster58	cluster2
GCF_023379985.1	Enteritidis	11	cluster22	cluster31	cluster1	cluster4
GCF_023518135.1	Paratyphi C or Choleraesuis or Typhisuis	68	cluster22	cluster217	cluster50	cluster17
GCF_023518155.1	Gallinarum or Enteritidis	762	cluster22	cluster338	cluster169	cluster169
GCF_023518175.1	Typhimurium	313	cluster22	cluster177	cluster5	cluster2
GCF_023518195.1	Gallinarum or Enteritidis	136	cluster145	cluster215	cluster49	cluster4
GCF_023612355.1	Saintpaul	27	cluster145	cluster242	cluster26	cluster46
GCF_023702165.1	Typhimurium	19	cluster145	cluster139	cluster5	cluster2
GCF_023746725.1	Typhimurium	19	cluster145	cluster139	cluster5	cluster2
GCF_023848535.1	Indiana	17	cluster145	cluster6	cluster80	cluster16
GCF_023848615.1	Indiana	17	cluster145	cluster19	cluster80	cluster16
GCF_023848645.1	I 4,[5],12:i:-	34	cluster145	cluster568	cluster58	cluster2
GCF_024137945.1	Enteritidis	11	cluster22	cluster31	cluster1	cluster4
GCF_024266125.1	Enteritidis	11	cluster22	cluster31	cluster1	cluster4
GCF_024266145.1	Anatum	64	cluster22	cluster60	cluster29	cluster58
GCF_024266165.1	Mbandaka	413	cluster22	cluster309	cluster34	cluster139
GCF_024266185.1	Goldcoast or Brikama	358	cluster22	cluster85	cluster31	cluster31
GCF_024266205.1	Goldcoast or Brikama	358	cluster22	cluster85	cluster31	cluster31
GCF_024266225.1	Typhimurium	19	cluster22	cluster84	cluster58	cluster2
GCF_024266245.1	Newport	5299	cluster22	cluster68	cluster91	cluster91
GCF_024266265.1	Newport	31	cluster22	cluster68	cluster91	cluster91
GCF_024266285.1	Montevideo	4	cluster131	cluster40	cluster81	cluster81
GCF_024266305.1	Typhimurium	36	cluster131	cluster15	cluster2	cluster2
GCF_024266345.1	London	155	cluster264	cluster218	cluster76	cluster76
GCF_024266365.1	Weltevreden	365	cluster64	cluster10	cluster23	cluster92
GCF_024266385.1	Agona	13	cluster64	cluster275	cluster37	cluster37
GCF_024266405.1	Thompson	26	cluster64	cluster52	cluster47	cluster47
GCF_024266425.1	I 4,[5],12:i:-	34	cluster64	cluster13	cluster58	cluster2
GCF_024266445.1	I 4,[5],12:i:-	34	cluster64	cluster13	cluster58	cluster2
GCF_024266465.1	Blockley	52	cluster64	cluster294	cluster71	cluster71
GCF_024266485.1	Mbandaka	413	cluster64	cluster27	cluster34	cluster139
GCF_024266505.1	Weltevreden	365	cluster64	cluster10	cluster23	cluster92
GCF_024266525.1	Enteritidis	11	cluster64	cluster31	cluster1	cluster4
GCF_024266545.1	Blockley	52	cluster64	cluster294	cluster71	cluster71
GCF_024266565.1	Typhimurium	19	cluster183	cluster84	cluster58	cluster2
GCF_024266785.1	Agona	13	cluster336	cluster275	cluster37	cluster37
GCF_024266875.1	Typhimurium	19	cluster445	cluster112	cluster112	cluster2
GCF_024364825.1	Orion	684	cluster314	cluster379	cluster56	cluster56
GCF_024364845.1	Meleagridis	463	cluster252	cluster428	cluster16	cluster33
GCF_024364865.1	I 4,[5],12:i:-	34	cluster252	cluster13	cluster58	cluster2
GCF_024364885.1	I 4,[5],12:i:-	34	cluster252	cluster13	cluster58	cluster2
GCF_024364905.1	I 4,[5],12:i:-	34	cluster250	cluster13	cluster58	cluster2
GCF_024364925.1	I 4,[5],12:i:-	34	cluster250	cluster13	cluster58	cluster2
GCF_024364945.1	I 4,[5],12:i:-	34	cluster250	cluster13	cluster58	cluster2
GCF_024364965.1	I 4,[5],12:i:-	34	cluster250	cluster13	cluster58	cluster2
GCF_024364985.1	I 4,[5],12:i:-	34	cluster250	cluster13	cluster58	cluster2
GCF_024365005.1	I 4,[5],12:i:-	34	cluster250	cluster13	cluster58	cluster2
GCF_024365025.1	I 4,[5],12:i:-	34	cluster250	cluster13	cluster58	cluster2
GCF_024442255.1	Kentucky	-	cluster250	cluster140	cluster55	cluster27
GCF_024442275.1	Kentucky	198	cluster250	cluster140	cluster55	cluster27
GCF_024494525.1	Mbandaka	413	cluster250	cluster479	cluster34	cluster139
GCF_024507995.1	Reading	1628	cluster250	cluster150	cluster150	cluster150
GCF_024508075.1	Reading	1628	cluster250	cluster150	cluster150	cluster150
GCF_024722255.1	Kentucky	198	cluster250	cluster26	cluster55	cluster27
GCF_024722435.1	Typhimurium	19	cluster250	cluster134	cluster5	cluster2
GCF_024722455.1	Kentucky	198	cluster250	cluster26	cluster55	cluster27
GCF_024722475.1	Kentucky	198	cluster250	cluster26	cluster55	cluster27
GCF_024731345.1	Indiana	17	cluster250	cluster19	cluster80	cluster16
GCF_024917195.1	Rissen	469	cluster250	cluster14	cluster38	cluster38
GCF_024917215.1	Infantis	32	cluster250	cluster587	cluster14	cluster28
GCF_025159055.2	Kentucky	198	cluster250	cluster26	cluster55	cluster27
GCF_025232695.1	Enteritidis	11	cluster250	cluster31	cluster1	cluster4
GCF_025259065.1	Enteritidis	11	cluster250	cluster31	cluster1	cluster4
GCF_025259185.1	Enteritidis	11	cluster250	cluster31	cluster1	cluster4
GCF_025259345.1	Typhimurium	19	cluster250	cluster144	cluster5	cluster2
GCF_025259525.1	Typhimurium	19	cluster250	cluster373	cluster5	cluster2
GCF_025310955.1	Kedougou	1543	cluster250	cluster16	cluster67	cluster135
GCF_025311075.1	Singapore	462	cluster250	cluster502	cluster125	cluster125
GCF_025311235.1	I 4,[5],12:i:-	34	cluster250	cluster13	cluster58	cluster2
GCF_025311295.1	Schwarzengrund	96	cluster250	cluster454	cluster12	cluster23
GCF_025311435.1	Ouakam	1610	cluster250	cluster197	cluster85	cluster85
GCF_025398995.1	Newport	132	cluster250	cluster104	cluster91	cluster91
GCF_025399015.1	Newport	45	cluster250	cluster35	cluster9	cluster36
GCF_025399055.1	Enteritidis	11	cluster250	cluster33	cluster1	cluster4
GCF_025399075.1	Enteritidis	11	cluster250	cluster33	cluster1	cluster4
GCF_025426275.1	Dublin	10	cluster330	cluster97	cluster39	cluster79
GCF_025643195.1	London	155	cluster405	cluster50	cluster76	cluster76
GCF_025723045.1	Liverpool	1959	cluster391	cluster184	cluster92	cluster185
GCF_025725745.1	Paratyphi B	86	cluster107	cluster67	cluster8	cluster35
GCF_025808235.1	Enteritidis	11	cluster107	cluster31	cluster1	cluster4
GCF_025808255.1	Enteritidis	11	cluster107	cluster31	cluster1	cluster4
GCF_025808275.1	Enteritidis	11	cluster107	cluster31	cluster1	cluster4
GCF_025808295.1	Enteritidis	11	cluster107	cluster31	cluster1	cluster4
GCF_025808315.1	Enteritidis	11	cluster107	cluster31	cluster1	cluster4
GCF_025808335.1	Enteritidis	11	cluster107	cluster31	cluster1	cluster4
GCF_025808355.1	Enteritidis	11	cluster107	cluster31	cluster1	cluster4
GCF_025999715.1	Schwarzengrund	322	cluster107	cluster476	cluster12	cluster23
GCF_026013295.1	I 4,[5],12:i:-	34	cluster293	cluster13	cluster58	cluster2
GCF_026013315.1	I 4,[5],12:i:-	34	cluster293	cluster13	cluster58	cluster2
GCF_026013745.1	Enteritidis	11	cluster107	cluster33	cluster1	cluster4
GCF_026153595.1	Typhimurium	34	cluster111	cluster59	cluster58	cluster2
GCF_026247685.1	Telelkebir	5494	cluster111	cluster563	cluster70	cluster10
GCF_026248385.1	Paratyphi C or Choleraesuis or Typhisuis	68	cluster111	cluster217	cluster50	cluster17
GCF_026248545.1	Paratyphi C or Choleraesuis or Typhisuis	68	cluster111	cluster217	cluster50	cluster17
GCF_026410945.1	Typhimurium	19	cluster111	cluster295	cluster5	cluster2
GCF_026684115.1	Mbandaka	413	cluster111	cluster27	cluster34	cluster139
GCF_026801915.1	Potsdam	2039	cluster111	cluster429	cluster214	cluster107
GCF_026801935.1	I 4,[5],12:i:-	34	cluster111	cluster13	cluster58	cluster2
GCF_026801955.1	Typhimurium	19	cluster111	cluster152	cluster28	cluster2
GCF_026801975.1	Goldcoast or Brikama	2529	cluster111	cluster158	cluster159	cluster159
GCF_026801995.1	Typhimurium	19	cluster111	cluster263	cluster58	cluster2
GCF_026802015.1	London	155	cluster111	cluster218	cluster76	cluster76
GCF_026802035.1	Enteritidis	11	cluster111	cluster31	cluster1	cluster4
GCF_026802055.1	Typhimurium	19	cluster111	cluster263	cluster58	cluster2
GCF_026873305.1	Goldcoast or Brikama	358	cluster111	cluster128	cluster31	cluster31
GCF_026873325.1	Goldcoast or Brikama	358	cluster111	cluster128	cluster31	cluster31
GCF_026873345.1	Goldcoast or Brikama	358	cluster107	cluster128	cluster31	cluster31
GCF_026873365.1	Goldcoast or Brikama	358	cluster107	cluster128	cluster31	cluster31
GCF_026873385.1	Goldcoast or Brikama	358	cluster107	cluster85	cluster31	cluster31
GCF_026873405.1	Goldcoast or Brikama	358	cluster107	cluster128	cluster31	cluster31
GCF_026873425.1	Goldcoast or Brikama	358	cluster107	cluster128	cluster31	cluster31
GCF_026873445.1	Goldcoast or Brikama	358	cluster107	cluster128	cluster31	cluster31
GCF_026873465.1	Goldcoast or Brikama	358	cluster107	cluster128	cluster31	cluster31
GCF_026873485.1	Goldcoast or Brikama	358	cluster421	cluster128	cluster31	cluster31
GCF_026873505.1	Goldcoast or Brikama	358	cluster460	cluster85	cluster31	cluster31
GCF_026873525.1	Goldcoast or Brikama	358	cluster40	cluster85	cluster31	cluster31
GCF_027474565.1	Gallinarum or Enteritidis	92	cluster305	cluster204	cluster102	cluster21
GCF_027701665.1	Bispebjerg	422	cluster345	cluster181	cluster181	cluster181
GCF_027920345.1	Typhimurium	34	cluster567	cluster399	cluster58	cluster2
GCF_027942075.1	I 4,[5],12:i:-	34	cluster567	cluster59	cluster58	cluster2
GCF_027942095.1	I 4,[5],12:i:-	34	cluster127	cluster59	cluster58	cluster2
GCF_027942115.1	Thompson	26	cluster127	cluster109	cluster47	cluster47
GCF_027942155.1	Thompson	26	cluster597	cluster109	cluster47	cluster47
GCF_027943645.1	Ohio	329	cluster331	cluster409	cluster109	cluster55
GCF_027943865.1	Oranienburg	23	cluster518	cluster28	cluster106	cluster53
GCF_028551175.1	I 4,[5],12:i:-	34	cluster472	cluster13	cluster58	cluster2
GCF_028596065.2	Mbandaka	413	cluster390	cluster224	cluster34	cluster139
GCF_028596085.1	I 4,[5],12:i:-	34	cluster108	cluster13	cluster58	cluster2
GCF_028596185.1	Typhimurium	19	cluster108	cluster134	cluster5	cluster2
GCF_028607065.2	Mbandaka	413	cluster108	cluster224	cluster34	cluster139
GCF_028623105.1	London	155	cluster319	cluster218	cluster76	cluster76
GCF_028623125.1	London	155	cluster18	cluster218	cluster76	cluster76
GCF_028623145.1	London	155	cluster18	cluster218	cluster76	cluster76
GCF_028735935.2	Mbandaka	413	cluster18	cluster224	cluster34	cluster139
GCF_028735955.1	Mbandaka	413	cluster18	cluster224	cluster34	cluster139
GCF_028735975.1	Mbandaka	413	cluster18	cluster224	cluster34	cluster139
GCF_028743635.1	Paratyphi C or Choleraesuis or Typhisuis	139	cluster204	cluster135	cluster50	cluster17
GCF_028747825.1	Typhi	1	cluster204	cluster116	cluster53	cluster26
GCF_028747845.1	Typhi	1	cluster209	cluster116	cluster53	cluster26
GCF_028747865.1	Typhi	1	cluster209	cluster116	cluster53	cluster26
GCF_028747885.1	Typhi	1	cluster417	cluster116	cluster53	cluster26
GCF_028747905.1	Typhi	1	cluster315	cluster116	cluster53	cluster26
GCF_028891365.1	Typhi	2	cluster298	cluster73	cluster53	cluster26
GCF_028891385.1	Typhi	1	cluster328	cluster142	cluster53	cluster26
GCF_028892635.1	Newport	45	cluster454	cluster35	cluster9	cluster36
GCF_028892665.1	Newport	45	cluster179	cluster170	cluster9	cluster36
GCF_028892685.1	Uganda	684	cluster520	cluster169	cluster56	cluster56
GCF_028892705.1	Uganda	684	cluster179	cluster136	cluster56	cluster56
GCF_028892725.1	Uganda	-	cluster521	cluster491	cluster56	cluster56
GCF_028892745.1	Uganda	-	cluster165	cluster571	cluster56	cluster56
GCF_028892765.1	Uganda	684	cluster361	cluster319	cluster56	cluster56
GCF_028892785.1	Give	654	cluster337	cluster105	cluster86	cluster5
GCF_028892805.1	Uganda	684	cluster412	cluster136	cluster56	cluster56
GCF_028892825.1	Uganda	684	cluster334	cluster136	cluster56	cluster56
GCF_028892845.1	Typhimurium	19	cluster428	cluster286	cluster5	cluster2
GCF_028892865.1	Typhimurium	19	cluster80	cluster286	cluster5	cluster2
GCF_028892885.1	Give	654	cluster80	cluster105	cluster86	cluster5
GCF_028892935.1	Derby	40	cluster80	cluster249	cluster15	cluster12
GCF_028892955.1	Derby	40	cluster98	cluster567	cluster15	cluster12
GCF_028892975.1	Derby	-	cluster98	cluster478	cluster15	cluster12
GCF_028892995.1	Derby	40	cluster312	cluster270	cluster15	cluster12
GCF_028893015.1	Derby	40	cluster356	cluster267	cluster15	cluster12
GCF_028893035.1	Derby	40	cluster155	cluster249	cluster15	cluster12
GCF_028893055.1	Newport	-	cluster155	cluster486	cluster9	cluster36
GCF_028893075.1	Saintpaul	50	cluster339	cluster236	cluster7	cluster46
GCF_028893095.1	Muenster	-	cluster500	cluster253	cluster4	cluster19
GCF_028893115.1	Muenster	321	cluster347	cluster459	cluster4	cluster19
GCF_028893135.1	Dublin	10	cluster60	cluster65	cluster39	cluster79
GCF_028893155.1	Typhimurium	19	cluster35	cluster424	cluster212	cluster2
GCF_028893175.1	Dublin	10	cluster35	cluster449	cluster39	cluster79
GCF_028893195.1	Dublin	10	cluster35	cluster65	cluster39	cluster79
GCF_028893215.1	Dublin	10	cluster35	cluster65	cluster39	cluster79
GCF_028893235.1	Heidelberg	-	cluster73	cluster262	cluster13	cluster11
GCF_028893255.1	Dublin	10	cluster73	cluster464	cluster39	cluster79
GCF_028893275.1	Dublin	10	cluster73	cluster481	cluster39	cluster79
GCF_028893295.1	Typhimurium	19	cluster73	cluster276	cluster5	cluster2
GCF_028893315.1	Dublin	10	cluster399	cluster65	cluster39	cluster79
GCF_028893335.1	Dublin	10	cluster60	cluster65	cluster39	cluster79
GCF_028893355.1	Typhimurium	19	cluster60	cluster299	cluster5	cluster2
GCF_028893375.1	Newport	45	cluster60	cluster167	cluster9	cluster36
GCF_028893395.1	Dublin	10	cluster62	cluster65	cluster39	cluster79
GCF_028893415.1	I 4,[5],12:i:-	34	cluster62	cluster13	cluster58	cluster2
GCF_028893435.1	Newport	-	cluster62	cluster88	cluster9	cluster36
GCF_028893455.1	Dublin	10	cluster62	cluster214	cluster39	cluster79
GCF_028893475.1	Newport	45	cluster62	cluster35	cluster9	cluster36
GCF_028993675.1	Anatum	64	cluster62	cluster37	cluster29	cluster58
GCF_029166965.1	Goldcoast or Brikama	2529	cluster62	cluster158	cluster159	cluster159
GCF_029537315.1	Thompson	26	cluster62	cluster96	cluster47	cluster47
GCF_029580835.1	Enteritidis	11	cluster62	cluster31	cluster1	cluster4
GCF_029590355.1	Enteritidis	11	cluster62	cluster31	cluster1	cluster4
GCF_029591745.1	Infantis	32	cluster62	cluster39	cluster14	cluster28
GCF_029591825.1	Infantis	32	cluster62	cluster209	cluster14	cluster28
GCF_029591945.1	Infantis	32	cluster62	cluster39	cluster14	cluster28
GCF_029592045.1	Infantis	32	cluster62	cluster39	cluster14	cluster28
GCF_029592105.1	Infantis	32	cluster62	cluster39	cluster14	cluster28
GCF_029592185.1	Infantis	32	cluster62	cluster39	cluster14	cluster28
GCF_029594695.1	Typhimurium	19	cluster62	cluster112	cluster112	cluster2
GCF_029625035.1	Indiana	17	cluster62	cluster6	cluster80	cluster16
GCF_029674725.1	Litchfield	2168	cluster62	cluster7	cluster59	cluster59
GCF_029674745.1	Litchfield	2168	cluster62	cluster7	cluster59	cluster59
GCF_029674765.1	Litchfield	2168	cluster62	cluster7	cluster59	cluster59
GCF_029674785.1	Typhimurium	36	cluster62	cluster349	cluster2	cluster2
GCF_029674865.1	Agona	13	cluster62	cluster291	cluster37	cluster37
GCF_029674885.1	Agona	13	cluster62	cluster291	cluster37	cluster37
GCF_029674905.1	Agona	13	cluster62	cluster291	cluster37	cluster37
GCF_029674925.1	Wandsworth	1498	cluster62	cluster81	cluster6	cluster25
GCF_029674945.1	Kentucky	198	cluster62	cluster26	cluster55	cluster27
GCF_029674965.1	Wandsworth	1498	cluster62	cluster81	cluster6	cluster25
GCF_029674985.1	Wandsworth	1498	cluster62	cluster81	cluster6	cluster25
GCF_029675025.1	Kentucky	198	cluster62	cluster26	cluster55	cluster27
GCF_029692005.1	Infantis	32	cluster62	cluster39	cluster14	cluster28
GCF_029692025.1	Infantis	32	cluster62	cluster39	cluster14	cluster28
GCF_029692065.1	Infantis	32	cluster62	cluster39	cluster14	cluster28
GCF_029692105.1	Infantis	32	cluster62	cluster39	cluster14	cluster28
GCF_029814235.1	Enteritidis	11	cluster62	cluster31	cluster1	cluster4
GCF_029866625.1	Enteritidis	-	cluster62	cluster480	cluster1	cluster4
GCF_029866885.1	Typhimurium	34	cluster62	cluster59	cluster58	cluster2
GCF_029866905.1	Apeyeme	1546	cluster62	cluster240	cluster120	cluster120
GCF_029953555.1	Enteritidis	11	cluster62	cluster31	cluster1	cluster4
GCF_029962125.1	Typhimurium	36	cluster62	cluster509	cluster2	cluster2
GCF_030027965.1	Enteritidis	11	cluster139	cluster31	cluster1	cluster4
GCF_030064445.1	I 4,[5],12:i:-	34	cluster225	cluster13	cluster58	cluster2
GCF_030122175.1	Enteritidis	-	cluster225	cluster115	cluster1	cluster4
GCF_030122195.1	Enteritidis	-	cluster102	cluster115	cluster1	cluster4
GCF_030122215.1	Enteritidis	-	cluster102	cluster487	cluster1	cluster4
GCF_030122235.1	Muenchen	82	cluster102	cluster213	cluster107	cluster30
GCF_030122275.1	Muenchen	82	cluster418	cluster213	cluster107	cluster30
GCF_030122315.1	Paratyphi B	28	cluster139	cluster138	cluster68	cluster68
GCF_030122335.1	Muenchen	82	cluster414	cluster213	cluster107	cluster30
GCF_030122355.1	Muenchen	82	cluster169	cluster213	cluster107	cluster30
GCF_030122375.1	Muenchen	82	cluster225	cluster213	cluster107	cluster30
GCF_030122395.1	Muenchen	82	cluster225	cluster213	cluster107	cluster30
GCF_030122415.1	Muenchen	82	cluster205	cluster213	cluster107	cluster30
GCF_030122435.1	Paratyphi B	28	cluster205	cluster138	cluster68	cluster68
GCF_030122515.1	Muenchen	82	cluster205	cluster213	cluster107	cluster30
GCF_030122535.1	Muenchen	82	cluster205	cluster213	cluster107	cluster30
GCF_030122555.1	Muenchen	82	cluster205	cluster213	cluster107	cluster30
GCF_030122575.1	Muenchen	82	cluster284	cluster213	cluster107	cluster30
GCF_030122615.1	I 13:i:-	7431	cluster88	cluster432	cluster216	cluster108
GCF_030127065.1	Typhimurium	19	cluster88	cluster112	cluster112	cluster2
GCF_030127085.1	Enteritidis	11	cluster584	cluster31	cluster1	cluster4
GCF_030166335.1	Abony	1583	cluster586	cluster583	cluster145	cluster145
GCF_030166355.1	Gallinarum or Enteritidis	92	cluster198	cluster151	cluster94	cluster21
GCF_030168445.1	Enteritidis	11	cluster177	cluster31	cluster1	cluster4
GCF_030254665.1	Typhi	1	cluster534	cluster130	cluster53	cluster26
GCF_030254685.1	Typhi	1	cluster65	cluster130	cluster53	cluster26
GCF_030254705.1	Typhi	2	cluster65	cluster71	cluster53	cluster26
GCF_030254725.1	Typhi	2	cluster65	cluster71	cluster53	cluster26
GCF_030254745.1	Typhi	2	cluster65	cluster83	cluster53	cluster26
GCF_030254765.1	Typhi	2	cluster184	cluster83	cluster53	cluster26
GCF_030254785.1	Typhi	2	cluster167	cluster71	cluster53	cluster26
GCF_030254805.1	Typhi	1	cluster167	cluster130	cluster53	cluster26
GCF_030345015.1	Heidelberg	15	cluster409	cluster2	cluster13	cluster11
GCF_030374655.1	Heidelberg	15	cluster329	cluster2	cluster13	cluster11
GCF_030374695.1	Heidelberg	15	cluster535	cluster2	cluster13	cluster11
GCF_030374715.1	Heidelberg	15	cluster160	cluster2	cluster13	cluster11
GCF_030435995.1	Infantis	32	cluster202	cluster445	cluster14	cluster28
GCF_030436365.1	Typhi	1	cluster202	cluster142	cluster53	cluster26
GCF_030436425.1	Typhi	1	cluster510	cluster142	cluster53	cluster26
GCF_030439685.1	Typhi	1	cluster27	cluster142	cluster53	cluster26
GCF_030440615.1	I 4,[5],12:i:-	34	cluster27	cluster113	cluster58	cluster2
GCF_030440635.1	I 4,[5],12:i:-	34	cluster27	cluster113	cluster58	cluster2
GCF_030440655.1	I 4,[5],12:i:-	34	cluster27	cluster13	cluster58	cluster2
GCF_030486485.1	Typhimurium	36	cluster27	cluster234	cluster2	cluster2
GCF_030505715.1	Schwarzengrund	96	cluster27	cluster111	cluster12	cluster23
GCF_030505735.1	Schwarzengrund	96	cluster27	cluster111	cluster12	cluster23
GCF_030505755.1	Schwarzengrund	96	cluster27	cluster111	cluster12	cluster23
GCF_030505775.1	Schwarzengrund	96	cluster27	cluster111	cluster12	cluster23
GCF_030505795.1	Schwarzengrund	96	cluster27	cluster111	cluster12	cluster23
GCF_030505815.1	Schwarzengrund	96	cluster27	cluster111	cluster12	cluster23
GCF_030505835.1	Schwarzengrund	96	cluster268	cluster111	cluster12	cluster23
GCF_030505855.1	Schwarzengrund	96	cluster55	cluster111	cluster12	cluster23
GCF_030505875.1	Schwarzengrund	96	cluster55	cluster111	cluster12	cluster23
GCF_030505895.1	Schwarzengrund	96	cluster153	cluster111	cluster12	cluster23
GCF_030505915.1	Schwarzengrund	96	cluster238	cluster111	cluster12	cluster23
GCF_030505935.1	Schwarzengrund	96	cluster288	cluster111	cluster12	cluster23
GCF_030505955.1	Schwarzengrund	96	cluster570	cluster111	cluster12	cluster23
GCF_030505975.1	Schwarzengrund	96	cluster152	cluster111	cluster12	cluster23
GCF_030505995.1	Schwarzengrund	96	cluster152	cluster111	cluster12	cluster23
GCF_030506135.1	Schwarzengrund	96	cluster152	cluster111	cluster12	cluster23
GCF_030506155.1	Schwarzengrund	96	cluster152	cluster111	cluster12	cluster23
GCF_030506565.1	IIIb 50:k:z	430	cluster152	cluster285	cluster19	cluster39
GCF_030517155.1	I 4,[5],12:i:-	19	cluster152	cluster108	cluster5	cluster2
GCF_030517175.1	Rissen	469	cluster164	cluster14	cluster38	cluster38
GCF_030534275.1	Paratyphi B	86	cluster233	cluster133	cluster8	cluster35
GCF_030644285.1	Typhimurium	99	cluster233	cluster92	cluster27	cluster2
GCF_030644305.1	Typhimurium	99	cluster233	cluster92	cluster27	cluster2
GCF_030863605.1	I 4,[5],12:i:-	34	cluster233	cluster13	cluster58	cluster2
GCF_030863765.1	Typhimurium	99	cluster233	cluster92	cluster27	cluster2
GCF_030913595.1	Infantis	32	cluster233	cluster39	cluster14	cluster28
GCF_030913615.1	I 4,[5],12:i:-	34	cluster233	cluster13	cluster58	cluster2
GCF_030931095.1	I 4,[5],12:i:-	34	cluster233	cluster25	cluster58	cluster2
GCF_030931115.1	I 4,[5],12:i:-	34	cluster233	cluster59	cluster58	cluster2
GCF_030979995.1	Paratyphi C or Choleraesuis or Typhisuis	68	cluster233	cluster217	cluster50	cluster17
GCF_030980015.1	Panama	48	cluster233	cluster79	cluster69	cluster29
GCF_030980035.1	Rissen	469	cluster233	cluster14	cluster38	cluster38
GCF_031021005.1	Enteritidis	11	cluster233	cluster123	cluster1	cluster4
GCF_031035935.1	Schwarzengrund	322	cluster233	cluster186	cluster12	cluster23
GCF_031036275.1	Stanley	29	cluster233	cluster159	cluster22	cluster22
GCF_031036295.1	Typhimurium	36	cluster233	cluster15	cluster2	cluster2
GCF_031036315.1	Enteritidis	11	cluster233	cluster31	cluster1	cluster4
GCF_031036335.1	Schwarzengrund	96	cluster233	cluster446	cluster12	cluster23
GCF_031036455.1	Schwarzengrund	322	cluster233	cluster186	cluster12	cluster23
GCF_031036675.1	Typhimurium	36	cluster233	cluster290	cluster2	cluster2
GCF_031036835.1	I 4,[5],12:i:-	34	cluster233	cluster13	cluster58	cluster2
GCF_031037015.1	Goldcoast or Brikama	358	cluster233	cluster85	cluster31	cluster31
GCF_031038275.1	Typhimurium	19	cluster233	cluster261	cluster5	cluster2
GCF_031038815.1	Goldcoast or Brikama	358	cluster233	cluster85	cluster31	cluster31
GCF_031038915.1	Goldcoast or Brikama	358	cluster276	cluster85	cluster31	cluster31
GCF_031038935.1	I 4,[5],12:i:-	34	cluster276	cluster57	cluster58	cluster2
GCF_031038955.1	Anatum	64	cluster36	cluster60	cluster29	cluster58
GCF_031038975.1	I 4,[5],12:i:-	34	cluster36	cluster57	cluster58	cluster2
GCF_031038995.1	I 4,[5],12:i:-	34	cluster344	cluster57	cluster58	cluster2
GCF_031039015.1	Anatum	64	cluster527	cluster60	cluster29	cluster58
GCF_031039035.1	Anatum	64	cluster38	cluster60	cluster29	cluster58
GCF_031039175.1	Goldcoast or Brikama	358	cluster10	cluster85	cluster31	cluster31
GCF_031039375.1	Goldcoast or Brikama	358	cluster10	cluster85	cluster31	cluster31
GCF_031039535.1	Goldcoast or Brikama	358	cluster294	cluster85	cluster31	cluster31
GCF_031039735.1	Brancaster	2133	cluster573	cluster114	cluster114	cluster57
GCF_031039875.1	Mbandaka	413	cluster135	cluster27	cluster34	cluster139
GCF_031174645.1	Rissen	469	cluster38	cluster14	cluster38	cluster38
GCF_031182125.1	Stanley	29	cluster38	cluster159	cluster22	cluster22
GCF_031182935.1	Rissen	469	cluster38	cluster14	cluster38	cluster38
GCF_031183715.1	Enteritidis	11	cluster38	cluster31	cluster1	cluster4
GCF_031184215.1	Enteritidis	11	cluster38	cluster31	cluster1	cluster4
GCF_031184795.1	Enteritidis	11	cluster38	cluster31	cluster1	cluster4
GCF_031187125.1	Enteritidis	11	cluster38	cluster31	cluster1	cluster4
GCF_031188765.1	Enteritidis	11	cluster38	cluster31	cluster1	cluster4
GCF_031197025.1	I 4,[5],12:i:-	34	cluster38	cluster59	cluster58	cluster2
GCF_031198825.1	Enteritidis	11	cluster38	cluster29	cluster1	cluster4
GCF_031225825.1	Agona	13	cluster38	cluster231	cluster37	cluster37
GCF_032465755.1	Mbandaka	413	cluster38	cluster27	cluster34	cluster139
GCF_032465775.1	Enteritidis	11	cluster38	cluster31	cluster1	cluster4
GCF_032465795.1	Enteritidis	11	cluster38	cluster31	cluster1	cluster4
GCF_032465835.1	Thompson	26	cluster38	cluster155	cluster47	cluster47
GCF_032598805.1	Gallinarum or Enteritidis	78	cluster38	cluster48	cluster42	cluster84
GCF_032681265.1	Typhimurium	19	cluster10	cluster131	cluster5	cluster2
GCF_032700165.1	Indiana	17	cluster10	cluster19	cluster80	cluster16
GCF_032938035.1	Enteritidis	11	cluster10	cluster31	cluster1	cluster4
GCF_033403855.1	Typhimurium	19	cluster10	cluster131	cluster5	cluster2
GCF_033613815.1	Mbandaka	413	cluster10	cluster224	cluster34	cluster139
GCF_033615035.1	Mbandaka	413	cluster10	cluster224	cluster34	cluster139
GCF_034259065.1	Mbandaka	413	cluster38	cluster27	cluster34	cluster139
GCF_034259085.1	Mbandaka	413	cluster208	cluster479	cluster34	cluster139
GCF_034377425.1	Typhimurium	19	cluster135	cluster131	cluster5	cluster2
GCF_034447935.1	Abortusovis	768	cluster144	cluster190	cluster95	cluster95
GCF_034448035.1	Abortusovis	768	cluster72	cluster190	cluster95	cluster95
GCF_034448755.1	Abortusovis	768	cluster72	cluster190	cluster95	cluster95
GCF_034448845.1	Abortusovis	768	cluster72	cluster190	cluster95	cluster95
GCF_034491365.1	Hadar	33	cluster144	cluster20	cluster79	cluster87
GCF_034493545.1	Hadar	473	cluster72	cluster219	cluster219	cluster87
GCF_034494365.1	Hadar	33	cluster239	cluster20	cluster79	cluster87
GCF_035319905.1	London	155	cluster239	cluster218	cluster76	cluster76
GCF_035592515.1	I 4:b:-	42	cluster485	cluster411	cluster205	cluster9
GCF_035658395.1	Kentucky	198	cluster23	cluster26	cluster55	cluster27
GCF_036820215.1	Kentucky	198	cluster23	cluster26	cluster55	cluster27
GCF_036821985.1	Kentucky	198	cluster23	cluster26	cluster55	cluster27
GCF_036871005.1	I 4,[5],12:i:-	34	cluster23	cluster13	cluster58	cluster2
GCF_037055435.1	Paratyphi C or Choleraesuis or Typhisuis	145	cluster295	cluster175	cluster36	cluster17
GCF_037099745.1	Wandsworth	1498	cluster227	cluster107	cluster6	cluster25
GCF_037770365.1	Infantis	32	cluster282	cluster132	cluster14	cluster28
GCF_037771175.1	Infantis	32	cluster30	cluster39	cluster14	cluster28
GCF_037772145.1	Infantis	32	cluster30	cluster39	cluster14	cluster28
GCF_037773035.1	Infantis	32	cluster30	cluster39	cluster14	cluster28
GCF_037774005.1	Infantis	32	cluster497	cluster39	cluster14	cluster28
GCF_037775235.1	Infantis	32	cluster222	cluster39	cluster14	cluster28
GCF_037776255.1	Infantis	32	cluster47	cluster39	cluster14	cluster28
GCF_037776265.1	Infantis	32	cluster47	cluster39	cluster14	cluster28
GCF_037777435.1	Infantis	32	cluster176	cluster39	cluster14	cluster28
GCF_037778605.1	Infantis	32	cluster70	cluster39	cluster14	cluster28
GCF_037779835.1	Infantis	32	cluster70	cluster39	cluster14	cluster28
GCF_037780985.1	Infantis	32	cluster70	cluster39	cluster14	cluster28
GCF_037782195.1	Infantis	32	cluster147	cluster39	cluster14	cluster28
GCF_037784635.1	Infantis	32	cluster309	cluster39	cluster14	cluster28
GCF_037795395.1	Infantis	32	cluster451	cluster132	cluster14	cluster28
GCF_037796365.1	Infantis	32	cluster2	cluster132	cluster14	cluster28
GCF_037797495.1	Infantis	32	cluster2	cluster132	cluster14	cluster28
GCF_037798445.1	Infantis	32	cluster2	cluster132	cluster14	cluster28
GCF_037799595.1	Infantis	32	cluster451	cluster146	cluster14	cluster28
GCF_037821945.1	I 4,[5],12:i:-	34	cluster2	cluster13	cluster58	cluster2
GCF_037822845.1	I 4,[5],12:i:-	34	cluster2	cluster13	cluster58	cluster2
GCF_037823755.1	I 4,[5],12:i:-	34	cluster70	cluster13	cluster58	cluster2
GCF_037824785.1	I 4,[5],12:i:-	34	cluster70	cluster13	cluster58	cluster2
GCF_037825795.1	I 4,[5],12:i:-	34	cluster2	cluster13	cluster58	cluster2
GCF_037826765.1	I 4,[5],12:i:-	34	cluster2	cluster13	cluster58	cluster2
GCF_037827835.1	I 4,[5],12:i:-	34	cluster263	cluster13	cluster58	cluster2
GCF_037828885.1	I 4,[5],12:i:-	34	cluster585	cluster13	cluster58	cluster2
GCF_037829915.1	I 4,[5],12:i:-	34	cluster207	cluster13	cluster58	cluster2
GCF_037831375.1	I 4,[5],12:i:-	34	cluster374	cluster13	cluster58	cluster2
GCF_037832775.1	Typhimurium	34	cluster172	cluster403	cluster58	cluster2
GCF_037834145.1	I 4,[5],12:i:-	19	cluster327	cluster55	cluster5	cluster2
GCF_037834495.1	I 4,[5],12:i:-	34	cluster67	cluster13	cluster58	cluster2
GCF_037835685.1	I 4,[5],12:i:-	34	cluster67	cluster13	cluster58	cluster2
GCF_037837055.1	I 4,[5],12:i:-	34	cluster67	cluster13	cluster58	cluster2
GCF_037838505.1	I 4,[5],12:i:-	34	cluster17	cluster13	cluster58	cluster2
GCF_037839595.1	I 4,[5],12:i:-	34	cluster37	cluster13	cluster58	cluster2
GCF_037840705.1	I 4,[5],12:i:-	34	cluster37	cluster13	cluster58	cluster2
GCF_037841875.1	I 4,[5],12:i:-	34	cluster17	cluster13	cluster58	cluster2
GCF_037843125.1	I 4,[5],12:i:-	34	cluster37	cluster154	cluster58	cluster2
GCF_037844235.1	I 4,[5],12:i:-	34	cluster17	cluster13	cluster58	cluster2
GCF_037844905.1	I 4,[5],12:i:-	34	cluster453	cluster13	cluster58	cluster2
GCF_037846055.1	I 4,[5],12:i:-	34	cluster16	cluster13	cluster58	cluster2
GCF_037854785.1	Typhimurium	19	cluster16	cluster139	cluster5	cluster2
GCF_037855395.1	Typhimurium	19	cluster16	cluster58	cluster5	cluster2
GCF_037856515.1	Typhimurium	19	cluster51	cluster58	cluster5	cluster2
GCF_037857465.1	Typhimurium	19	cluster51	cluster58	cluster5	cluster2
GCF_037858515.1	Typhimurium	19	cluster173	cluster256	cluster5	cluster2
GCF_037859475.1	Typhimurium	19	cluster341	cluster245	cluster5	cluster2
GCF_037860935.1	Typhimurium	19	cluster181	cluster58	cluster5	cluster2
GCF_037861145.1	Typhimurium	36	cluster136	cluster15	cluster2	cluster2
GCF_037862975.1	Typhimurium	36	cluster219	cluster15	cluster2	cluster2
GCF_037864505.1	Typhimurium	19	cluster219	cluster256	cluster5	cluster2
GCF_037866235.1	Typhimurium	19	cluster219	cluster256	cluster5	cluster2
GCF_037867775.1	I 4,[5],12:i:-	19	cluster226	cluster55	cluster5	cluster2
GCF_037868635.1	I 4,[5],12:i:-	19	cluster395	cluster183	cluster5	cluster2
GCF_037870175.1	Virchow	19	cluster509	cluster392	cluster54	cluster2
GCF_037871955.1	Virchow	19	cluster211	cluster551	cluster54	cluster2
GCF_037873485.1	I 4,[5],12:i:-	19	cluster432	cluster179	cluster5	cluster2
GCF_037875175.1	I 4,[5],12:i:-	19	cluster156	cluster55	cluster5	cluster2
GCF_037876785.1	I 4,[5],12:i:-	19	cluster471	cluster55	cluster5	cluster2
GCF_037878215.1	Virchow	19	cluster278	cluster551	cluster54	cluster2
GCF_037879565.1	I 4,[5],12:i:-	19	cluster186	cluster55	cluster5	cluster2
GCF_037881315.1	Typhi	11	cluster168	cluster457	cluster229	cluster4
GCF_037882525.1	I 4,[5],12:i:-	19	cluster168	cluster55	cluster5	cluster2
GCF_037883995.1	I 4,[5],12:i:-	19	cluster168	cluster55	cluster5	cluster2
GCF_037885305.1	I 4,[5],12:i:-	19	cluster168	cluster55	cluster5	cluster2
GCF_037887095.1	I 4,[5],12:i:-	19	cluster168	cluster55	cluster5	cluster2
GCF_037888705.1	I 4,[5],12:i:-	19	cluster168	cluster55	cluster5	cluster2
GCF_037888835.1	I 4,[5],12:i:-	19	cluster168	cluster55	cluster5	cluster2
GCF_037888845.1	I 4,[5],12:i:-	19	cluster168	cluster55	cluster5	cluster2
GCF_037888855.1	I 4,[5],12:i:-	19	cluster168	cluster55	cluster5	cluster2
GCF_037888865.1	I 4,[5],12:i:-	19	cluster168	cluster55	cluster5	cluster2
GCF_037888875.1	I 4,[5],12:i:-	19	cluster168	cluster55	cluster5	cluster2
GCF_037888885.1	Typhimurium	19	cluster168	cluster58	cluster5	cluster2
GCF_037888895.1	Typhimurium	19	cluster168	cluster196	cluster5	cluster2
GCF_037888905.1	Typhimurium	36	cluster168	cluster15	cluster2	cluster2
GCF_037888915.1	I 4,[5],12:i:-	19	cluster168	cluster55	cluster5	cluster2
GCF_037888925.1	I 4,[5],12:i:-	19	cluster168	cluster55	cluster5	cluster2
GCF_037957205.1	I 4,[5],12:i:-	34	cluster168	cluster13	cluster58	cluster2
GCF_037957215.1	I 4,[5],12:i:-	34	cluster47	cluster347	cluster58	cluster2
GCF_038096135.1	I 4,[5],12:i:-	34	cluster47	cluster25	cluster58	cluster2
GCF_038380085.1	Heidelberg	15	cluster244	cluster160	cluster13	cluster11
GCF_038380095.1	Bredeney	306	cluster304	cluster372	cluster186	cluster186
GCF_038380105.1	Typhimurium	34	cluster304	cluster248	cluster58	cluster2
GCF_038380125.1	I 4,[5],12:i:-	34	cluster343	cluster13	cluster58	cluster2
GCF_038381885.1	I 4,[5],12:i:-	34	cluster419	cluster154	cluster58	cluster2
GCF_038396425.1	Enteritidis	11	cluster199	cluster31	cluster1	cluster4
GCF_038396435.1	Enteritidis	11	cluster290	cluster31	cluster1	cluster4
GCF_038396445.1	Enteritidis	11	cluster275	cluster31	cluster1	cluster4
GCF_038396455.1	Enteritidis	11	cluster66	cluster31	cluster1	cluster4
GCF_038396465.1	Enteritidis	11	cluster66	cluster31	cluster1	cluster4
GCF_038396775.1	Typhi	2	cluster66	cluster246	cluster53	cluster26
GCF_039545715.1	Typhimurium	19	cluster66	cluster589	cluster5	cluster2
GCF_039774785.1	Paratyphi B	86	cluster66	cluster133	cluster8	cluster35
GCF_039775395.1	Paratyphi B	86	cluster66	cluster287	cluster8	cluster35
GCF_039776065.1	Paratyphi B	86	cluster450	cluster228	cluster8	cluster35
GCF_039777535.1	I 4:b:-	86	cluster450	cluster238	cluster8	cluster35
GCF_039777965.1	I 4:b:-	86	cluster450	cluster238	cluster8	cluster35
GCF_039778155.1	Paratyphi B	86	cluster450	cluster53	cluster8	cluster35
GCF_039778185.1	Paratyphi B	86	cluster450	cluster53	cluster8	cluster35
GCF_039778195.1	Paratyphi B	86	cluster450	cluster250	cluster8	cluster35
GCF_039778205.1	I 4:b:-	86	cluster450	cluster189	cluster8	cluster35
GCF_039778235.1	Paratyphi B	86	cluster450	cluster67	cluster8	cluster35
GCF_039778245.1	Paratyphi B	86	cluster450	cluster67	cluster8	cluster35
GCF_039778255.1	Paratyphi B	5113	cluster450	cluster482	cluster8	cluster35
GCF_039830155.1	Typhi	1	cluster450	cluster142	cluster53	cluster26
GCF_039830165.1	Paratyphi A	129	cluster450	cluster54	cluster30	cluster60
GCF_039851995.1	Dublin	10	cluster434	cluster65	cluster39	cluster79
GCF_039852005.1	Dublin	10	cluster300	cluster65	cluster39	cluster79
GCF_039880325.1	Dublin	10	cluster433	cluster65	cluster39	cluster79
GCF_040048365.1	Gallinarum or Enteritidis	78	cluster261	cluster118	cluster42	cluster84
GCF_040050635.1	Infantis	32	cluster261	cluster39	cluster14	cluster28
GCF_040784885.1	Mbandaka	413	cluster261	cluster27	cluster34	cluster139
GCF_040822475.1	Kentucky	198	cluster242	cluster26	cluster55	cluster27
GCF_040822485.1	Typhimurium	19	cluster92	cluster163	cluster5	cluster2
GCF_040822495.1	Typhimurium	19	cluster8	cluster207	cluster5	cluster2
GCF_040822505.1	Enteritidis	11	cluster8	cluster31	cluster1	cluster4
GCF_040822515.1	Enteritidis	11	cluster8	cluster33	cluster1	cluster4
GCF_040822525.1	Enteritidis	11	cluster8	cluster29	cluster1	cluster4
GCF_040822535.1	Typhimurium	36	cluster8	cluster530	cluster2	cluster2
GCF_040895365.1	Havana	578	cluster8	cluster90	cluster90	cluster90
GCF_040895435.1	Typhimurium	19	cluster8	cluster134	cluster5	cluster2
GCF_040895765.1	Eboko	5470	cluster8	cluster222	cluster222	cluster111
GCF_040895795.1	Enteritidis	11	cluster8	cluster29	cluster1	cluster4
GCF_040895825.1	Stanley	29	cluster254	cluster156	cluster22	cluster22
GCF_040896175.1	Chester	1954	cluster254	cluster174	cluster87	cluster174
GCF_040956495.1	Thompson	26	cluster146	cluster109	cluster47	cluster47
GCF_040956515.1	Litchfield	214	cluster254	cluster162	cluster17	cluster69
GCF_040956555.1	Infantis	32	cluster254	cluster146	cluster14	cluster28
GCF_040956595.1	Kentucky	198	cluster146	cluster26	cluster55	cluster27
GCF_040956715.1	Derby	39	cluster146	cluster447	cluster223	cluster12
GCF_040956775.1	Stanleyville	97	cluster146	cluster529	cluster132	cluster132
GCF_040956895.1	Typhimurium	36	cluster215	cluster279	cluster2	cluster2
GCF_040956915.1	Newport	31	cluster377	cluster149	cluster91	cluster91
GCF_040969815.1	I 4,[5],12:i:-	34	cluster473	cluster13	cluster58	cluster2
GCF_041080895.1	Typhimurium	19	cluster100	cluster131	cluster5	cluster2
GCF_041117435.1	Kentucky	198	cluster311	cluster26	cluster55	cluster27
GCF_041411015.1	Enteritidis	11	cluster100	cluster31	cluster1	cluster4
GCF_041411055.1	Enteritidis	11	cluster311	cluster31	cluster1	cluster4
GCF_041411125.1	Enteritidis	11	cluster99	cluster31	cluster1	cluster4
GCF_041411135.1	Enteritidis	11	cluster99	cluster31	cluster1	cluster4
GCF_041411165.1	Enteritidis	11	cluster99	cluster31	cluster1	cluster4
GCF_041411195.1	Enteritidis	11	cluster280	cluster31	cluster1	cluster4
GCF_041411215.1	Enteritidis	11	cluster96	cluster31	cluster1	cluster4
GCF_041411245.1	Enteritidis	11	cluster435	cluster31	cluster1	cluster4
GCF_041411255.1	Enteritidis	11	cluster292	cluster31	cluster1	cluster4
GCF_041411265.1	Enteritidis	11	cluster220	cluster31	cluster1	cluster4
GCF_041411275.1	Virchow	16	cluster91	cluster5	cluster40	cluster80
GCF_041411285.1	Enteritidis	11	cluster162	cluster31	cluster1	cluster4
GCF_041411315.1	Enteritidis	11	cluster277	cluster31	cluster1	cluster4
GCF_041411325.1	Enteritidis	11	cluster114	cluster31	cluster1	cluster4
GCF_041411335.1	I 7:g,m:1,2	11	cluster114	cluster199	cluster1	cluster4
GCF_041411885.1	Virchow	16	cluster461	cluster5	cluster40	cluster80
GCF_041411935.1	Agona	13	cluster467	cluster231	cluster37	cluster37
GCF_041411985.1	Agona	13	cluster467	cluster231	cluster37	cluster37
GCF_041412005.1	Agona	13	cluster197	cluster231	cluster37	cluster37
GCF_041412055.1	Agona	13	cluster522	cluster231	cluster37	cluster37
GCF_041412075.1	Agona	13	cluster150	cluster231	cluster37	cluster37
GCF_041412085.1	Albany or Duesseldorf	292	cluster188	cluster8	cluster63	cluster63
GCF_041412105.1	Gallinarum or Enteritidis	16	cluster188	cluster82	cluster40	cluster80
GCF_041412115.1	Albany or Duesseldorf	292	cluster188	cluster8	cluster63	cluster63
GCF_041412145.1	Agona	13	cluster189	cluster231	cluster37	cluster37
GCF_041412165.1	Agona	13	cluster189	cluster231	cluster37	cluster37
GCF_041412195.1	Albany or Duesseldorf	292	cluster189	cluster8	cluster63	cluster63
GCF_041412265.1	Albany or Duesseldorf	292	cluster20	cluster8	cluster63	cluster63
GCF_041412455.1	Bareilly	203	cluster20	cluster374	cluster187	cluster1
GCF_041412465.1	Virchow	16	cluster20	cluster5	cluster40	cluster80
GCF_041412535.1	Enteritidis	11	cluster194	cluster31	cluster1	cluster4
GCF_041412565.1	Enteritidis	11	cluster190	cluster31	cluster1	cluster4
GCF_041412575.1	Enteritidis	11	cluster499	cluster31	cluster1	cluster4
GCF_041412585.1	Virchow	16	cluster113	cluster5	cluster40	cluster80
GCF_041412595.1	Enteritidis	11	cluster82	cluster31	cluster1	cluster4
GCF_041412605.1	Enteritidis	11	cluster213	cluster31	cluster1	cluster4
GCF_041447655.1	Kentucky	198	cluster187	cluster26	cluster55	cluster27
GCF_041447675.1	Infantis	32	cluster195	cluster591	cluster14	cluster28
GCF_041447685.1	Infantis	32	cluster286	cluster591	cluster14	cluster28
GCF_041682025.1	Typhi	1	cluster401	cluster62	cluster53	cluster26
GCF_041682055.1	Typhi	1	cluster469	cluster142	cluster53	cluster26
GCF_041682085.1	Typhi	1	cluster469	cluster142	cluster53	cluster26
GCF_041682155.1	Typhi	1	cluster469	cluster142	cluster53	cluster26
GCF_041866285.1	Wandsworth	1498	cluster492	cluster94	cluster6	cluster25
GCF_041866875.1	Hvittingfoss	446	cluster159	cluster426	cluster18	cluster72
GCF_041867465.1	Javiana	437	cluster159	cluster393	cluster196	cluster14
GCF_041868035.1	Uganda	684	cluster110	cluster227	cluster56	cluster56
GCF_041868605.1	I 4:b:-	423	cluster571	cluster206	cluster103	cluster9
GCF_041871515.1	Typhi	1	cluster175	cluster142	cluster53	cluster26
GCF_041892465.1	Typhi	1	cluster458	cluster142	cluster53	cluster26
GCF_041927295.1	I 4,[5],12:i:-	34	cluster243	cluster13	cluster58	cluster2
GCF_041927305.1	Rissen	469	cluster243	cluster293	cluster38	cluster38
GCF_041927315.1	Rissen	469	cluster243	cluster14	cluster38	cluster38
GCF_041927325.1	Wandsworth	1498	cluster243	cluster94	cluster6	cluster25
GCF_041928935.1	Agona	13	cluster243	cluster231	cluster37	cluster37
GCF_041930285.1	Agona	13	cluster210	cluster231	cluster37	cluster37
GCF_041930295.1	Rissen	469	cluster178	cluster14	cluster38	cluster38
GCF_041930305.1	Derby	40	cluster178	cluster205	cluster15	cluster12
GCF_041930315.1	Rissen	469	cluster246	cluster14	cluster38	cluster38
GCF_041930325.1	Rissen	469	cluster94	cluster14	cluster38	cluster38
GCF_041930335.1	Weltevreden	365	cluster94	cluster51	cluster23	cluster92
GCF_041930345.1	Rissen	469	cluster376	cluster14	cluster38	cluster38
GCF_041930355.1	Poona	3236	cluster229	cluster220	cluster110	cluster8
GCF_041930365.1	Weltevreden	365	cluster378	cluster51	cluster23	cluster92
GCF_041935645.1	Fulica or Hessarek	255	cluster507	cluster268	cluster134	cluster134
GCF_041937575.1	Infantis	32	cluster75	cluster39	cluster14	cluster28
GCF_041937595.1	Infantis	32	cluster94	cluster229	cluster14	cluster28
GCF_041941485.1	Infantis	32	cluster291	cluster283	cluster14	cluster28
GCF_041941495.1	Infantis	32	cluster251	cluster39	cluster14	cluster28
GCF_041941505.1	Infantis	32	cluster251	cluster542	cluster14	cluster28
GCF_041941515.1	Infantis	32	cluster94	cluster39	cluster14	cluster28
GCF_041941525.1	Infantis	32	cluster94	cluster30	cluster14	cluster28
GCF_041941555.1	Infantis	32	cluster94	cluster30	cluster14	cluster28
GCF_041941565.1	Infantis	32	cluster251	cluster343	cluster14	cluster28
GCF_042183685.1	I 4,[5],12:i:-	34	cluster94	cluster13	cluster58	cluster2
GCF_042184335.1	I 4,[5],12:i:-	34	cluster94	cluster13	cluster58	cluster2
GCF_042184765.1	I 4,[5],12:i:-	34	cluster94	cluster13	cluster58	cluster2
GCF_042185415.1	Typhimurium	34	cluster94	cluster113	cluster58	cluster2
GCF_042186005.1	I 4,[5],12:i:-	34	cluster94	cluster499	cluster58	cluster2
GCF_042191485.1	Typhi	1	cluster94	cluster62	cluster53	cluster26
GCF_042466655.1	Bispebjerg	251	cluster94	cluster212	cluster213	cluster106
GCF_042604575.1	IIIb 61:k:1,5,(7)	432	cluster94	cluster284	cluster142	cluster142
GCF_042932255.1	Bispebjerg	251	cluster94	cluster212	cluster213	cluster106
GCF_042997225.1	Typhimurium	19	cluster94	cluster131	cluster5	cluster2
GCF_043148645.1	Thompson	216	cluster258	cluster168	cluster84	cluster15
GCF_043496835.1	Bareilly	1612	cluster41	cluster485	cluster121	cluster13
GCF_043496845.1	Typhimurium	19	cluster41	cluster44	cluster58	cluster2
GCF_044357075.1	- 28:b:1,5	5347	cluster32	cluster78	cluster78	cluster78
GCF_044357285.1	- 28:b:1,5	5347	cluster32	cluster78	cluster78	cluster78
GCF_044357315.1	- 28:b:1,5	5347	cluster32	cluster78	cluster78	cluster78
GCF_044366585.1	Typhimurium	19	cluster552	cluster134	cluster5	cluster2
GCF_900086565.1	I 4:b:-	42	cluster105	cluster271	cluster135	cluster9
GCF_900166885.1	Typhimurium	34	cluster123	cluster25	cluster58	cluster2
GCF_900184385.1	Typhimurium	313	cluster259	cluster126	cluster5	cluster2
GCF_900185485.1	Typhi	-	cluster335	cluster142	cluster53	cluster26
GCF_900205245.1	Typhi	1	cluster310	cluster142	cluster53	cluster26
GCF_900205255.1	Typhi	1	cluster228	cluster142	cluster53	cluster26
GCF_900205265.1	Typhi	1	cluster245	cluster62	cluster53	cluster26
GCF_900205275.1	I 9:j:-	2	cluster206	cluster182	cluster53	cluster26
GCF_900205295.1	Typhi	2	cluster206	cluster99	cluster53	cluster26
GCF_900477895.1	Carmel	2123	cluster260	cluster129	cluster129	cluster129
GCF_900477905.1	Sundsvall	5323	cluster87	cluster264	cluster66	cluster66
GCF_900478065.1	Senftenberg	290	cluster180	cluster49	cluster98	cluster49
GCF_901457615.1	Typhi	2	cluster180	cluster265	cluster53	cluster26
GCF_901457625.1	Typhi	2	cluster170	cluster265	cluster53	cluster26
GCF_902509465.1	Derby	40	cluster180	cluster23	cluster15	cluster12
GCF_903989485.1	Typhimurium	19	cluster240	cluster43	cluster5	cluster2
GCF_903992995.2	Typhimurium	568	cluster514	cluster86	cluster28	cluster2
GCF_904129595.1	Typhimurium	19	cluster200	cluster131	cluster5	cluster2
GCF_907163145.1	I 4,[5],12:i:-	34	cluster93	cluster113	cluster58	cluster2
GCF_907163175.1	I 4,[5],12:i:-	34	cluster93	cluster113	cluster58	cluster2
GCF_907163195.1	I 4:-:-	34	cluster93	cluster13	cluster58	cluster2
GCF_907163245.1	I 4,[5],12:i:-	34	cluster297	cluster13	cluster58	cluster2
GCF_918593725.1	I 4,[5],12:i:-	34	cluster83	cluster13	cluster58	cluster2
GCF_918593735.1	I 4,[5],12:i:-	34	cluster83	cluster13	cluster58	cluster2
GCF_940596495.1	Typhi	-	cluster474	cluster62	cluster53	cluster26
GCF_940599425.1	Typhi	-	cluster513	cluster62	cluster53	cluster26
GCF_940599845.1	Typhi	-	cluster513	cluster62	cluster53	cluster26
GCF_940618755.1	Typhi	-	cluster513	cluster62	cluster53	cluster26
GCF_940620125.1	Typhi	-	cluster513	cluster62	cluster53	cluster26
GCF_940631035.1	Typhi	-	cluster468	cluster62	cluster53	cluster26
GCF_949361515.1	Agona	13	cluster358	cluster254	cluster37	cluster37
GCF_949361545.1	Rissen	469	cluster439	cluster14	cluster38	cluster38
GCF_963575755.1	I 4,[5],12:i:-	34	cluster236	cluster13	cluster58	cluster2
GCF_963575775.1	Infantis	32	cluster236	cluster95	cluster14	cluster28
