# Supplementary material for: CoDing Sequence Typer (CDST): a fast, simple, decentralized and interoperable solution for bacterial genomic typing and clustering
Source: Microb Genom. 2025 Oct 23;11(10):001518. doi: 10.1099/mgen.0.001518 (PMC12548756; doi:10.1099/mgen.0.001518)
Supplement: Supplementary Material 3. [file mgen-11-01518-s003.xlsx]

## Sheet: S2_accessions_metadata
Organism Scientific Name	Organism Common Name	Organism Qualifier	Taxonomy id	Assembly Name	Assembly Accession	Source	Annotation	Level	Contig N50	Size	Submission Date	Gene Count	BioProject	BioSample
Listeria monocytogenes serotype 4b str. F2365		strain: 4b F2365	265669	ASM828v1	GCA_000008285.1	GenBank	Annotation submitted by The Institute for Genomic Research	Complete Genome	2905187	2905187	2005-12-07	2933	PRJNA85	SAMN02603980
Listeria monocytogenes HCC23		strain: HCC23	552536	ASM2118v1	GCA_000021185.1	GenBank	Annotation submitted by College of Veterinary Medicine, Mississippi State University	Complete Genome	2976212	2976212	2008-12-12	3059	PRJNA29409	SAMN02603154
Listeria monocytogenes 08-5923		strain: 08-5923	637381	ASM2292v1	GCA_000022925.1	GenBank	Annotation submitted by Public Health Agency of Canada	Complete Genome	2999054	2999054	2010-01-20	3039	PRJNA36363	SAMN02603721
Listeria monocytogenes serotype 4b str. CLIP 80459		strain: Clip80459	568819	ASM2670v1	GCA_000026705.1	GenBank	Annotation submitted by Institut Pasteur - Unite de Biologie des Bacteries Intracellulaires	Complete Genome	2912690	2912690	2009-03-30	2875	PRJEA32207	SAMEA2272134
Listeria monocytogenes 08-5578		strain: 08-5578	653938	ASM9312v2	GCA_000093125.2	GenBank	Annotation submitted by Public Health Agency of Canada	Complete Genome	3032624	3109678	2014-06-12	3161	PRJNA36361	SAMN02603776
Listeria monocytogenes serotype 4b str. H7858		strain: 4b H7858	267410	ASM16715v1	GCA_000167155.1	GenBank	Annotation submitted by TIGR	Scaffold	40760	2972254	2004-05-04	3199	PRJNA10752	SAMN02415269
Listeria monocytogenes FSL F2-515		strain: FSL F2-515	393116	ASM16837v1	GCA_000168375.1	GenBank		Scaffold	1138	1815995	2008-08-28		PRJNA17297	SAMN00777160
Listeria monocytogenes FSL J1-208		strain: FSL J1-208	393119	ASM16843v1	GCA_000168435.1	GenBank		Scaffold	1320	1963740	2008-09-11		PRJNA17303	SAMN01121066
Listeria monocytogenes FSL J2-064		strain: FSL J2-064	393122	ASM16849v1	GCA_000168495.1	GenBank		Scaffold	8100	2828700	2008-09-03		PRJNA17309	SAMN02415203
Listeria monocytogenes FSL R2-561		strain: FSL R2-561	393126	ASM16857v2	GCA_000168575.2	GenBank	Annotation submitted by Broad Institute	Complete Genome	2973801	2973801	2011-09-13	2995	PRJNA17317	SAMN00013319
Listeria monocytogenes Finland 1998		strain: Finland 1988	393127	ASM16859v2	GCA_000168595.2	GenBank	Annotation submitted by Broad Institute	Complete Genome	2874431	2874431	2011-09-14	2847	PRJNA17319	SAMN00012880
Listeria monocytogenes J0161		strain: J0161	393130	ASM16863v2	GCA_000168635.2	GenBank	Annotation submitted by Broad Institute	Complete Genome	3000464	3000464	2011-09-07	3045	PRJNA17493	SAMN00769971
Listeria monocytogenes LO28		strain: LO28	393132	ASM16867v1	GCA_000168675.1	GenBank		Scaffold	3180	2675580	2008-09-03		PRJNA17329	SAMN02415206
Listeria monocytogenes 10403S		strain: 10403S	393133	ASM16869v2	GCA_000168695.2	GenBank	Annotation submitted by Broad Institute	Complete Genome	2903106	2903106	2011-09-07	2910	PRJNA17495	SAMN02641382
Listeria monocytogenes FSL F2-208		strain: FSL F2-208	702458	ASM18384v1	GCA_000183845.1	GenBank	Annotation submitted by Life Technologies Corporation	Chromosome	2013	3223176	2010-12-15	3323	PRJNA42847	SAMN01125831
Listeria monocytogenes J1-220		strain: J1-220	930782	ASM19539v6	GCA_000195395.6	GenBank	NCBI Prokaryotic Genome Annotation Pipeline (PGAP)	Complete Genome	3032269	3032269	2019-12-05	3040	PRJNA60535	SAMN01816124
Listeria monocytogenes J1816		strain: J1816	930781	ASM19543v4	GCA_000195435.4	GenBank	NCBI Prokaryotic Genome Annotation Pipeline (PGAP)	Complete Genome	2947460	2947460	2015-09-08	2947	PRJNA60537	SAMN01813900
Listeria monocytogenes EGD-e		strain: EGD-e	169963	ASM19603v1	GCA_000196035.1	GenBank	Annotation submitted by European Consortium	Complete Genome	2944528	2944528	2003-05-06	2855	PRJNA276	SAMEA3138329
Listeria monocytogenes SLCC2755		strain: SLCC2755	932919	ASM19775v2	GCA_000197755.2	GenBank	Annotation submitted by ERA-NET / Spatelis	Complete Genome	2966146	3023926	2012-09-10	3025	PRJEA50379	SAMEA2271969
Listeria monocytogenes L99		strain: L99	563174	ASM20975v1	GCA_000209755.1	GenBank	Annotation submitted by Justus-Liebig-University Giessen	Complete Genome	2979198	2979198	2010-09-22	3010	PRJEA31327	SAMEA2272406
Listeria monocytogenes serotype 7 str. SLCC2482		strain: SLCC2482	863767	ASM21079v2	GCA_000210795.2	GenBank	Annotation submitted by ERA-NET / Spatelis	Chromosome	2125011	2986789	2012-09-10	3014	PRJEA50371	SAMEA2272162
Listeria monocytogenes SLCC2372		strain: SLCC2372	932920	ASM21081v2	GCA_000210815.2	GenBank	Annotation submitted by ERA-NET / Spatelis	Complete Genome	2972810	3022910	2012-09-10	3075	PRJEA50377	SAMEA2272627
Listeria monocytogenes str. Scott A		strain: Scott A	1027396	ASM21245v1	GCA_000212455.1	GenBank	Annotation submitted by Institute of Food, Nutrition and Health, ETH Zurich	Chromosome	1613064	3021822	2011-05-06	3038	PRJNA66415	SAMN02415240
Listeria monocytogenes M7		strain: M7	1030009	ASM21830v1	GCA_000218305.1	GenBank	Annotation submitted by Zhejiang University	Complete Genome	2976163	2976163	2011-06-14	3062	PRJNA66625	SAMN02604342
Listeria monocytogenes FSL J1-208		strain: FSL J1-208	393119	ASM25071v1	GCA_000250715.1	GenBank	Annotation submitted by Food Safety Laboratory, Cornell University	Chromosome	527857	2854354	2012-02-28	2879	PRJNA53559	SAMN01121066
Listeria monocytogenes 07PF0776		strain: 07PF0776	1126011	ASM25890v1	GCA_000258905.1	GenBank	Annotation submitted by University of Illinois at Chicago	Complete Genome	2901562	2901562	2012-04-17	2882	PRJNA78811	SAMN02604190
Listeria monocytogenes SLCC2540		strain: SLCC2540	879089	ASM30690v1	GCA_000306905.1	GenBank	Annotation submitted by ERA-NET / Spatelis	Complete Genome	2976958	2976958	2012-09-10	2992	PRJEA51731	SAMEA2272785
Listeria monocytogenes SLCC7179		strain: SLCC7179	879090	ASM30698v1	GCA_000306985.1	GenBank	Annotation submitted by ERA-NET / Spatelis	Complete Genome	2882234	2882234	2012-09-10	2911	PRJEA51733	SAMEA2272571
Listeria monocytogenes SLCC2479		strain: SLCC2479	882020	ASM30700v1	GCA_000307005.1	GenBank	Annotation submitted by ERA-NET / Spatelis	Complete Genome	2972172	2972172	2012-09-10	3018	PRJEA51829	SAMEA2272506
Listeria monocytogenes ATCC 19117		strain: ATCC 19117	882095	ASM30702v1	GCA_000307025.1	GenBank	Annotation submitted by ERA-NET / Spatelis	Complete Genome	2951805	2951805	2012-09-10	2953	PRJEA51859	SAMEA2271997
Listeria monocytogenes SLCC5850		strain: SLCC5850	882096	ASM30704v1	GCA_000307045.1	GenBank	Annotation submitted by ERA-NET / Spatelis	Complete Genome	2907142	2907142	2012-09-10	2951	PRJEA51861	SAMEA2272672
Listeria monocytogenes SLCC2376		strain: SLCC2376	882097	ASM30706v1	GCA_000307065.1	GenBank	Annotation submitted by ERA-NET / Spatelis	Complete Genome	2840185	2840185	2012-09-10	2840	PRJEA51863	SAMEA2272177
Listeria monocytogenes L312		strain: L312	882094	ASM30708v1	GCA_000307085.1	GenBank	Annotation submitted by ERA-NET / Spatelis	Complete Genome	2912346	2912346	2012-09-20	2906	PRJEA51857	SAMEA2272305
Listeria monocytogenes SLCC2378		strain: SLCC2378	879088	ASM30761v1	GCA_000307615.1	GenBank	Annotation submitted by ERA-NET / Spatelis	Complete Genome	2941360	2941360	2012-09-10	2958	PRJEA51729	SAMEA2272689
Listeria monocytogenes serotype 4b str. LL195		strain: LL195	1230340	ASM31805v1	GCA_000318055.1	GenBank	Annotation submitted by University of Vienna	Complete Genome	2904662	2904662	2012-11-21	3056	PRJEB418	SAMEA2272544
Listeria monocytogenes		strain: La111	1639	ASM38292v1	GCA_000382925.1	GenBank	Annotation submitted by DTU Food	Complete Genome	2776517	2776517	2013-01-11	3216	PRJEB538	SAMEA2272573
Listeria monocytogenes N53-1		strain: N53-1	1234142	ASM38294v1	GCA_000382945.1	GenBank	Annotation submitted by DTU Food	Complete Genome	2776847	2776847	2013-01-11	3235	PRJEB539	SAMEA2271966
Listeria monocytogenes		isolate: BL9401, strain: R2-502	1639	ASM43858v1	GCA_000438585.1	GenBank	NCBI Prokaryotic Genome Annotation Pipeline (PGAP)	Complete Genome	3034043	3091600	2013-07-16	3142	PRJNA203445	SAMN02203126
Listeria monocytogenes		isolate: BL0044, strain: C1-387	1639	ASM43860v1	GCA_000438605.1	GenBank	NCBI Prokaryotic Genome Annotation Pipeline (PGAP)	Complete Genome	2988947	2988947	2013-07-16	3052	PRJNA203445	SAMN02203127
Listeria monocytogenes		isolate: BL0117, strain: J2-064	1639	ASM43862v1	GCA_000438625.1	GenBank	NCBI Prokaryotic Genome Annotation Pipeline (PGAP)	Complete Genome	2943218	2943218	2013-07-16	2946	PRJNA203445	SAMN02203122
Listeria monocytogenes		isolate: BL0125, strain: J2-031	1639	ASM43864v1	GCA_000438645.1	GenBank	NCBI Prokaryotic Genome Annotation Pipeline (PGAP)	Complete Genome	2958908	2958908	2013-07-16	3020	PRJNA203445	SAMN02203124
Listeria monocytogenes		strain: J1-108	1639	ASM43866v2	GCA_000438665.2	GenBank	NCBI Prokaryotic Genome Annotation Pipeline (PGAP)	Complete Genome	2981886	2981886	2020-01-16	2981	PRJNA203445	SAMN02203123
Listeria monocytogenes		strain: N1-011A	1639	ASM43868v2	GCA_000438685.2	GenBank	NCBI Prokaryotic Genome Annotation Pipeline (PGAP)	Complete Genome	3094342	3243301	2013-08-08	3326	PRJNA203445	SAMN02203128
Listeria monocytogenes		strain: J1776	1639	ASM43870v2	GCA_000438705.2	GenBank	NCBI Prokaryotic Genome Annotation Pipeline (PGAP)	Complete Genome	2953719	3009523	2013-08-08	3067	PRJNA203445	SAMN02203125
Listeria monocytogenes		strain: J1817	1639	ASM43872v2	GCA_000438725.2	GenBank	NCBI Prokaryotic Genome Annotation Pipeline (PGAP)	Complete Genome	2953716	3009520	2013-08-08	3069	PRJNA203445	SAMN02203129
Listeria monocytogenes		strain: J1926	1639	ASM43874v2	GCA_000438745.2	GenBank	NCBI Prokaryotic Genome Annotation Pipeline (PGAP)	Complete Genome	2953708	3009511	2013-08-08	3066	PRJNA203445	SAMN02203130
Listeria monocytogenes serotype 1/2a str. 08-6569		strain: 08-6569	1196183	ASM51359v1	GCA_000513595.1	GenBank	Annotation submitted by Public Health Agency of Canada	Complete Genome	3032624	3032624	2014-01-07	3065	PRJNA167896	SAMN05771122
Listeria monocytogenes serotype 4b str. 81-0861		strain: 81-0861	1196161	ASM51361v1	GCA_000513615.1	GenBank	Annotation submitted by Public Health Agency of Canada	Complete Genome	2974403	2974403	2014-01-07	2981	PRJNA167874	SAMN05771116
Listeria monocytogenes serotype 1/2a str. 08-6997		strain: 08-6997	1196184	ASM51363v1	GCA_000513635.1	GenBank	Annotation submitted by Public Health Agency of Canada	Complete Genome	3032624	3032624	2014-01-07	3065	PRJNA167897	SAMN05771121
Listeria monocytogenes serotype 1/2a str. 10-0815		strain: 10-0815	1196188	ASM51365v1	GCA_000513655.1	GenBank	Annotation submitted by Public Health Agency of Canada	Complete Genome	3032624	3032624	2014-01-07	3065	PRJNA167901	SAMN05771120
Listeria monocytogenes serotype 1/2a str. 10-1047		strain: 10-1047	1196190	ASM51367v1	GCA_000513675.1	GenBank	Annotation submitted by Public Health Agency of Canada	Complete Genome	2998206	2998206	2014-01-07	3015	PRJNA167903	SAMN05771119
Listeria monocytogenes serotype 1/2a str. 88-0478		strain: 88-0478	1196176	ASM51369v1	GCA_000513695.1	GenBank	Annotation submitted by Public Health Agency of Canada	Complete Genome	2994351	2994351	2014-01-07	3015	PRJNA167889	SAMN05771118
Listeria monocytogenes serotype 1/2a str. 01-1280		strain: 01-1280	1385996	ASM56796v1	GCA_000567965.1	GenBank	Annotation submitted by Public Health Agency of Canada	Chromosome	286880	2975051	2014-02-10	3023	PRJNA215181	SAMN05771117
Listeria monocytogenes WSLC1001		strain: WSLC1001	1457187	ASM56847v1	GCA_000568475.1	GenBank	NCBI Prokaryotic Genome Annotation Pipeline (PGAP)	Complete Genome	2951235	2951235	2014-02-12	3025	PRJNA236721	SAMN02743815
Listeria monocytogenes WSLC1042		strain: WSLC1042	1457188	ASM56893v1	GCA_000568935.1	GenBank	NCBI Prokaryotic Genome Annotation Pipeline (PGAP)	Complete Genome	2942168	2942168	2014-02-14	2945	PRJNA236791	SAMN02743817
Listeria monocytogenes EGD		strain: EGD	1334565	SV_1	GCA_000582845.1	GenBank	Annotation submitted by IP	Complete Genome	2907193	2907193	2013-09-15	2933	PRJEB4153	SAMEA3138952
Listeria monocytogenes Lm_1823		strain: Lm_1823	1425337	Lm1823	GCA_000585755.1	GenBank	Annotation submitted by University of Milan	Scaffold	215468	3054751	2014-03-06	3064	PRJNA229093	SAMN02412411
Listeria monocytogenes Lm_1824		strain: Lm_1824	1425338	Lm1824	GCA_000585775.1	GenBank	Annotation submitted by University of Milan	Scaffold	171461	3004961	2014-03-06	2975	PRJNA229093	SAMN02412412
Listeria monocytogenes Lm_1840		strain: Lm_1840	1425336	Lm1840	GCA_000585795.1	GenBank	Annotation submitted by University of Milan	Scaffold	211001	2998824	2014-03-06	3002	PRJNA229093	SAMN02412397
Listeria monocytogenes Lm_1886		strain: Lm_1886	1425339	Lm1886	GCA_000585815.1	GenBank	Annotation submitted by University of Milan	Scaffold	135296	3015775	2014-03-06	2961	PRJNA229093	SAMN02412413
Listeria monocytogenes Lm_1889		strain: Lm_1889	1425340	Lm1889	GCA_000585835.1	GenBank	Annotation submitted by University of Milan	Scaffold	98937	3029934	2014-03-06	3031	PRJNA229093	SAMN02412416
Listeria monocytogenes Lm_1880		strain: Lm_1880	1425335	Lm1880	GCA_000585855.1	GenBank	Annotation submitted by University of Milan	Scaffold	202751	3052344	2014-03-06	3031	PRJNA229093	SAMN02412345
Listeria monocytogenes		strain: NE dc2014	1639	ASM60001v1	GCA_000600015.1	GenBank	NCBI Prokaryotic Genome Annotation Pipeline (PGAP)	Complete Genome	2904662	2904662	2014-03-25	2868	PRJNA241322	SAMN02689320
Listeria monocytogenes R479a		strain: R479a	1437838	R479A_18022011	GCA_000613085.1	GenBank	Annotation submitted by VETMEDVIENNA	Complete Genome	2944998	3031650	2014-03-23	3194	PRJEB5108	SAMEA3138991
Listeria monocytogenes Lm19860		strain: Lm19860	1403328	ASM61978v1	GCA_000619785.1	GenBank		Scaffold	503808	3054842	2014-04-08		PRJNA219696	SAMN02769638
Listeria monocytogenes Lm26686		strain: Lm26686	1403327	ASM61986v1	GCA_000619865.1	GenBank		Scaffold	1533190	2927016	2014-04-08		PRJNA219694	SAMN02769642
Listeria monocytogenes Lm25180		strain: Lm25180	1403329	ASM62088v1	GCA_000620885.1	GenBank		Scaffold	1504391	2916187	2014-04-08		PRJNA219697	SAMN02743960
Listeria monocytogenes Lm21045		strain: Lm21045	1403330	ASM62090v1	GCA_000620905.1	GenBank		Scaffold	410685	2964160	2014-04-08		PRJNA219698	SAMN02743963
Listeria monocytogenes		strain: CFSAN006122	1639	ASM68151v2	GCA_000681515.2	GenBank	NCBI Prokaryotic Genome Annotation Pipeline (PGAP)	Complete Genome	2906670	2906670	2019-12-09	2891	PRJNA215355	SAMN02318985
Listeria monocytogenes FSL F6-684		strain: FSL F6-684	1273540	LMD	GCA_000743465.1	GenBank	Annotation submitted by Los Alamos National Laboratory	Scaffold	1459000	2852103	2014-08-25	2850	PRJNA244568	SAMN02870153
Listeria monocytogenes		strain: Lm60	1639	ASM74662v1	GCA_000746625.1	GenBank	NCBI Prokaryotic Genome Annotation Pipeline (PGAP)	Complete Genome	2989591	2989591	2014-08-29	3002	PRJNA255073	SAMN03003922
Listeria monocytogenes		strain: NTSN	1639	ASM80033v1	GCA_000800335.1	GenBank	Annotation submitted by Yangzhou University	Complete Genome	2904500	2904500	2014-12-09	2906	PRJNA267024	SAMN03177401
Listeria monocytogenes LM201		strain: LM201	1417986	LM201_assembly	GCA_000804465.1	GenBank		Scaffold	260848	3218532	2014-12-18		PRJNA226606	SAMN03267130
Listeria monocytogenes		strain: IZSAM_Lm_hs2008	1639	ASM80805v1	GCA_000808055.1	GenBank	Annotation submitted by IZSAM	Complete Genome	2904228	2904228	2014-12-29	2888	PRJNA261392	SAMN03073546
Listeria monocytogenes		strain: N2306	1639	ASM95077v1	GCA_000950775.1	GenBank	NCBI Prokaryotic Genome Annotation Pipeline (PGAP)	Complete Genome	2911639	2911639	2015-03-11	2885	PRJNA276441	SAMN03372633
Listeria monocytogenes		strain: 3KSM	1639	ASM95197v1	GCA_000951975.1	GenBank	NCBI Prokaryotic Genome Annotation Pipeline (PGAP)	Scaffold	320330	3032912	2015-03-12	3089	PRJNA275565	SAMN03349770
Listeria monocytogenes		strain: 10KSM	1639	ASM95568v1	GCA_000955685.1	GenBank	NCBI Prokaryotic Genome Annotation Pipeline (PGAP)	Scaffold	259802	3043810	2015-03-17	3066	PRJNA277132	SAMN03384339
Listeria monocytogenes		strain: 11KSM	1639	ASM95569v1	GCA_000955695.1	GenBank	NCBI Prokaryotic Genome Annotation Pipeline (PGAP)	Scaffold	275361	3024283	2015-03-17	3039	PRJNA277144	SAMN03386933
Listeria monocytogenes		strain: 4KSM	1639	ASM96044v1	GCA_000960445.1	GenBank	NCBI Prokaryotic Genome Annotation Pipeline (PGAP)	Scaffold	246975	3020119	2015-03-23	3033	PRJNA276408	SAMN03372545
Listeria monocytogenes		strain: 6KSM	1639	ASM96045v1	GCA_000960455.1	GenBank	NCBI Prokaryotic Genome Annotation Pipeline (PGAP)	Scaffold	232942	3025211	2015-03-23	3034	PRJNA276412	SAMN03372552
Listeria monocytogenes		strain: 13KSM	1639	ASM96057v1	GCA_000960575.1	GenBank	NCBI Prokaryotic Genome Annotation Pipeline (PGAP)	Scaffold	272761	3024040	2015-03-23	3027	PRJNA276834	SAMN03381199
Listeria monocytogenes		strain: 8KSM	1639	ASM96081v1	GCA_000960815.1	GenBank	NCBI Prokaryotic Genome Annotation Pipeline (PGAP)	Scaffold	254756	3022661	2015-03-23	3033	PRJNA276787	SAMN03380816
Listeria monocytogenes		strain: 3253	1639	ASM97052v1	GCA_000970525.1	GenBank	NCBI Prokaryotic Genome Annotation Pipeline (PGAP)	Scaffold	525059	3064321	2015-04-07	3110	PRJNA274656	SAMN03329628
Listeria monocytogenes		strain: 5KSM	1639	ASM97868v1	GCA_000978685.1	GenBank	NCBI Prokaryotic Genome Annotation Pipeline (PGAP)	Scaffold	295905	2982935	2015-04-23	3028	PRJNA276410	SAMN03372551
Listeria monocytogenes		strain: CFSAN008100	1639	ASM100592v2	GCA_001005925.2	GenBank	NCBI Prokaryotic Genome Annotation Pipeline (PGAP)	Complete Genome	3039878	3108102	2018-05-01	3203	PRJNA215355	SAMN02689388
Listeria monocytogenes		strain: CFSAN007956	1639	ASM100598v1	GCA_001005985.1	GenBank	NCBI Prokaryotic Genome Annotation Pipeline (PGAP)	Complete Genome	2918170	2918170	2015-05-11	2937	PRJNA215355	SAMN02569973
Listeria monocytogenes		strain: L2074	1639	ASM102706v1	GCA_001027065.1	GenBank	Annotation submitted by Cornell University	Complete Genome	2897190	2897190	2015-06-03	2900	PRJNA243260	SAMN02713647
Listeria monocytogenes		strain: L1846	1639	ASM102708v1	GCA_001027085.1	GenBank	Annotation submitted by Cornell University	Complete Genome	2947477	2947477	2015-06-03	2982	PRJNA243081	SAMN02712416
Listeria monocytogenes		strain: L2625	1639	ASM102712v1	GCA_001027125.1	GenBank	Annotation submitted by Cornell University	Complete Genome	2896586	2896586	2015-06-03	2905	PRJNA243264	SAMN02713648
Listeria monocytogenes		strain: L2624	1639	ASM102716v1	GCA_001027165.1	GenBank	Annotation submitted by Cornell University	Complete Genome	2932501	2932501	2015-06-03	2892	PRJNA243265	SAMN02713668
Listeria monocytogenes		strain: L2676	1639	ASM102720v1	GCA_001027205.1	GenBank	Annotation submitted by Cornell University	Complete Genome	2947293	2947293	2015-06-03	2977	PRJNA243258	SAMN02713644
Listeria monocytogenes		strain: L2626	1639	ASM102724v1	GCA_001027245.1	GenBank	Annotation submitted by Cornell University	Complete Genome	2907486	2907486	2015-06-03	2914	PRJNA243256	SAMN02713641
Listeria monocytogenes		strain: CFSAN023463	1639	ASM104771v2	GCA_001047715.2	GenBank	NCBI Prokaryotic Genome Annotation Pipeline (PGAP)	Complete Genome	2939733	2939733	2020-01-16	2918	PRJNA215355	SAMN03002783
Listeria monocytogenes		strain: FDAARGOS_58	1639	ASM118802v2	GCA_001188025.2	GenBank	NCBI Prokaryotic Genome Annotation Pipeline (PGAP)	Complete Genome	2906671	2906671	2018-02-14	2943	PRJNA231221	SAMN03255438
Listeria monocytogenes		strain: FDAARGOS_57	1639	ASM118804v3	GCA_001188045.3	GenBank	NCBI Prokaryotic Genome Annotation Pipeline (PGAP)	Complete Genome	2899513	2935398	2018-07-09	2966	PRJNA231221	SAMN03255437
Listeria monocytogenes		strain: LM850658	1639	ASM118865v1	GCA_001188655.1	GenBank	NCBI Prokaryotic Genome Annotation Pipeline (PGAP)	Complete Genome	2918502	2918502	2015-07-30	2931	PRJNA258242	SAMN02997429
Listeria monocytogenes		strain: JF5171	1639	ASM126239v1	GCA_001262395.1	GenBank	NCBI Prokaryotic Genome Annotation Pipeline (PGAP)	Chromosome	1505743	2931404	2015-08-06	2954	PRJNA270625	SAMN03267737
Listeria monocytogenes		strain: L70	1639	ASM130238v1	GCA_001302385.1	GenBank	NCBI Prokaryotic Genome Annotation Pipeline (PGAP)	Scaffold	512001	2922183	2015-09-29	2964	PRJNA284395	SAMN03154323
Listeria monocytogenes		strain: L64	1639	ASM130239v1	GCA_001302395.1	GenBank	NCBI Prokaryotic Genome Annotation Pipeline (PGAP)	Scaffold	451221	2994744	2015-09-29	3052	PRJNA284395	SAMN03154322
Listeria monocytogenes		strain: 55G	1639	ASM131755v2	GCA_001317555.2	GenBank	NCBI Prokaryotic Genome Annotation Pipeline (PGAP)	Scaffold	181640	3026679	2017-08-14	3090	PRJNA296375	SAMN04100157
Listeria monocytogenes		strain: 47G	1639	ASM134219v2	GCA_001342195.2	GenBank	NCBI Prokaryotic Genome Annotation Pipeline (PGAP)	Scaffold	180907	3036711	2017-08-14	3102	PRJNA296408	SAMN04100154
Listeria monocytogenes		strain: WSLC 1018	1639	ASM145484v1	GCA_001454845.1	GenBank	NCBI Prokaryotic Genome Annotation Pipeline (PGAP)	Complete Genome	2942510	2942510	2015-12-01	2920	PRJNA302838	SAMN04286628
Listeria monocytogenes		strain: WSLC 1019	1639	ASM145486v1	GCA_001454865.1	GenBank	NCBI Prokaryotic Genome Annotation Pipeline (PGAP)	Complete Genome	2839870	2839870	2015-12-01	2801	PRJNA302838	SAMN04286629
Listeria monocytogenes		strain: WSLC 1020	1639	ASM145488v1	GCA_001454885.1	GenBank	NCBI Prokaryotic Genome Annotation Pipeline (PGAP)	Complete Genome	2842039	2842039	2015-12-01	2808	PRJNA302838	SAMN04286630
Listeria monocytogenes ATCC 19117		strain: WSLC 1033	882095	ASM145490v1	GCA_001454905.1	GenBank	NCBI Prokaryotic Genome Annotation Pipeline (PGAP)	Complete Genome	2950820	2950820	2015-12-01	2920	PRJNA302838	SAMN04286631
Listeria monocytogenes		strain: WSLC 1047	1639	ASM145492v1	GCA_001454925.1	GenBank	NCBI Prokaryotic Genome Annotation Pipeline (PGAP)	Complete Genome	2950749	2950749	2015-12-01	2918	PRJNA302838	SAMN04286632
Listeria monocytogenes		strain: 198	1639	ASM146513v2	GCA_001465135.2	GenBank	Annotation submitted by Teagasc Food Research Centre	Scaffold	477704	3050996	2017-10-11	3101	PRJNA295352	SAMN04046447
Listeria monocytogenes		strain: 2012-L5323	1639	ASM146615v1	GCA_001466155.1	GenBank	NCBI Prokaryotic Genome Annotation Pipeline (PGAP)	Scaffold	241875	2938283	2015-12-14	2944	PRJNA246743	SAMN02769898
Listeria monocytogenes		strain: 2012-L5324	1639	ASM146619v1	GCA_001466195.1	GenBank	NCBI Prokaryotic Genome Annotation Pipeline (PGAP)	Scaffold	308962	2936779	2015-12-14	2937	PRJNA246743	SAMN02769899
Listeria monocytogenes		strain: L2663	1639	ASM146623v1	GCA_001466235.1	GenBank	NCBI Prokaryotic Genome Annotation Pipeline (PGAP)	Scaffold	293811	2308291	2015-12-14	2290	PRJNA246743	SAMN02821156
Listeria monocytogenes		strain: Lm 3163	1639	ASM148340v1	GCA_001483405.1	GenBank	NCBI Prokaryotic Genome Annotation Pipeline (PGAP)	Complete Genome	2927751	2927751	2015-12-30	2922	PRJNA306210	SAMN04348333
Listeria monocytogenes		strain: Lm 3136	1639	ASM148342v1	GCA_001483425.1	GenBank	NCBI Prokaryotic Genome Annotation Pipeline (PGAP)	Complete Genome	2905347	2905347	2015-12-30	2916	PRJNA306208	SAMN04348332
Listeria monocytogenes		strain: Lm N1546	1639	ASM148344v1	GCA_001483445.1	GenBank	NCBI Prokaryotic Genome Annotation Pipeline (PGAP)	Complete Genome	2952608	3039224	2015-12-30	3065	PRJNA306211	SAMN04348334
Listeria monocytogenes		isolate: A144, strain: IZSAM_Lm_15_17439_A144	1639	ASM151369v1	GCA_001513695.1	GenBank	NCBI Prokaryotic Genome Annotation Pipeline (PGAP)	Complete Genome	2905533	2905533	2016-01-12	2906	PRJNA261392	SAMN04387840
Listeria monocytogenes		strain: CFSAN023459	1639	ASM154858v2	GCA_001548585.2	GenBank	NCBI Prokaryotic Genome Annotation Pipeline (PGAP)	Complete Genome	3039887	3105523	2019-12-20	3112	PRJNA215355	SAMN03002779
Listeria monocytogenes		isolate: MD3882, strain: CFSAN010068	1639	ASM154863v2	GCA_001548635.2	GenBank	NCBI Prokaryotic Genome Annotation Pipeline (PGAP)	Complete Genome	2987560	3043081	2019-12-17	3037	PRJNA215355	SAMN02666871
Listeria monocytogenes		strain: 2015TE19005-1355	1639	ASM155185v1	GCA_001551855.1	GenBank	NCBI Prokaryotic Genome Annotation Pipeline (PGAP)	Complete Genome	2864291	2864291	2016-02-08	2855	PRJNA261392	SAMN04452088
Listeria monocytogenes		strain: 2015TE24968	1639	ASM159677v2	GCA_001596775.2	GenBank	NCBI Prokaryotic Genome Annotation Pipeline (PGAP)	Complete Genome	2894716	2952246	2016-06-15	2954	PRJNA261392	SAMN04452089
Listeria monocytogenes LM605		strain: LM605	1417987	LM605_assembly	GCA_001632225.1	GenBank		Scaffold	303240	3058319	2016-04-26		PRJNA226607	SAMN03288758
Listeria monocytogenes		strain: FW040025	1639	ASM164462v1	GCA_001644625.1	GenBank	NCBI Prokaryotic Genome Annotation Pipeline (PGAP)	Complete Genome	3018390	3018390	2016-05-16	3064	PRJNA239039	SAMN03579634
Listeria monocytogenes		strain: 2939	1639	ASM165814v1	GCA_001658145.1	GenBank		Scaffold	289670	2948045	2016-06-06		PRJNA320339	SAMN04932622
Listeria monocytogenes		strain: 2937	1639	ASM165815v1	GCA_001658155.1	GenBank		Scaffold	435670	2947457	2016-06-06		PRJNA320339	SAMN04932621
Listeria monocytogenes		strain: 2919	1639	ASM165816v1	GCA_001658165.1	GenBank		Scaffold	373241	3112956	2016-06-06		PRJNA320339	SAMN04932620
Listeria monocytogenes		strain: 2882	1639	ASM165817v1	GCA_001658175.1	GenBank		Scaffold	435670	3037029	2016-06-06		PRJNA320339	SAMN04932619
Listeria monocytogenes		strain: 2945	1639	ASM165822v1	GCA_001658225.1	GenBank		Scaffold	405327	3084502	2016-06-06		PRJNA320339	SAMN04932623
Listeria monocytogenes		strain: 2964	1639	ASM165823v1	GCA_001658235.1	GenBank		Scaffold	373213	3044927	2016-06-06		PRJNA320339	SAMN04932624
Listeria monocytogenes		strain: 2973	1639	ASM165825v1	GCA_001658255.1	GenBank		Scaffold	431256	3049747	2016-06-06		PRJNA320339	SAMN04932625
Listeria monocytogenes		strain: 2977	1639	ASM165826v1	GCA_001658265.1	GenBank		Scaffold	92345	2990589	2016-06-06		PRJNA320339	SAMN04932626
Listeria monocytogenes		strain: 2978	1639	ASM165830v1	GCA_001658305.1	GenBank		Scaffold	342713	3029511	2016-06-06		PRJNA320339	SAMN04932627
Listeria monocytogenes		strain: 2981	1639	ASM165832v1	GCA_001658325.1	GenBank		Scaffold	291396	3081990	2016-06-06		PRJNA320339	SAMN04932628
Listeria monocytogenes		strain: Lm15-001	1639	ASM165834v1	GCA_001658345.1	GenBank		Scaffold	291742	2972510	2016-06-06		PRJNA320339	SAMN04932630
Listeria monocytogenes		strain: Lm15-011	1639	ASM165838v1	GCA_001658385.1	GenBank		Scaffold	115048	3013664	2016-06-06		PRJNA320339	SAMN04932631
Listeria monocytogenes		strain: UCDL175	1639	ASM165841v1	GCA_001658415.1	GenBank		Scaffold	435670	3020537	2016-06-06		PRJNA320339	SAMN04932633
Listeria monocytogenes		strain: NRRL B-33014	1639	ASM174984v1	GCA_001749845.1	GenBank	NCBI Prokaryotic Genome Annotation Pipeline (PGAP)	Scaffold	296727	2977523	2016-09-29	2972	PRJNA229903	SAMN03277738
Listeria monocytogenes		strain: NRRL B-33022	1639	ASM174985v1	GCA_001749855.1	GenBank	NCBI Prokaryotic Genome Annotation Pipeline (PGAP)	Scaffold	1457165	2841618	2016-09-29	2828	PRJNA229903	SAMN03277739
Listeria monocytogenes		strain: NRRL B-57056	1639	ASM174990v1	GCA_001749905.1	GenBank	NCBI Prokaryotic Genome Annotation Pipeline (PGAP)	Scaffold	441999	2989606	2016-09-29	2988	PRJNA229903	SAMN03277807
Listeria monocytogenes		strain: NRRL B-57063	1639	ASM174992v1	GCA_001749925.1	GenBank	NCBI Prokaryotic Genome Annotation Pipeline (PGAP)	Scaffold	317847	2844766	2016-09-29	2828	PRJNA229903	SAMN03277808
Listeria monocytogenes		strain: NRRL B-57115	1639	ASM174994v1	GCA_001749945.1	GenBank	NCBI Prokaryotic Genome Annotation Pipeline (PGAP)	Scaffold	333899	3061290	2016-09-29	3084	PRJNA229903	SAMN03277811
Listeria monocytogenes		strain: NRRL B-57066	1639	ASM174996v1	GCA_001749965.1	GenBank	NCBI Prokaryotic Genome Annotation Pipeline (PGAP)	Scaffold	308919	2987238	2016-09-29	2963	PRJNA229903	SAMN03277809
Listeria monocytogenes		strain: NRRL B-57109	1639	ASM174998v1	GCA_001749985.1	GenBank	NCBI Prokaryotic Genome Annotation Pipeline (PGAP)	Scaffold	547492	2870740	2016-09-29	2846	PRJNA229903	SAMN03277810
Listeria monocytogenes		strain: CFSAN002256	1639	ASM175140v1	GCA_001751405.1	GenBank	NCBI Prokaryotic Genome Annotation Pipeline (PGAP)	Scaffold	351773	3012101	2016-09-30	3034	PRJNA203445	SAMN03357032
Listeria monocytogenes		strain: BCW_2354	1639	ASM175142v1	GCA_001751425.1	GenBank	NCBI Prokaryotic Genome Annotation Pipeline (PGAP)	Scaffold	335408	2991158	2016-09-30	3017	PRJNA203445	SAMN03357034
Listeria monocytogenes		strain: BCW_2355	1639	ASM175143v1	GCA_001751435.1	GenBank	NCBI Prokaryotic Genome Annotation Pipeline (PGAP)	Scaffold	398853	3052281	2016-09-30	3082	PRJNA203445	SAMN03357035
Listeria monocytogenes		strain: BCW_2356	1639	ASM175144v1	GCA_001751445.1	GenBank	NCBI Prokaryotic Genome Annotation Pipeline (PGAP)	Scaffold	258357	2964368	2016-09-30	2981	PRJNA203445	SAMN03357036
Listeria monocytogenes		strain: CFSAN002257	1639	ASM175145v1	GCA_001751455.1	GenBank	NCBI Prokaryotic Genome Annotation Pipeline (PGAP)	Scaffold	357763	2888472	2016-09-30	2869	PRJNA203445	SAMN03357033
Listeria monocytogenes		strain: BCW_2357	1639	ASM175150v1	GCA_001751505.1	GenBank	NCBI Prokaryotic Genome Annotation Pipeline (PGAP)	Scaffold	346477	2939864	2016-09-30	2929	PRJNA203445	SAMN03357037
Listeria monocytogenes		strain: CFSAN002263	1639	ASM175152v1	GCA_001751525.1	GenBank	NCBI Prokaryotic Genome Annotation Pipeline (PGAP)	Scaffold	438722	2916505	2016-09-30	2908	PRJNA203445	SAMN03357038
Listeria monocytogenes		strain: CFSAN002265	1639	ASM175153v1	GCA_001751535.1	GenBank	NCBI Prokaryotic Genome Annotation Pipeline (PGAP)	Scaffold	423810	2945010	2016-09-30	2933	PRJNA203445	SAMN03357039
Listeria monocytogenes		strain: BCW_2362	1639	ASM175154v1	GCA_001751545.1	GenBank	NCBI Prokaryotic Genome Annotation Pipeline (PGAP)	Scaffold	336126	3002930	2016-09-30	3017	PRJNA203445	SAMN03357040
Listeria monocytogenes		strain: BCW_2363	1639	ASM175158v1	GCA_001751585.1	GenBank	NCBI Prokaryotic Genome Annotation Pipeline (PGAP)	Scaffold	398853	2993621	2016-09-30	3023	PRJNA203445	SAMN03357041
Listeria monocytogenes		strain: BCW_2364	1639	ASM175160v1	GCA_001751605.1	GenBank	NCBI Prokaryotic Genome Annotation Pipeline (PGAP)	Scaffold	393178	3061043	2016-09-30	3065	PRJNA203445	SAMN03357042
Listeria monocytogenes		strain: BCW_2365	1639	ASM175161v1	GCA_001751615.1	GenBank	NCBI Prokaryotic Genome Annotation Pipeline (PGAP)	Scaffold	228048	3022563	2016-09-30	3032	PRJNA203445	SAMN03357043
Listeria monocytogenes		strain: BCW_2367	1639	ASM175163v1	GCA_001751635.1	GenBank	NCBI Prokaryotic Genome Annotation Pipeline (PGAP)	Scaffold	351681	2944297	2016-09-30	2945	PRJNA203445	SAMN03357044
Listeria monocytogenes		strain: BCW_2368	1639	ASM175166v1	GCA_001751665.1	GenBank	NCBI Prokaryotic Genome Annotation Pipeline (PGAP)	Scaffold	566849	2930208	2016-09-30	2922	PRJNA203445	SAMN03357045
Listeria monocytogenes		strain: BCW_2369	1639	ASM175168v1	GCA_001751685.1	GenBank	NCBI Prokaryotic Genome Annotation Pipeline (PGAP)	Scaffold	256703	2771135	2016-09-30	2770	PRJNA203445	SAMN03357046
Listeria monocytogenes		strain: BCW_2370	1639	ASM175169v1	GCA_001751695.1	GenBank	NCBI Prokaryotic Genome Annotation Pipeline (PGAP)	Scaffold	175820	3106802	2016-09-30	3170	PRJNA203445	SAMN03357047
Listeria monocytogenes		strain: BCW_2371	1639	ASM175170v1	GCA_001751705.1	GenBank	NCBI Prokaryotic Genome Annotation Pipeline (PGAP)	Scaffold	258351	2957530	2016-09-30	2963	PRJNA203445	SAMN03357048
Listeria monocytogenes		strain: BCW_2372	1639	ASM175174v1	GCA_001751745.1	GenBank	NCBI Prokaryotic Genome Annotation Pipeline (PGAP)	Scaffold	300087	2827526	2016-09-30	2836	PRJNA203445	SAMN03357049
Listeria monocytogenes		strain: BCW_2373	1639	ASM175176v1	GCA_001751765.1	GenBank	NCBI Prokaryotic Genome Annotation Pipeline (PGAP)	Scaffold	353471	2995034	2016-09-30	3016	PRJNA203445	SAMN03357050
Listeria monocytogenes		strain: CFSAN002240	1639	ASM175177v1	GCA_001751775.1	GenBank	NCBI Prokaryotic Genome Annotation Pipeline (PGAP)	Scaffold	346490	2966392	2016-09-30	3021	PRJNA203445	SAMN03357051
Listeria monocytogenes		strain: BCW_2375	1639	ASM175178v1	GCA_001751785.1	GenBank	NCBI Prokaryotic Genome Annotation Pipeline (PGAP)	Scaffold	475099	2923827	2016-09-30	2887	PRJNA203445	SAMN03357052
Listeria monocytogenes		strain: BCW_2376	1639	ASM175182v1	GCA_001751825.1	GenBank	NCBI Prokaryotic Genome Annotation Pipeline (PGAP)	Scaffold	315611	2813242	2016-09-30	2846	PRJNA203445	SAMN03357053
Listeria monocytogenes		strain: BCW_2378	1639	ASM175184v1	GCA_001751845.1	GenBank	NCBI Prokaryotic Genome Annotation Pipeline (PGAP)	Scaffold	493168	3132182	2016-09-30	3190	PRJNA203445	SAMN03357054
Listeria monocytogenes		strain: BCW_2379	1639	ASM175185v1	GCA_001751855.1	GenBank	NCBI Prokaryotic Genome Annotation Pipeline (PGAP)	Scaffold	350182	3039365	2016-09-30	3088	PRJNA203445	SAMN03357055
Listeria monocytogenes		strain: BCW_2380	1639	ASM175186v1	GCA_001751865.1	GenBank	NCBI Prokaryotic Genome Annotation Pipeline (PGAP)	Scaffold	271460	2918370	2016-09-30	2900	PRJNA203445	SAMN03357056
Listeria monocytogenes		strain: BCW_2381	1639	ASM175188v1	GCA_001751885.1	GenBank	NCBI Prokaryotic Genome Annotation Pipeline (PGAP)	Scaffold	362355	2971254	2016-09-30	2995	PRJNA203445	SAMN03357057
Listeria monocytogenes		strain: BCW_2382	1639	ASM175192v1	GCA_001751925.1	GenBank	NCBI Prokaryotic Genome Annotation Pipeline (PGAP)	Scaffold	175819	3020256	2016-09-30	3033	PRJNA203445	SAMN03357058
Listeria monocytogenes		strain: BCW_2383	1639	ASM175194v1	GCA_001751945.1	GenBank	NCBI Prokaryotic Genome Annotation Pipeline (PGAP)	Scaffold	348835	3350928	2016-09-30	3350	PRJNA203445	SAMN03357059
Listeria monocytogenes		strain: BCW_2384	1639	ASM175196v1	GCA_001751965.1	GenBank	NCBI Prokaryotic Genome Annotation Pipeline (PGAP)	Scaffold	396551	2951592	2016-09-30	2975	PRJNA203445	SAMN03357060
Listeria monocytogenes		strain: CFSAN002250	1639	ASM175200v1	GCA_001752005.1	GenBank	NCBI Prokaryotic Genome Annotation Pipeline (PGAP)	Scaffold	220620	2957654	2016-09-30	2959	PRJNA203445	SAMN03357062
Listeria monocytogenes		strain: CFSAN002251	1639	ASM175202v1	GCA_001752025.1	GenBank	NCBI Prokaryotic Genome Annotation Pipeline (PGAP)	Scaffold	228050	3021344	2016-09-30	3031	PRJNA203445	SAMN03357063
Listeria monocytogenes		strain: BCW_2388	1639	ASM175204v1	GCA_001752045.1	GenBank	NCBI Prokaryotic Genome Annotation Pipeline (PGAP)	Scaffold	357788	2889294	2016-09-30	2870	PRJNA203445	SAMN03357064
Listeria monocytogenes		strain: CFSAN002253	1639	ASM175205v1	GCA_001752055.1	GenBank	NCBI Prokaryotic Genome Annotation Pipeline (PGAP)	Scaffold	477191	2921087	2016-09-30	2930	PRJNA203445	SAMN03357065
Listeria monocytogenes		strain: BCW_2390	1639	ASM175207v1	GCA_001752075.1	GenBank	NCBI Prokaryotic Genome Annotation Pipeline (PGAP)	Scaffold	357671	2886917	2016-09-30	2864	PRJNA203445	SAMN03357066
Listeria monocytogenes		strain: BCW_2391	1639	ASM175210v1	GCA_001752105.1	GenBank	NCBI Prokaryotic Genome Annotation Pipeline (PGAP)	Scaffold	256628	3014266	2016-09-30	3023	PRJNA203445	SAMN03357067
Listeria monocytogenes		strain: BCW_2392	1639	ASM175212v1	GCA_001752125.1	GenBank	NCBI Prokaryotic Genome Annotation Pipeline (PGAP)	Scaffold	444122	2990427	2016-09-30	3012	PRJNA203445	SAMN03357068
Listeria monocytogenes		strain: CFSAN002278	1639	ASM175214v1	GCA_001752145.1	GenBank	NCBI Prokaryotic Genome Annotation Pipeline (PGAP)	Scaffold	258019	3017853	2016-09-30	3030	PRJNA203445	SAMN03357070
Listeria monocytogenes		strain: CFSAN002277	1639	ASM175215v1	GCA_001752155.1	GenBank	NCBI Prokaryotic Genome Annotation Pipeline (PGAP)	Scaffold	694857	2853604	2016-09-30	2834	PRJNA203445	SAMN03357069
Listeria monocytogenes		strain: BCW_2395	1639	ASM175217v1	GCA_001752175.1	GenBank	NCBI Prokaryotic Genome Annotation Pipeline (PGAP)	Scaffold	309696	2904985	2016-09-30	2873	PRJNA203445	SAMN03357071
Listeria monocytogenes		strain: CFSAN002281	1639	ASM175220v1	GCA_001752205.1	GenBank	NCBI Prokaryotic Genome Annotation Pipeline (PGAP)	Scaffold	686222	2908687	2016-09-30	2916	PRJNA203445	SAMN03357073
Listeria monocytogenes		strain: CFSAN002283	1639	ASM175222v1	GCA_001752225.1	GenBank	NCBI Prokaryotic Genome Annotation Pipeline (PGAP)	Scaffold	399198	3041356	2016-09-30	3023	PRJNA203445	SAMN03357074
Listeria monocytogenes		strain: CFSAN002284	1639	ASM175224v1	GCA_001752245.1	GenBank	NCBI Prokaryotic Genome Annotation Pipeline (PGAP)	Scaffold	461207	2962811	2016-09-30	2957	PRJNA203445	SAMN03357075
Listeria monocytogenes		strain: CFSAN002285	1639	ASM175225v1	GCA_001752255.1	GenBank	NCBI Prokaryotic Genome Annotation Pipeline (PGAP)	Scaffold	542887	2794214	2016-09-30	2800	PRJNA203445	SAMN03357076
Listeria monocytogenes		strain: CFSAN002286	1639	ASM175228v1	GCA_001752285.1	GenBank	NCBI Prokaryotic Genome Annotation Pipeline (PGAP)	Scaffold	228050	3021222	2016-09-30	3035	PRJNA203445	SAMN03357077
Listeria monocytogenes		strain: BCW_2403	1639	ASM175230v1	GCA_001752305.1	GenBank	NCBI Prokaryotic Genome Annotation Pipeline (PGAP)	Scaffold	475339	2962355	2016-09-30	2972	PRJNA203445	SAMN03357078
Listeria monocytogenes		strain: CFSAN002288	1639	ASM175232v1	GCA_001752325.1	GenBank	NCBI Prokaryotic Genome Annotation Pipeline (PGAP)	Scaffold	516048	2934172	2016-09-30	2960	PRJNA203445	SAMN03357079
Listeria monocytogenes		strain: CFSAN002292	1639	ASM175882v1	GCA_001758825.1	GenBank	NCBI Prokaryotic Genome Annotation Pipeline (PGAP)	Scaffold	474366	2993315	2016-10-12	3016	PRJNA203445	SAMN03357083
Listeria monocytogenes		strain: BCW_2406	1639	ASM175883v1	GCA_001758835.1	GenBank	NCBI Prokaryotic Genome Annotation Pipeline (PGAP)	Scaffold	346073	2898005	2016-10-12	2866	PRJNA203445	SAMN03357081
Listeria monocytogenes		strain: CFSAN002291	1639	ASM175884v1	GCA_001758845.1	GenBank	NCBI Prokaryotic Genome Annotation Pipeline (PGAP)	Scaffold	450131	3048640	2016-10-12	3080	PRJNA203445	SAMN03357082
Listeria monocytogenes		strain: BCW_2405	1639	ASM175885v1	GCA_001758855.1	GenBank	NCBI Prokaryotic Genome Annotation Pipeline (PGAP)	Scaffold	545251	2882512	2016-10-12	2876	PRJNA203445	SAMN03357080
Listeria monocytogenes		strain: BCW_2409	1639	ASM175890v1	GCA_001758905.1	GenBank	NCBI Prokaryotic Genome Annotation Pipeline (PGAP)	Scaffold	433481	2977522	2016-10-12	2999	PRJNA203445	SAMN03357084
Listeria monocytogenes		strain: CFSAN002295	1639	ASM175891v1	GCA_001758915.1	GenBank	NCBI Prokaryotic Genome Annotation Pipeline (PGAP)	Scaffold	500961	2861878	2016-10-12	2841	PRJNA203445	SAMN03357085
Listeria monocytogenes		strain: CFSAN002296	1639	ASM175893v1	GCA_001758935.1	GenBank	NCBI Prokaryotic Genome Annotation Pipeline (PGAP)	Scaffold	409286	3129371	2016-10-12	3196	PRJNA203445	SAMN03357086
Listeria monocytogenes		strain: CFSAN002297	1639	ASM175894v1	GCA_001758945.1	GenBank	NCBI Prokaryotic Genome Annotation Pipeline (PGAP)	Scaffold	430475	2977946	2016-10-12	2995	PRJNA203445	SAMN03357087
Listeria monocytogenes		strain: CFSAN002298	1639	ASM175898v1	GCA_001758985.1	GenBank	NCBI Prokaryotic Genome Annotation Pipeline (PGAP)	Scaffold	553461	2925666	2016-10-12	2921	PRJNA203445	SAMN03357088
Listeria monocytogenes		strain: BCW_2415	1639	ASM175899v1	GCA_001758995.1	GenBank	NCBI Prokaryotic Genome Annotation Pipeline (PGAP)	Scaffold	309090	2942341	2016-10-12	2921	PRJNA203445	SAMN03357089
Listeria monocytogenes		strain: BCW_2416	1639	ASM175902v1	GCA_001759025.1	GenBank	NCBI Prokaryotic Genome Annotation Pipeline (PGAP)	Scaffold	382053	2967434	2016-10-12	2987	PRJNA203445	SAMN03357090
Listeria monocytogenes		strain: BCW_2417	1639	ASM175903v1	GCA_001759035.1	GenBank	NCBI Prokaryotic Genome Annotation Pipeline (PGAP)	Scaffold	359504	2891306	2016-10-12	2864	PRJNA203445	SAMN03357091
Listeria monocytogenes		strain: BCW_2418	1639	ASM175906v1	GCA_001759065.1	GenBank	NCBI Prokaryotic Genome Annotation Pipeline (PGAP)	Scaffold	311875	3065940	2016-10-12	3086	PRJNA203445	SAMN03357092
Listeria monocytogenes		strain: BCW_2419	1639	ASM175907v1	GCA_001759075.1	GenBank	NCBI Prokaryotic Genome Annotation Pipeline (PGAP)	Scaffold	430213	2887580	2016-10-12	2857	PRJNA203445	SAMN03357093
Listeria monocytogenes		strain: BCW_2420	1639	ASM175909v1	GCA_001759095.1	GenBank	NCBI Prokaryotic Genome Annotation Pipeline (PGAP)	Scaffold	351756	2943342	2016-10-12	2942	PRJNA203445	SAMN03357094
Listeria monocytogenes		strain: BCW_2421	1639	ASM175911v1	GCA_001759115.1	GenBank	NCBI Prokaryotic Genome Annotation Pipeline (PGAP)	Scaffold	258145	3019802	2016-10-12	3028	PRJNA203445	SAMN03357095
Listeria monocytogenes		strain: BCW_2422	1639	ASM175914v1	GCA_001759145.1	GenBank	NCBI Prokaryotic Genome Annotation Pipeline (PGAP)	Scaffold	510825	2884219	2016-10-12	2850	PRJNA203445	SAMN03357096
Listeria monocytogenes		strain: BCW_2423	1639	ASM175915v1	GCA_001759155.1	GenBank	NCBI Prokaryotic Genome Annotation Pipeline (PGAP)	Scaffold	580269	2935048	2016-10-12	2923	PRJNA203445	SAMN03357097
Listeria monocytogenes		strain: CFSAN002308	1639	ASM175918v1	GCA_001759185.1	GenBank	NCBI Prokaryotic Genome Annotation Pipeline (PGAP)	Scaffold	351681	2994257	2016-10-12	3009	PRJNA203445	SAMN03357098
Listeria monocytogenes		strain: CFSAN002309	1639	ASM175919v1	GCA_001759195.1	GenBank	NCBI Prokaryotic Genome Annotation Pipeline (PGAP)	Scaffold	343841	2946867	2016-10-12	2938	PRJNA203445	SAMN03357099
Listeria monocytogenes		strain: BCW_2624	1639	ASM175922v1	GCA_001759225.1	GenBank	NCBI Prokaryotic Genome Annotation Pipeline (PGAP)	Scaffold	334910	2936653	2016-10-12	2909	PRJNA203445	SAMN03357154
Listeria monocytogenes		strain: BCW_2984	1639	ASM175923v1	GCA_001759235.1	GenBank	NCBI Prokaryotic Genome Annotation Pipeline (PGAP)	Scaffold	262228	2987575	2016-10-12	3011	PRJNA203445	SAMN03358723
Listeria monocytogenes		strain: BCW_2985	1639	ASM175926v1	GCA_001759265.1	GenBank	NCBI Prokaryotic Genome Annotation Pipeline (PGAP)	Scaffold	353414	2989169	2016-10-12	3010	PRJNA203445	SAMN03358724
Listeria monocytogenes		strain: BCW_2986	1639	ASM175927v1	GCA_001759275.1	GenBank	NCBI Prokaryotic Genome Annotation Pipeline (PGAP)	Scaffold	353471	2946854	2016-10-12	2945	PRJNA203445	SAMN03358725
Listeria monocytogenes		strain: CFSAN002313	1639	ASM175930v1	GCA_001759305.1	GenBank	NCBI Prokaryotic Genome Annotation Pipeline (PGAP)	Scaffold	337002	3030113	2016-10-12	3037	PRJNA203445	SAMN03358726
Listeria monocytogenes		strain: CFSAN002314	1639	ASM175931v1	GCA_001759315.1	GenBank	NCBI Prokaryotic Genome Annotation Pipeline (PGAP)	Scaffold	351755	2941698	2016-10-12	2940	PRJNA203445	SAMN03358727
Listeria monocytogenes		strain: CFSAN002315	1639	ASM175934v1	GCA_001759345.1	GenBank	NCBI Prokaryotic Genome Annotation Pipeline (PGAP)	Scaffold	353441	2943815	2016-10-12	2952	PRJNA203445	SAMN03358728
Listeria monocytogenes		strain: CFSAN002316	1639	ASM175935v1	GCA_001759355.1	GenBank	NCBI Prokaryotic Genome Annotation Pipeline (PGAP)	Scaffold	337002	2948526	2016-10-12	2945	PRJNA203445	SAMN03358729
Listeria monocytogenes		strain: BCW_2991	1639	ASM175938v1	GCA_001759385.1	GenBank	NCBI Prokaryotic Genome Annotation Pipeline (PGAP)	Scaffold	353489	3007415	2016-10-12	3021	PRJNA203445	SAMN03358730
Listeria monocytogenes		strain: BCW_2995	1639	ASM175939v1	GCA_001759395.1	GenBank	NCBI Prokaryotic Genome Annotation Pipeline (PGAP)	Scaffold	336126	3005169	2016-10-12	3017	PRJNA203445	SAMN03358731
Listeria monocytogenes		strain: NRRL B-33047	1639	BCW_3813	GCA_001759415.1	GenBank	NCBI Prokaryotic Genome Annotation Pipeline (PGAP)	Scaffold	357252	2965876	2016-10-12	2964	PRJNA203445	SAMN03277620
Listeria monocytogenes		strain: NRRL B-33073	1639	BCW_3814	GCA_001759435.1	GenBank	NCBI Prokaryotic Genome Annotation Pipeline (PGAP)	Scaffold	475006	3006902	2016-10-12	3016	PRJNA203445	SAMN03277740
Listeria monocytogenes		strain: NRRL B-33077	1639	BCW_3815	GCA_001759465.1	GenBank	NCBI Prokaryotic Genome Annotation Pipeline (PGAP)	Scaffold	255830	2842153	2016-10-12	2843	PRJNA203445	SAMN03277741
Listeria monocytogenes		strain: NRRL B-33090	1639	BCW_3816	GCA_001759485.1	GenBank	NCBI Prokaryotic Genome Annotation Pipeline (PGAP)	Scaffold	476646	2928984	2016-10-12	2886	PRJNA203445	SAMN03277742
Listeria monocytogenes		strain: NRRL B-33092	1639	BCW_3817	GCA_001759505.1	GenBank	NCBI Prokaryotic Genome Annotation Pipeline (PGAP)	Scaffold	476477	2914591	2016-10-12	2898	PRJNA203445	SAMN03277743
Listeria monocytogenes		strain: NRRL B-33095	1639	BCW_3818	GCA_001759515.1	GenBank	NCBI Prokaryotic Genome Annotation Pipeline (PGAP)	Scaffold	511896	2879031	2016-10-12	2862	PRJNA203445	SAMN03277744
Listeria monocytogenes		strain: NRRL B-33100	1639	BCW_3819	GCA_001759545.1	GenBank	NCBI Prokaryotic Genome Annotation Pipeline (PGAP)	Scaffold	536698	2971832	2016-10-12	2961	PRJNA203445	SAMN03277745
Listeria monocytogenes		strain: NRRL B-33105	1639	BCW_3820	GCA_001759555.1	GenBank	NCBI Prokaryotic Genome Annotation Pipeline (PGAP)	Scaffold	360502	2868519	2016-10-12	2857	PRJNA203445	SAMN03277746
Listeria monocytogenes		strain: NRRL B-33126	1639	BCW_3822	GCA_001759605.1	GenBank	NCBI Prokaryotic Genome Annotation Pipeline (PGAP)	Scaffold	475435	2917888	2016-10-12	2912	PRJNA203445	SAMN03277748
Listeria monocytogenes		strain: NRRL B-33140	1639	BCW_3823	GCA_001759625.1	GenBank	NCBI Prokaryotic Genome Annotation Pipeline (PGAP)	Scaffold	258257	2961674	2016-10-12	2970	PRJNA203445	SAMN03277749
Listeria monocytogenes		strain: NRRL B-33145	1639	BCW_3824	GCA_001759645.1	GenBank	NCBI Prokaryotic Genome Annotation Pipeline (PGAP)	Scaffold	255189	3009760	2016-10-12	3034	PRJNA203445	SAMN03277621
Listeria monocytogenes		strain: NRRL B-33176	1639	BCW_3825	GCA_001759665.1	GenBank	NCBI Prokaryotic Genome Annotation Pipeline (PGAP)	Scaffold	1475522	2897828	2016-10-12	2883	PRJNA203445	SAMN03277750
Listeria monocytogenes		strain: NRRL B-33177	1639	BCW_3826	GCA_001759685.1	GenBank	NCBI Prokaryotic Genome Annotation Pipeline (PGAP)	Scaffold	527340	2892601	2016-10-12	2860	PRJNA203445	SAMN03277751
Listeria monocytogenes		strain: NRRL B-33179	1639	BCW_3827	GCA_001759705.1	GenBank	NCBI Prokaryotic Genome Annotation Pipeline (PGAP)	Scaffold	351755	2902289	2016-10-12	2884	PRJNA203445	SAMN03277752
Listeria monocytogenes		strain: NRRL B-33181	1639	BCW_3828	GCA_001759725.1	GenBank	NCBI Prokaryotic Genome Annotation Pipeline (PGAP)	Scaffold	347230	2981768	2016-10-12	3008	PRJNA203445	SAMN03277753
Listeria monocytogenes		strain: NRRL B-33182	1639	BCW_3829	GCA_001759745.1	GenBank	NCBI Prokaryotic Genome Annotation Pipeline (PGAP)	Scaffold	350455	2867388	2016-10-12	2828	PRJNA203445	SAMN03277754
Listeria monocytogenes		strain: NRRL B-33184	1639	BCW_3831	GCA_001759785.1	GenBank	NCBI Prokaryotic Genome Annotation Pipeline (PGAP)	Scaffold	524833	2822791	2016-10-12	2777	PRJNA203445	SAMN03277756
Listeria monocytogenes		strain: NRRL B-33185	1639	BCW_3832	GCA_001759805.1	GenBank	NCBI Prokaryotic Genome Annotation Pipeline (PGAP)	Scaffold	428776	2885730	2016-10-12	2863	PRJNA203445	SAMN03277757
Listeria monocytogenes		strain: NRRL B-33186	1639	BCW_3833	GCA_001759825.1	GenBank	NCBI Prokaryotic Genome Annotation Pipeline (PGAP)	Scaffold	499106	2942085	2016-10-12	2933	PRJNA203445	SAMN03277758
Listeria monocytogenes		strain: NRRL B-33187	1639	BCW_3834	GCA_001759835.1	GenBank	NCBI Prokaryotic Genome Annotation Pipeline (PGAP)	Scaffold	393258	2966648	2016-10-12	2991	PRJNA203445	SAMN03277759
Listeria monocytogenes		strain: NRRL B-33188	1639	BCW_3835	GCA_001759865.1	GenBank	NCBI Prokaryotic Genome Annotation Pipeline (PGAP)	Scaffold	524444	2858083	2016-10-12	2803	PRJNA203445	SAMN03277760
Listeria monocytogenes		strain: NRRL B-33189	1639	BCW_3836	GCA_001759885.1	GenBank	NCBI Prokaryotic Genome Annotation Pipeline (PGAP)	Scaffold	436741	2873808	2016-10-12	2860	PRJNA203445	SAMN03277761
Listeria monocytogenes		strain: NRRL B-33190	1639	BCW_3837	GCA_001759905.1	GenBank	NCBI Prokaryotic Genome Annotation Pipeline (PGAP)	Scaffold	694325	2903394	2016-10-12	2872	PRJNA203445	SAMN03277762
Listeria monocytogenes		strain: NRRL B-33191	1639	BCW_3838	GCA_001759915.1	GenBank	NCBI Prokaryotic Genome Annotation Pipeline (PGAP)	Scaffold	527224	2846174	2016-10-12	2821	PRJNA203445	SAMN03277763
Listeria monocytogenes		strain: NRRL B-33221	1639	BCW_3839	GCA_001759945.1	GenBank	NCBI Prokaryotic Genome Annotation Pipeline (PGAP)	Scaffold	496611	2894162	2016-10-12	2869	PRJNA203445	SAMN03277764
Listeria monocytogenes		strain: NRRL B-33228	1639	BCW_3840	GCA_001759965.1	GenBank	NCBI Prokaryotic Genome Annotation Pipeline (PGAP)	Scaffold	348899	2980047	2016-10-12	2978	PRJNA203445	SAMN03277765
Listeria monocytogenes		strain: NRRL B-33229	1639	BCW_3841	GCA_001759985.1	GenBank	NCBI Prokaryotic Genome Annotation Pipeline (PGAP)	Scaffold	1433449	2852296	2016-10-12	2838	PRJNA203445	SAMN03277766
Listeria monocytogenes		strain: NRRL B-33360	1639	BCW_3842	GCA_001759995.1	GenBank	NCBI Prokaryotic Genome Annotation Pipeline (PGAP)	Scaffold	547348	2835578	2016-10-12	2818	PRJNA203445	SAMN03277767
Listeria monocytogenes		strain: NRRL B-33363	1639	BCW_3843	GCA_001760025.1	GenBank	NCBI Prokaryotic Genome Annotation Pipeline (PGAP)	Scaffold	677813	2870259	2016-10-12	2848	PRJNA203445	SAMN03277678
Listeria monocytogenes		strain: NRRL B-33364	1639	BCW_3844	GCA_001760045.1	GenBank	NCBI Prokaryotic Genome Annotation Pipeline (PGAP)	Scaffold	556650	2918129	2016-10-12	2921	PRJNA203445	SAMN03277681
Listeria monocytogenes		strain: NRRL B-33365	1639	BCW_3845	GCA_001760065.1	GenBank	NCBI Prokaryotic Genome Annotation Pipeline (PGAP)	Scaffold	1475836	2875023	2016-10-12	2844	PRJNA203445	SAMN03277682
Listeria monocytogenes		strain: NRRL B-33367	1639	BCW_3846	GCA_001760075.1	GenBank	NCBI Prokaryotic Genome Annotation Pipeline (PGAP)	Scaffold	442064	2927628	2016-10-12	2918	PRJNA203445	SAMN03277684
Listeria monocytogenes		strain: NRRL B-33368	1639	BCW_3847	GCA_001760105.1	GenBank	NCBI Prokaryotic Genome Annotation Pipeline (PGAP)	Scaffold	501234	2905480	2016-10-12	2900	PRJNA203445	SAMN03277695
Listeria monocytogenes		strain: NRRL B-33370	1639	BCW_3848	GCA_001760125.1	GenBank	NCBI Prokaryotic Genome Annotation Pipeline (PGAP)	Scaffold	691701	2874158	2016-10-12	2840	PRJNA203445	SAMN03277697
Listeria monocytogenes		strain: NRRL B-33371	1639	BCW_3849	GCA_001760145.1	GenBank	NCBI Prokaryotic Genome Annotation Pipeline (PGAP)	Scaffold	1455951	2838736	2016-10-12	2802	PRJNA203445	SAMN03277705
Listeria monocytogenes		strain: NRRL B-33372	1639	BCW_3850	GCA_001760155.1	GenBank	NCBI Prokaryotic Genome Annotation Pipeline (PGAP)	Scaffold	541857	2860446	2016-10-12	2857	PRJNA203445	SAMN03277706
Listeria monocytogenes		strain: NRRL B-33373	1639	BCW_3851	GCA_001760175.1	GenBank	NCBI Prokaryotic Genome Annotation Pipeline (PGAP)	Scaffold	553034	2909975	2016-10-12	2916	PRJNA203445	SAMN03277708
Listeria monocytogenes		strain: NRRL B-33374	1639	BCW_3852	GCA_001760205.1	GenBank	NCBI Prokaryotic Genome Annotation Pipeline (PGAP)	Scaffold	681710	2907378	2016-10-12	2882	PRJNA203445	SAMN03277709
Listeria monocytogenes		strain: NRRL B-33375	1639	BCW_3853	GCA_001760225.1	GenBank	NCBI Prokaryotic Genome Annotation Pipeline (PGAP)	Scaffold	351223	2855192	2016-10-12	2799	PRJNA203445	SAMN03277710
Listeria monocytogenes		strain: NRRL B-33376	1639	BCW_3854	GCA_001760235.1	GenBank	NCBI Prokaryotic Genome Annotation Pipeline (PGAP)	Scaffold	487626	2858973	2016-10-12	2797	PRJNA203445	SAMN03277711
Listeria monocytogenes		strain: NRRL B-33377	1639	BCW_3855	GCA_001760265.1	GenBank	NCBI Prokaryotic Genome Annotation Pipeline (PGAP)	Scaffold	535713	2884000	2016-10-12	2859	PRJNA203445	SAMN03277712
Listeria monocytogenes		strain: NRRL B-33378	1639	BCW_3856	GCA_001760285.1	GenBank	NCBI Prokaryotic Genome Annotation Pipeline (PGAP)	Scaffold	428646	2840397	2016-10-12	2822	PRJNA203445	SAMN03277714
Listeria monocytogenes		strain: NRRL B-33379	1639	BCW_3857	GCA_001760305.1	GenBank	NCBI Prokaryotic Genome Annotation Pipeline (PGAP)	Scaffold	434757	2918757	2016-10-12	2941	PRJNA203445	SAMN03277715
Listeria monocytogenes		strain: NRRL B-33380	1639	BCW_3858	GCA_001760315.1	GenBank	NCBI Prokaryotic Genome Annotation Pipeline (PGAP)	Scaffold	524652	2864782	2016-10-12	2844	PRJNA203445	SAMN03277716
Listeria monocytogenes		strain: NRRL B-33381	1639	BCW_3859	GCA_001760345.1	GenBank	NCBI Prokaryotic Genome Annotation Pipeline (PGAP)	Scaffold	297935	2897453	2016-10-12	2890	PRJNA203445	SAMN03277717
Listeria monocytogenes		strain: NRRL B-33382	1639	BCW_3860	GCA_001760365.1	GenBank	NCBI Prokaryotic Genome Annotation Pipeline (PGAP)	Scaffold	1453537	2844019	2016-10-12	2805	PRJNA203445	SAMN03277718
Listeria monocytogenes		strain: NRRL B-33383	1639	BCW_3861	GCA_001760385.1	GenBank	NCBI Prokaryotic Genome Annotation Pipeline (PGAP)	Scaffold	525167	2820199	2016-10-12	2780	PRJNA203445	SAMN03277719
Listeria monocytogenes		strain: NRRL B-33386	1639	BCW_3863	GCA_001760415.1	GenBank	NCBI Prokaryotic Genome Annotation Pipeline (PGAP)	Scaffold	159203	2943052	2016-10-12	2954	PRJNA203445	SAMN03277768
Listeria monocytogenes		strain: NRRL B-33396	1639	BCW_3865	GCA_001760465.1	GenBank	NCBI Prokaryotic Genome Annotation Pipeline (PGAP)	Scaffold	544857	2926734	2016-10-12	2927	PRJNA203445	SAMN03277625
Listeria monocytogenes		strain: NRRL B-33398	1639	BCW_3866	GCA_001760475.1	GenBank	NCBI Prokaryotic Genome Annotation Pipeline (PGAP)	Scaffold	363639	2943390	2016-10-12	2974	PRJNA203445	SAMN03277628
Listeria monocytogenes		strain: NRRL B-33399	1639	BCW_3867	GCA_001760495.1	GenBank	NCBI Prokaryotic Genome Annotation Pipeline (PGAP)	Scaffold	546286	2896432	2016-10-12	2890	PRJNA203445	SAMN03277627
Listeria monocytogenes		strain: NRRL B-33400	1639	BCW_3868	GCA_001760525.1	GenBank	NCBI Prokaryotic Genome Annotation Pipeline (PGAP)	Scaffold	522770	2891732	2016-10-12	2891	PRJNA203445	SAMN03277626
Listeria monocytogenes		strain: NRRL B-33402	1639	BCW_3869	GCA_001760545.1	GenBank	NCBI Prokaryotic Genome Annotation Pipeline (PGAP)	Scaffold	476849	2956706	2016-10-12	2980	PRJNA203445	SAMN03277630
Listeria monocytogenes		strain: NRRL B-33419	1639	BCW_3871	GCA_001760575.1	GenBank	NCBI Prokaryotic Genome Annotation Pipeline (PGAP)	Scaffold	223791	3081204	2016-10-12	3115	PRJNA203445	SAMN03277631
Listeria monocytogenes		strain: NRRL B-33425	1639	BCW_3872	GCA_001760605.1	GenBank	NCBI Prokaryotic Genome Annotation Pipeline (PGAP)	Scaffold	393181	2803150	2016-10-12	2833	PRJNA203445	SAMN03277769
Listeria monocytogenes		strain: NRRL B-33567	1639	BCW_3875	GCA_001760655.1	GenBank	NCBI Prokaryotic Genome Annotation Pipeline (PGAP)	Scaffold	526368	2888206	2016-10-12	2891	PRJNA203445	SAMN03277713
Listeria monocytogenes		strain: NRRL B-33568	1639	BCW_3876	GCA_001760685.1	GenBank	NCBI Prokaryotic Genome Annotation Pipeline (PGAP)	Scaffold	419677	2922426	2016-10-12	2922	PRJNA203445	SAMN03277723
Listeria monocytogenes		strain: NRRL B-33571	1639	BCW_3878	GCA_001760725.1	GenBank	NCBI Prokaryotic Genome Annotation Pipeline (PGAP)	Scaffold	475699	2909010	2016-10-12	2874	PRJNA203445	SAMN03277676
Listeria monocytogenes		strain: NRRL B-33574	1639	BCW_3879	GCA_001760735.1	GenBank	NCBI Prokaryotic Genome Annotation Pipeline (PGAP)	Scaffold	202489	2874431	2016-10-12	2842	PRJNA203445	SAMN03277703
Listeria monocytogenes		strain: NRRL B-33578	1639	BCW_3880	GCA_001760765.1	GenBank	NCBI Prokaryotic Genome Annotation Pipeline (PGAP)	Scaffold	334309	3004195	2016-10-12	3051	PRJNA203445	SAMN03277693
Listeria monocytogenes		strain: NRRL B-33582	1639	BCW_3881	GCA_001760775.1	GenBank	NCBI Prokaryotic Genome Annotation Pipeline (PGAP)	Scaffold	372169	2940478	2016-10-12	2935	PRJNA203445	SAMN03277671
Listeria monocytogenes		strain: NRRL B-33583	1639	BCW_3882	GCA_001760805.1	GenBank	NCBI Prokaryotic Genome Annotation Pipeline (PGAP)	Scaffold	505268	2911015	2016-10-12	2882	PRJNA203445	SAMN03277672
Listeria monocytogenes		strain: NRRL B-33587	1639	BCW_3883	GCA_001760815.1	GenBank	NCBI Prokaryotic Genome Annotation Pipeline (PGAP)	Scaffold	322444	2906098	2016-10-12	2883	PRJNA203445	SAMN03277677
Listeria monocytogenes		strain: NRRL B-33590	1639	BCW_3884	GCA_001760845.1	GenBank	NCBI Prokaryotic Genome Annotation Pipeline (PGAP)	Scaffold	348295	2939848	2016-10-12	2919	PRJNA203445	SAMN03277690
Listeria monocytogenes		strain: NRRL B-33591	1639	BCW_3885	GCA_001760855.1	GenBank	NCBI Prokaryotic Genome Annotation Pipeline (PGAP)	Scaffold	351774	2950677	2016-10-12	2953	PRJNA203445	SAMN03277691
Listeria monocytogenes		strain: NRRL B-33600	1639	BCW_3887	GCA_001760895.1	GenBank	NCBI Prokaryotic Genome Annotation Pipeline (PGAP)	Scaffold	354715	2940820	2016-10-12	2909	PRJNA203445	SAMN03277722
Listeria monocytogenes		strain: NRRL B-33607	1639	BCW_3888	GCA_001760925.1	GenBank	NCBI Prokaryotic Genome Annotation Pipeline (PGAP)	Scaffold	353489	2947241	2016-10-12	2948	PRJNA203445	SAMN03277642
Listeria monocytogenes		strain: NRRL B-33615	1639	BCW_3889	GCA_001760935.1	GenBank	NCBI Prokaryotic Genome Annotation Pipeline (PGAP)	Scaffold	475314	2926393	2016-10-12	2921	PRJNA203445	SAMN03277696
Listeria monocytogenes		strain: NRRL B-33617	1639	BCW_3890	GCA_001760965.1	GenBank	NCBI Prokaryotic Genome Annotation Pipeline (PGAP)	Scaffold	530985	2856568	2016-10-12	2827	PRJNA203445	SAMN03277646
Listeria monocytogenes		strain: NRRL B-33629	1639	BCW_3891	GCA_001760975.1	GenBank	NCBI Prokaryotic Genome Annotation Pipeline (PGAP)	Scaffold	546512	2967252	2016-10-12	2986	PRJNA203445	SAMN03277647
Listeria monocytogenes		strain: NRRL B-33644	1639	BCW_3892	GCA_001761005.1	GenBank	NCBI Prokaryotic Genome Annotation Pipeline (PGAP)	Scaffold	300613	2920115	2016-10-12	2901	PRJNA203445	SAMN03277645
Listeria monocytogenes		strain: NRRL B-33793	1639	BCW_3895	GCA_001761065.1	GenBank	NCBI Prokaryotic Genome Annotation Pipeline (PGAP)	Scaffold	587400	2894936	2016-10-12	2889	PRJNA203445	SAMN03277724
Listeria monocytogenes		strain: NRRL B-33794	1639	BCW_3896	GCA_001761085.1	GenBank	NCBI Prokaryotic Genome Annotation Pipeline (PGAP)	Scaffold	537611	2970597	2016-10-12	2955	PRJNA203445	SAMN03277725
Listeria monocytogenes		strain: NRRL B-33795	1639	BCW_3897	GCA_001761095.1	GenBank	NCBI Prokaryotic Genome Annotation Pipeline (PGAP)	Scaffold	332950	2982868	2016-10-12	3005	PRJNA203445	SAMN03277726
Listeria monocytogenes		strain: NRRL B-33799	1639	BCW_3898	GCA_001761125.1	GenBank	NCBI Prokaryotic Genome Annotation Pipeline (PGAP)	Scaffold	307959	2894195	2016-10-12	2861	PRJNA203445	SAMN03277770
Listeria monocytogenes		strain: NRRL B-33804	1639	BCW_3899	GCA_001761135.1	GenBank	NCBI Prokaryotic Genome Annotation Pipeline (PGAP)	Scaffold	524279	2860355	2016-10-12	2852	PRJNA203445	SAMN03277727
Listeria monocytogenes		strain: NRRL B-33805	1639	BCW_3900	GCA_001761165.1	GenBank	NCBI Prokaryotic Genome Annotation Pipeline (PGAP)	Scaffold	363149	2982615	2016-10-12	2966	PRJNA203445	SAMN03277728
Listeria monocytogenes		strain: NRRL B-33806	1639	BCW_3901	GCA_001761175.1	GenBank	NCBI Prokaryotic Genome Annotation Pipeline (PGAP)	Scaffold	1527568	2841873	2016-10-12	2831	PRJNA203445	SAMN03277729
Listeria monocytogenes		strain: NRRL B-33809	1639	BCW_3902	GCA_001761205.1	GenBank	NCBI Prokaryotic Genome Annotation Pipeline (PGAP)	Scaffold	580582	2931100	2016-10-12	2950	PRJNA203445	SAMN03277730
Listeria monocytogenes		strain: NRRL B-33811	1639	BCW_3903	GCA_001761225.1	GenBank	NCBI Prokaryotic Genome Annotation Pipeline (PGAP)	Scaffold	446597	2868643	2016-10-12	2848	PRJNA203445	SAMN03277731
Listeria monocytogenes		strain: NRRL B-33812	1639	BCW_3904	GCA_001761245.1	GenBank	NCBI Prokaryotic Genome Annotation Pipeline (PGAP)	Scaffold	475436	3035356	2016-10-12	3050	PRJNA203445	SAMN03277732
Listeria monocytogenes		strain: NRRL B-33816	1639	BCW_3905	GCA_001761255.1	GenBank	NCBI Prokaryotic Genome Annotation Pipeline (PGAP)	Scaffold	1456487	2830709	2016-10-12	2804	PRJNA203445	SAMN03277733
Listeria monocytogenes		strain: NRRL B-33820	1639	BCW_3906	GCA_001761285.1	GenBank	NCBI Prokaryotic Genome Annotation Pipeline (PGAP)	Scaffold	359311	2878382	2016-10-12	2865	PRJNA203445	SAMN03277734
Listeria monocytogenes		strain: BCW_2996	1639	ASM181789v1	GCA_001817895.1	GenBank	NCBI Prokaryotic Genome Annotation Pipeline (PGAP)	Scaffold	336126	3003951	2016-09-29	3020	PRJNA203445	SAMN03358732
Listeria monocytogenes		strain: BCW_2997	1639	ASM182573v1	GCA_001825735.1	GenBank	NCBI Prokaryotic Genome Annotation Pipeline (PGAP)	Scaffold	406079	2857564	2016-09-29	2878	PRJNA203445	SAMN03358733
Listeria monocytogenes		strain: BCW_3907	1639	ASM182574v1	GCA_001825745.1	GenBank	NCBI Prokaryotic Genome Annotation Pipeline (PGAP)	Scaffold	504226	2928223	2016-09-29	2918	PRJNA203445	SAMN03359259
Listeria monocytogenes		strain: BCW_3908	1639	ASM182576v1	GCA_001825765.1	GenBank	NCBI Prokaryotic Genome Annotation Pipeline (PGAP)	Scaffold	498475	3063990	2016-09-29	3057	PRJNA203445	SAMN03359260
Listeria monocytogenes		strain: BCW_3910	1639	ASM182581v1	GCA_001825815.1	GenBank	NCBI Prokaryotic Genome Annotation Pipeline (PGAP)	Scaffold	545384	2758147	2016-09-29	2771	PRJNA203445	SAMN03359262
Listeria monocytogenes		strain: BCW_3911	1639	ASM182582v1	GCA_001825825.1	GenBank	NCBI Prokaryotic Genome Annotation Pipeline (PGAP)	Scaffold	426729	2926597	2016-09-29	2906	PRJNA203445	SAMN03359263
Listeria monocytogenes		strain: BCW_3912	1639	ASM182585v1	GCA_001825855.1	GenBank	NCBI Prokaryotic Genome Annotation Pipeline (PGAP)	Scaffold	1473246	2852829	2016-09-29	2837	PRJNA203445	SAMN03359264
Listeria monocytogenes		strain: BCW_3913	1639	ASM182586v1	GCA_001825865.1	GenBank	NCBI Prokaryotic Genome Annotation Pipeline (PGAP)	Scaffold	540194	2875683	2016-09-29	2884	PRJNA203445	SAMN03359265
Listeria monocytogenes		strain: BCW_3914	1639	ASM182589v1	GCA_001825895.1	GenBank	NCBI Prokaryotic Genome Annotation Pipeline (PGAP)	Scaffold	562425	2921018	2016-09-29	2928	PRJNA203445	SAMN03359266
Listeria monocytogenes		strain: BCW_3917	1639	ASM182594v1	GCA_001825945.1	GenBank	NCBI Prokaryotic Genome Annotation Pipeline (PGAP)	Scaffold	434294	2837435	2016-09-29	2824	PRJNA203445	SAMN03359269
Listeria monocytogenes		strain: BCW_3918	1639	ASM182597v1	GCA_001825975.1	GenBank	NCBI Prokaryotic Genome Annotation Pipeline (PGAP)	Scaffold	685257	2889824	2016-09-29	2889	PRJNA203445	SAMN03359270
Listeria monocytogenes		strain: BCW_3919	1639	ASM182598v1	GCA_001825985.1	GenBank	NCBI Prokaryotic Genome Annotation Pipeline (PGAP)	Scaffold	408981	2914631	2016-09-29	2912	PRJNA203445	SAMN03359271
Listeria monocytogenes		strain: BCW_3920	1639	ASM182601v1	GCA_001826015.1	GenBank	NCBI Prokaryotic Genome Annotation Pipeline (PGAP)	Scaffold	345758	2902374	2016-09-29	2865	PRJNA203445	SAMN03359272
Listeria monocytogenes		strain: BCW_3922	1639	ASM182605v1	GCA_001826055.1	GenBank	NCBI Prokaryotic Genome Annotation Pipeline (PGAP)	Scaffold	1457090	2878388	2016-09-29	2880	PRJNA203445	SAMN03359274
Listeria monocytogenes		strain: BCW_3923	1639	ASM182607v1	GCA_001826075.1	GenBank	NCBI Prokaryotic Genome Annotation Pipeline (PGAP)	Scaffold	447027	2927260	2016-09-29	2959	PRJNA203445	SAMN03359275
Listeria monocytogenes		strain: BCW_3924	1639	ASM182609v1	GCA_001826095.1	GenBank	NCBI Prokaryotic Genome Annotation Pipeline (PGAP)	Scaffold	474996	2897709	2016-09-29	2863	PRJNA203445	SAMN03359276
Listeria monocytogenes		strain: BCW_3925	1639	ASM182610v1	GCA_001826105.1	GenBank	NCBI Prokaryotic Genome Annotation Pipeline (PGAP)	Scaffold	243678	3014318	2016-09-29	3024	PRJNA203445	SAMN03359277
Listeria monocytogenes		strain: BCW_3926	1639	ASM182613v1	GCA_001826135.1	GenBank	NCBI Prokaryotic Genome Annotation Pipeline (PGAP)	Scaffold	294478	3056181	2016-09-29	3071	PRJNA203445	SAMN03359278
Listeria monocytogenes		strain: BCW_3927	1639	ASM182615v1	GCA_001826155.1	GenBank	NCBI Prokaryotic Genome Annotation Pipeline (PGAP)	Scaffold	357763	2890051	2016-09-29	2869	PRJNA203445	SAMN03359279
Listeria monocytogenes		strain: BCW_3929	1639	ASM182616v1	GCA_001826165.1	GenBank	NCBI Prokaryotic Genome Annotation Pipeline (PGAP)	Scaffold	476611	2950233	2016-09-29	2957	PRJNA203445	SAMN03357919
Listeria monocytogenes		strain: BCW_3928	1639	ASM182618v1	GCA_001826185.1	GenBank	NCBI Prokaryotic Genome Annotation Pipeline (PGAP)	Scaffold	435234	3122409	2016-09-29	3159	PRJNA203445	SAMN03359280
Listeria monocytogenes		strain: BCW_3930	1639	ASM182621v1	GCA_001826215.1	GenBank	NCBI Prokaryotic Genome Annotation Pipeline (PGAP)	Scaffold	362496	2941469	2016-09-29	2924	PRJNA203445	SAMN03357920
Listeria monocytogenes		strain: BCW_3931	1639	ASM182623v1	GCA_001826235.1	GenBank	NCBI Prokaryotic Genome Annotation Pipeline (PGAP)	Scaffold	544710	2889246	2016-09-29	2870	PRJNA203445	SAMN03357921
Listeria monocytogenes		strain: BCW_3932	1639	ASM182624v1	GCA_001826245.1	GenBank	NCBI Prokaryotic Genome Annotation Pipeline (PGAP)	Scaffold	256632	2975068	2016-09-29	2972	PRJNA203445	SAMN03357922
Listeria monocytogenes		strain: BCW_3933	1639	ASM182626v1	GCA_001826265.1	GenBank	NCBI Prokaryotic Genome Annotation Pipeline (PGAP)	Scaffold	681494	2822712	2016-09-29	2787	PRJNA203445	SAMN03357923
Listeria monocytogenes		strain: BCW_3934	1639	ASM182629v1	GCA_001826295.1	GenBank	NCBI Prokaryotic Genome Annotation Pipeline (PGAP)	Scaffold	1455277	2829488	2016-09-29	2795	PRJNA203445	SAMN03357924
Listeria monocytogenes		strain: BCW_3935	1639	ASM182631v1	GCA_001826315.1	GenBank	NCBI Prokaryotic Genome Annotation Pipeline (PGAP)	Scaffold	64519	3149703	2016-09-29	3194	PRJNA203445	SAMN03357925
Listeria monocytogenes		strain: BCW_3938	1639	ASM182633v1	GCA_001826335.1	GenBank	NCBI Prokaryotic Genome Annotation Pipeline (PGAP)	Scaffold	475106	2879444	2016-09-29	2851	PRJNA203445	SAMN03357928
Listeria monocytogenes		strain: BCW_3939	1639	ASM182634v1	GCA_001826345.1	GenBank	NCBI Prokaryotic Genome Annotation Pipeline (PGAP)	Scaffold	498775	2878718	2016-09-29	2887	PRJNA203445	SAMN03357929
Listeria monocytogenes		strain: BCW_3940	1639	ASM182637v1	GCA_001826375.1	GenBank	NCBI Prokaryotic Genome Annotation Pipeline (PGAP)	Scaffold	685150	2859559	2016-09-29	2835	PRJNA203445	SAMN03357930
Listeria monocytogenes		strain: BCW_3941	1639	ASM182639v1	GCA_001826395.1	GenBank	NCBI Prokaryotic Genome Annotation Pipeline (PGAP)	Scaffold	498421	3074403	2016-09-29	3087	PRJNA203445	SAMN03357931
Listeria monocytogenes		strain: BCW_3942	1639	ASM182641v1	GCA_001826415.1	GenBank	NCBI Prokaryotic Genome Annotation Pipeline (PGAP)	Scaffold	348899	2973453	2016-09-29	2970	PRJNA203445	SAMN03357932
Listeria monocytogenes		strain: BCW_3943	1639	ASM182642v1	GCA_001826425.1	GenBank	NCBI Prokaryotic Genome Annotation Pipeline (PGAP)	Scaffold	403676	2962794	2016-09-29	2980	PRJNA203445	SAMN03357933
Listeria monocytogenes		strain: BCW_3944	1639	ASM182645v1	GCA_001826455.1	GenBank	NCBI Prokaryotic Genome Annotation Pipeline (PGAP)	Scaffold	418246	3093581	2016-09-29	3165	PRJNA203445	SAMN03357934
Listeria monocytogenes		strain: BCW_3945	1639	ASM182647v1	GCA_001826475.1	GenBank	NCBI Prokaryotic Genome Annotation Pipeline (PGAP)	Scaffold	477709	2959411	2016-09-29	3001	PRJNA203445	SAMN03357935
Listeria monocytogenes		strain: BCW_4252	1639	ASM182649v1	GCA_001826495.1	GenBank	NCBI Prokaryotic Genome Annotation Pipeline (PGAP)	Scaffold	550011	2904951	2016-09-29	2915	PRJNA203445	SAMN03357980
Listeria monocytogenes		strain: BCW_4253	1639	ASM182650v1	GCA_001826505.1	GenBank	NCBI Prokaryotic Genome Annotation Pipeline (PGAP)	Scaffold	348411	3053325	2016-09-29	3071	PRJNA203445	SAMN03357981
Listeria monocytogenes		strain: BCW_4254	1639	ASM182653v1	GCA_001826535.1	GenBank	NCBI Prokaryotic Genome Annotation Pipeline (PGAP)	Scaffold	271204	3104645	2016-09-29	3137	PRJNA203445	SAMN03357982
Listeria monocytogenes		strain: BCW_4255	1639	ASM182655v1	GCA_001826555.1	GenBank	NCBI Prokaryotic Genome Annotation Pipeline (PGAP)	Scaffold	354630	2935300	2016-09-29	2917	PRJNA203445	SAMN03357983
Listeria monocytogenes		strain: BCW_4256	1639	ASM182656v1	GCA_001826565.1	GenBank	NCBI Prokaryotic Genome Annotation Pipeline (PGAP)	Scaffold	269900	3142820	2016-09-29	3178	PRJNA203445	SAMN03357984
Listeria monocytogenes		strain: BCW_4257	1639	ASM182659v1	GCA_001826595.1	GenBank	NCBI Prokaryotic Genome Annotation Pipeline (PGAP)	Scaffold	566200	2935555	2016-09-29	2923	PRJNA203445	SAMN03357985
Listeria monocytogenes		strain: BCW_4258	1639	ASM182661v1	GCA_001826615.1	GenBank	NCBI Prokaryotic Genome Annotation Pipeline (PGAP)	Scaffold	348898	3096969	2016-09-29	3103	PRJNA203445	SAMN03357986
Listeria monocytogenes		strain: BCW_4259	1639	ASM182663v1	GCA_001826635.1	GenBank	NCBI Prokaryotic Genome Annotation Pipeline (PGAP)	Scaffold	356712	2980170	2016-09-29	2966	PRJNA203445	SAMN03357987
Listeria monocytogenes		strain: BCW_4260	1639	ASM182665v1	GCA_001826655.1	GenBank	NCBI Prokaryotic Genome Annotation Pipeline (PGAP)	Scaffold	354654	3013184	2016-09-29	3016	PRJNA203445	SAMN03357988
Listeria monocytogenes		strain: BCW_4261	1639	ASM182667v1	GCA_001826675.1	GenBank	NCBI Prokaryotic Genome Annotation Pipeline (PGAP)	Scaffold	286806	3148803	2016-09-29	3157	PRJNA203445	SAMN03357989
Listeria monocytogenes		strain: BCW_4263	1639	ASM182671v1	GCA_001826715.1	GenBank	NCBI Prokaryotic Genome Annotation Pipeline (PGAP)	Scaffold	498539	3165508	2016-09-29	3198	PRJNA203445	SAMN03357991
Listeria monocytogenes		strain: BCW_4264	1639	ASM182673v1	GCA_001826735.1	GenBank	NCBI Prokaryotic Genome Annotation Pipeline (PGAP)	Scaffold	1513706	2967285	2016-09-29	2951	PRJNA203445	SAMN03357992
Listeria monocytogenes		strain: BCW_4265	1639	ASM182675v1	GCA_001826755.1	GenBank	NCBI Prokaryotic Genome Annotation Pipeline (PGAP)	Scaffold	542966	3002824	2016-09-29	2998	PRJNA203445	SAMN03357993
Listeria monocytogenes		strain: BCW_4266	1639	ASM182676v1	GCA_001826765.1	GenBank	NCBI Prokaryotic Genome Annotation Pipeline (PGAP)	Scaffold	439764	3028588	2016-09-29	3054	PRJNA203445	SAMN03357994
Listeria monocytogenes		strain: BCW_4267	1639	ASM182679v1	GCA_001826795.1	GenBank	NCBI Prokaryotic Genome Annotation Pipeline (PGAP)	Scaffold	399567	3004577	2016-09-29	3011	PRJNA203445	SAMN03357995
Listeria monocytogenes		strain: BCW_4269	1639	ASM182682v1	GCA_001826825.1	GenBank	NCBI Prokaryotic Genome Annotation Pipeline (PGAP)	Scaffold	476623	2930225	2016-09-29	2961	PRJNA203445	SAMN03357997
Listeria monocytogenes		strain: BCW_4270	1639	ASM182685v1	GCA_001826855.1	GenBank	NCBI Prokaryotic Genome Annotation Pipeline (PGAP)	Scaffold	399085	3057295	2016-09-29	3107	PRJNA203445	SAMN03357998
Listeria monocytogenes		strain: BCW_4271	1639	ASM182687v1	GCA_001826875.1	GenBank	NCBI Prokaryotic Genome Annotation Pipeline (PGAP)	Scaffold	585921	3003458	2016-09-29	3004	PRJNA203445	SAMN03357999
Listeria monocytogenes		strain: BCW_4272	1639	ASM182689v1	GCA_001826895.1	GenBank	NCBI Prokaryotic Genome Annotation Pipeline (PGAP)	Scaffold	238207	3059631	2016-09-29	3083	PRJNA203445	SAMN03358000
Listeria monocytogenes		strain: BCW_4273	1639	ASM182691v1	GCA_001826915.1	GenBank	NCBI Prokaryotic Genome Annotation Pipeline (PGAP)	Scaffold	480615	3056980	2016-09-29	3069	PRJNA203445	SAMN03358001
Listeria monocytogenes		strain: BCW_4275	1639	ASM182695v1	GCA_001826955.1	GenBank	NCBI Prokaryotic Genome Annotation Pipeline (PGAP)	Scaffold	524323	2970143	2016-09-29	2969	PRJNA203445	SAMN03358003
Listeria monocytogenes		strain: BCW_4276	1639	ASM182697v1	GCA_001826975.1	GenBank	NCBI Prokaryotic Genome Annotation Pipeline (PGAP)	Scaffold	269641	3023906	2016-09-29	3032	PRJNA203445	SAMN03358004
Listeria monocytogenes		strain: BCW_4277	1639	ASM182698v1	GCA_001826985.1	GenBank	NCBI Prokaryotic Genome Annotation Pipeline (PGAP)	Scaffold	479988	2932904	2016-09-29	2947	PRJNA203445	SAMN03358005
Listeria monocytogenes		strain: BCW_4278	1639	ASM182701v1	GCA_001827015.1	GenBank	NCBI Prokaryotic Genome Annotation Pipeline (PGAP)	Scaffold	262930	2969319	2016-09-29	3003	PRJNA203445	SAMN03358006
Listeria monocytogenes		strain: BCW_4279	1639	ASM182702v1	GCA_001827025.1	GenBank	NCBI Prokaryotic Genome Annotation Pipeline (PGAP)	Scaffold	546448	2959605	2016-09-29	2941	PRJNA203445	SAMN03358007
Listeria monocytogenes		strain: BCW_4280	1639	ASM182705v1	GCA_001827055.1	GenBank	NCBI Prokaryotic Genome Annotation Pipeline (PGAP)	Scaffold	511038	2956561	2016-09-29	2976	PRJNA203445	SAMN03358008
Listeria monocytogenes		strain: BCW_4281	1639	ASM182706v1	GCA_001827065.1	GenBank	NCBI Prokaryotic Genome Annotation Pipeline (PGAP)	Scaffold	509003	2999322	2016-09-29	2990	PRJNA203445	SAMN03358009
Listeria monocytogenes		strain: BCW_4283	1639	ASM182709v1	GCA_001827095.1	GenBank	NCBI Prokaryotic Genome Annotation Pipeline (PGAP)	Scaffold	342685	2958989	2016-09-29	2952	PRJNA203445	SAMN03358011
Listeria monocytogenes		strain: BCW_4284	1639	ASM182713v1	GCA_001827135.1	GenBank	NCBI Prokaryotic Genome Annotation Pipeline (PGAP)	Scaffold	310922	3126895	2016-09-29	3167	PRJNA203445	SAMN03358012
Listeria monocytogenes		strain: BCW_4285	1639	ASM182714v1	GCA_001827145.1	GenBank	NCBI Prokaryotic Genome Annotation Pipeline (PGAP)	Scaffold	256629	2933555	2016-09-29	2909	PRJNA203445	SAMN03358013
Listeria monocytogenes		strain: BCW_4287	1639	ASM182717v1	GCA_001827175.1	GenBank	NCBI Prokaryotic Genome Annotation Pipeline (PGAP)	Scaffold	583991	3004278	2016-09-29	3013	PRJNA203445	SAMN03358015
Listeria monocytogenes		strain: BCW_4288	1639	ASM182719v1	GCA_001827195.1	GenBank	NCBI Prokaryotic Genome Annotation Pipeline (PGAP)	Scaffold	352357	3087349	2016-09-29	3115	PRJNA203445	SAMN03358016
Listeria monocytogenes		strain: BCW_4289	1639	ASM182721v1	GCA_001827215.1	GenBank	NCBI Prokaryotic Genome Annotation Pipeline (PGAP)	Scaffold	510903	2947025	2016-09-29	2955	PRJNA203445	SAMN03358017
Listeria monocytogenes		strain: BCW_4290	1639	ASM182722v1	GCA_001827225.1	GenBank	NCBI Prokaryotic Genome Annotation Pipeline (PGAP)	Scaffold	1541679	3001188	2016-09-29	2998	PRJNA203445	SAMN03358018
Listeria monocytogenes		strain: BCW_4291	1639	ASM182725v1	GCA_001827255.1	GenBank	NCBI Prokaryotic Genome Annotation Pipeline (PGAP)	Scaffold	438747	3084559	2016-09-29	3109	PRJNA203445	SAMN03358019
Listeria monocytogenes		strain: BCW_4292	1639	ASM182727v1	GCA_001827275.1	GenBank	NCBI Prokaryotic Genome Annotation Pipeline (PGAP)	Scaffold	473488	3015259	2016-09-29	3039	PRJNA203445	SAMN03358020
Listeria monocytogenes		strain: BCW_4294	1639	ASM182729v1	GCA_001827295.1	GenBank	NCBI Prokaryotic Genome Annotation Pipeline (PGAP)	Scaffold	260814	3008725	2016-09-29	3024	PRJNA203445	SAMN03358022
Listeria monocytogenes		strain: BCW_4293	1639	ASM182730v1	GCA_001827305.1	GenBank	NCBI Prokaryotic Genome Annotation Pipeline (PGAP)	Scaffold	334425	3011157	2016-09-29	3015	PRJNA203445	SAMN03358021
Listeria monocytogenes		strain: BCW_4296	1639	ASM182734v1	GCA_001827345.1	GenBank	NCBI Prokaryotic Genome Annotation Pipeline (PGAP)	Scaffold	437544	2829770	2016-09-29	2814	PRJNA203445	SAMN03358024
Listeria monocytogenes		strain: BCW_4298	1639	ASM182737v1	GCA_001827375.1	GenBank	NCBI Prokaryotic Genome Annotation Pipeline (PGAP)	Scaffold	525697	2985857	2016-09-29	2976	PRJNA203445	SAMN03358026
Listeria monocytogenes		strain: BCW_4297	1639	ASM182738v1	GCA_001827385.1	GenBank	NCBI Prokaryotic Genome Annotation Pipeline (PGAP)	Scaffold	538318	3078586	2016-09-29	3116	PRJNA203445	SAMN03358025
Listeria monocytogenes		strain: BCW_4299	1639	ASM182741v1	GCA_001827415.1	GenBank	NCBI Prokaryotic Genome Annotation Pipeline (PGAP)	Scaffold	376476	2965573	2016-09-29	2991	PRJNA203445	SAMN03358027
Listeria monocytogenes		strain: BCW_4300	1639	ASM182743v1	GCA_001827435.1	GenBank	NCBI Prokaryotic Genome Annotation Pipeline (PGAP)	Scaffold	546359	2890745	2016-09-29	2872	PRJNA203445	SAMN03358028
Listeria monocytogenes		strain: BCW_4301	1639	ASM182745v1	GCA_001827455.1	GenBank	NCBI Prokaryotic Genome Annotation Pipeline (PGAP)	Scaffold	407567	3129421	2016-09-29	3198	PRJNA203445	SAMN03358029
Listeria monocytogenes		strain: BCW_4302	1639	ASM182746v1	GCA_001827465.1	GenBank	NCBI Prokaryotic Genome Annotation Pipeline (PGAP)	Scaffold	350067	2967831	2016-09-29	2955	PRJNA203445	SAMN03358030
Listeria monocytogenes		strain: BCW_4304	1639	ASM182749v1	GCA_001827495.1	GenBank	NCBI Prokaryotic Genome Annotation Pipeline (PGAP)	Scaffold	228050	2981718	2016-09-29	2976	PRJNA203445	SAMN03358032
Listeria monocytogenes		strain: BCW_4305	1639	ASM182750v1	GCA_001827505.1	GenBank	NCBI Prokaryotic Genome Annotation Pipeline (PGAP)	Scaffold	172437	2904001	2016-09-29	2902	PRJNA203445	SAMN03358033
Listeria monocytogenes		strain: BCW_4306	1639	ASM182753v1	GCA_001827535.1	GenBank	NCBI Prokaryotic Genome Annotation Pipeline (PGAP)	Scaffold	267318	3012898	2016-09-29	3022	PRJNA203445	SAMN03358034
Listeria monocytogenes		strain: BCW_4307	1639	ASM182754v1	GCA_001827545.1	GenBank	NCBI Prokaryotic Genome Annotation Pipeline (PGAP)	Scaffold	502480	2979023	2016-09-29	2982	PRJNA203445	SAMN03358035
Listeria monocytogenes		strain: BCW_4308	1639	ASM182757v1	GCA_001827575.1	GenBank	NCBI Prokaryotic Genome Annotation Pipeline (PGAP)	Scaffold	498541	3149424	2016-09-29	3149	PRJNA203445	SAMN03358036
Listeria monocytogenes		strain: NRRL B-33997	1639	ASM182758v1	GCA_001827585.1	GenBank	NCBI Prokaryotic Genome Annotation Pipeline (PGAP)	Scaffold	267175	2964367	2016-09-29	2973	PRJNA203445	SAMN03277804
Listeria monocytogenes		strain: NRRL B-57040	1639	ASM182761v1	GCA_001827615.1	GenBank	NCBI Prokaryotic Genome Annotation Pipeline (PGAP)	Scaffold	511150	2990843	2016-09-29	3032	PRJNA203445	SAMN03277806
Listeria monocytogenes		strain: BCW_4758	1639	ASM182762v1	GCA_001827625.1	GenBank	NCBI Prokaryotic Genome Annotation Pipeline (PGAP)	Scaffold	440580	2988627	2016-09-29	2995	PRJNA203445	SAMN03358297
Listeria monocytogenes		strain: BCW_4760	1639	ASM182764v1	GCA_001827645.1	GenBank	NCBI Prokaryotic Genome Annotation Pipeline (PGAP)	Scaffold	679093	2879424	2016-09-29	2878	PRJNA203445	SAMN03358299
Listeria monocytogenes		strain: BCW_4761	1639	ASM182766v1	GCA_001827665.1	GenBank	NCBI Prokaryotic Genome Annotation Pipeline (PGAP)	Scaffold	605997	2951127	2016-09-29	2969	PRJNA203445	SAMN03358300
Listeria monocytogenes		strain: BCW_4762	1639	ASM182769v1	GCA_001827695.1	GenBank	NCBI Prokaryotic Genome Annotation Pipeline (PGAP)	Scaffold	476691	3078289	2016-09-29	3109	PRJNA203445	SAMN03358301
Listeria monocytogenes		strain: BCW_4763	1639	ASM182771v1	GCA_001827715.1	GenBank	NCBI Prokaryotic Genome Annotation Pipeline (PGAP)	Scaffold	386928	3005047	2016-09-29	3038	PRJNA203445	SAMN03358302
Listeria monocytogenes		strain: BCW_4764	1639	ASM182772v1	GCA_001827725.1	GenBank	NCBI Prokaryotic Genome Annotation Pipeline (PGAP)	Scaffold	582535	2953054	2016-09-29	2969	PRJNA203445	SAMN03358303
Listeria monocytogenes		strain: BCW_4765	1639	ASM182774v1	GCA_001827745.1	GenBank	NCBI Prokaryotic Genome Annotation Pipeline (PGAP)	Scaffold	679093	2882576	2016-09-29	2881	PRJNA203445	SAMN03358304
Listeria monocytogenes		strain: BCW_4766	1639	ASM182777v1	GCA_001827775.1	GenBank	NCBI Prokaryotic Genome Annotation Pipeline (PGAP)	Scaffold	356568	2906481	2016-09-29	2882	PRJNA203445	SAMN03358305
Listeria monocytogenes		strain: BCW_4767	1639	ASM182779v1	GCA_001827795.1	GenBank	NCBI Prokaryotic Genome Annotation Pipeline (PGAP)	Scaffold	571261	2972582	2016-09-29	2956	PRJNA203445	SAMN03358306
Listeria monocytogenes		strain: BCW_4769	1639	ASM182780v1	GCA_001827805.1	GenBank	NCBI Prokaryotic Genome Annotation Pipeline (PGAP)	Scaffold	436648	2937535	2016-09-29	2904	PRJNA203445	SAMN03358308
Listeria monocytogenes		strain: BCW_4768	1639	ASM182781v1	GCA_001827815.1	GenBank	NCBI Prokaryotic Genome Annotation Pipeline (PGAP)	Scaffold	439804	2986043	2016-09-29	3008	PRJNA203445	SAMN03358307
Listeria monocytogenes		strain: BCW_4770	1639	ASM182785v1	GCA_001827855.1	GenBank	NCBI Prokaryotic Genome Annotation Pipeline (PGAP)	Scaffold	532344	2932710	2016-09-29	2904	PRJNA203445	SAMN03358309
Listeria monocytogenes		strain: BCW_4771	1639	ASM182787v1	GCA_001827875.1	GenBank	NCBI Prokaryotic Genome Annotation Pipeline (PGAP)	Scaffold	532344	2931128	2016-09-29	2904	PRJNA203445	SAMN03358310
Listeria monocytogenes		strain: BCW_4772	1639	ASM182788v1	GCA_001827885.1	GenBank	NCBI Prokaryotic Genome Annotation Pipeline (PGAP)	Scaffold	330198	2978435	2016-09-29	2976	PRJNA203445	SAMN03358311
Listeria monocytogenes		strain: BCW_4773	1639	ASM182790v1	GCA_001827905.1	GenBank	NCBI Prokaryotic Genome Annotation Pipeline (PGAP)	Scaffold	357763	2890220	2016-09-29	2870	PRJNA203445	SAMN03358312
Listeria monocytogenes		strain: BCW_4774	1639	ASM182793v1	GCA_001827935.1	GenBank	NCBI Prokaryotic Genome Annotation Pipeline (PGAP)	Scaffold	444207	2939871	2016-09-29	2963	PRJNA203445	SAMN03358313
Listeria monocytogenes		strain: BCW_4775	1639	ASM182795v1	GCA_001827955.1	GenBank	NCBI Prokaryotic Genome Annotation Pipeline (PGAP)	Scaffold	532353	2936512	2016-09-29	2902	PRJNA203445	SAMN03358314
Listeria monocytogenes		strain: BCW_4776	1639	ASM182797v1	GCA_001827975.1	GenBank	NCBI Prokaryotic Genome Annotation Pipeline (PGAP)	Scaffold	1462593	2879862	2016-09-29	2885	PRJNA203445	SAMN03358315
Listeria monocytogenes		strain: BCW_4777	1639	ASM182799v1	GCA_001827995.1	GenBank	NCBI Prokaryotic Genome Annotation Pipeline (PGAP)	Scaffold	258345	3005117	2016-09-29	3025	PRJNA203445	SAMN03358316
Listeria monocytogenes		strain: BCW_4778	1639	ASM182800v1	GCA_001828005.1	GenBank	NCBI Prokaryotic Genome Annotation Pipeline (PGAP)	Scaffold	582535	2951952	2016-09-29	2973	PRJNA203445	SAMN03358317
Listeria monocytogenes		strain: BCW_4780	1639	ASM182803v1	GCA_001828035.1	GenBank	NCBI Prokaryotic Genome Annotation Pipeline (PGAP)	Scaffold	357762	2934901	2016-09-29	2926	PRJNA203445	SAMN03358319
Listeria monocytogenes		strain: BCW_4781	1639	ASM182805v1	GCA_001828055.1	GenBank	NCBI Prokaryotic Genome Annotation Pipeline (PGAP)	Scaffold	331921	3026964	2016-09-29	3036	PRJNA203445	SAMN03358320
Listeria monocytogenes		strain: BCW_4782	1639	ASM182806v1	GCA_001828065.1	GenBank	NCBI Prokaryotic Genome Annotation Pipeline (PGAP)	Scaffold	439840	2941141	2016-09-29	2949	PRJNA203445	SAMN03358321
Listeria monocytogenes		strain: BCW_4783	1639	ASM182809v1	GCA_001828095.1	GenBank	NCBI Prokaryotic Genome Annotation Pipeline (PGAP)	Scaffold	477270	2938896	2016-09-29	2953	PRJNA203445	SAMN03358322
Listeria monocytogenes		strain: BCW_4784	1639	ASM182811v1	GCA_001828115.1	GenBank	NCBI Prokaryotic Genome Annotation Pipeline (PGAP)	Scaffold	438842	2954405	2016-09-29	2961	PRJNA203445	SAMN03358323
Listeria monocytogenes		strain: BCW_4785	1639	ASM182813v1	GCA_001828135.1	GenBank	NCBI Prokaryotic Genome Annotation Pipeline (PGAP)	Scaffold	359050	2985984	2016-09-29	2982	PRJNA203445	SAMN03358324
Listeria monocytogenes		strain: BCW_4786	1639	ASM182815v1	GCA_001828155.1	GenBank	NCBI Prokaryotic Genome Annotation Pipeline (PGAP)	Scaffold	546448	2960119	2016-09-29	2946	PRJNA203445	SAMN03358325
Listeria monocytogenes		strain: BCW_4787	1639	ASM182816v1	GCA_001828165.1	GenBank	NCBI Prokaryotic Genome Annotation Pipeline (PGAP)	Scaffold	357337	2980365	2016-09-29	2984	PRJNA203445	SAMN03358326
Listeria monocytogenes		strain: BCW_4788	1639	ASM182819v1	GCA_001828195.1	GenBank	NCBI Prokaryotic Genome Annotation Pipeline (PGAP)	Scaffold	381058	2929400	2016-09-29	2894	PRJNA203445	SAMN03358327
Listeria monocytogenes		strain: BCW_4789	1639	ASM182821v1	GCA_001828215.1	GenBank	NCBI Prokaryotic Genome Annotation Pipeline (PGAP)	Scaffold	1883427	2884261	2016-09-29	2888	PRJNA203445	SAMN03358328
Listeria monocytogenes		strain: BCW_4790	1639	ASM182823v1	GCA_001828235.1	GenBank	NCBI Prokaryotic Genome Annotation Pipeline (PGAP)	Scaffold	438842	3008528	2016-09-29	3038	PRJNA203445	SAMN03358329
Listeria monocytogenes		strain: VIMVR081	1639	ASM188958v2	GCA_001889585.2	GenBank	Annotation submitted by N.F.Gamaleya Research Center for Epidemiology and Microbiology	Complete Genome	2950780	2950780	2021-02-03	2964	PRJNA326713	SAMN05291439
Listeria monocytogenes		strain: VIMHA007	1639	ASM188964v2	GCA_001889645.2	GenBank	Annotation submitted by N.F.Gamaleya Research Center for Epidemiology and Microbiology	Complete Genome	2989866	2989866	2021-02-03	3030	PRJNA326717	SAMN05291441
Listeria monocytogenes		strain: CFSAN029793	1639	ASM190833v2	GCA_001908335.2	GenBank	NCBI Prokaryotic Genome Annotation Pipeline (PGAP)	Complete Genome	3030827	3030827	2019-12-17	3046	PRJNA215355	SAMN03386937
Listeria monocytogenes		strain: HPB913	1639	ASM191319v1	GCA_001913195.1	GenBank	NCBI Prokaryotic Genome Annotation Pipeline (PGAP)	Complete Genome	3005352	3005352	2016-12-21	3094	PRJNA355549	SAMN03160826
Listeria monocytogenes		strain: HPB2088	1639	ASM195273v1	GCA_001952735.1	GenBank	NCBI Prokaryotic Genome Annotation Pipeline (PGAP)	Complete Genome	3003994	3003994	2017-01-17	3095	PRJNA355549	SAMN02867555
Listeria monocytogenes		strain: HPB5415	1639	ASM195275v1	GCA_001952755.1	GenBank	NCBI Prokaryotic Genome Annotation Pipeline (PGAP)	Complete Genome	3005328	3082433	2017-01-17	3175	PRJNA355549	SAMN02867583
Listeria monocytogenes		strain: HPB5622	1639	ASM195277v1	GCA_001952775.1	GenBank	NCBI Prokaryotic Genome Annotation Pipeline (PGAP)	Complete Genome	3038647	3115752	2017-01-17	3220	PRJNA355549	SAMN02839425
Listeria monocytogenes		strain: CFSAN042079	1639	ASM195279v1	GCA_001952795.1	GenBank	NCBI Prokaryotic Genome Annotation Pipeline (PGAP)	Complete Genome	3005348	3005348	2017-01-17	3094	PRJNA355549	SAMN04277002
Listeria monocytogenes		strain: 10-092876-1559 LM1	1639	ASM199891v1	GCA_001998915.1	GenBank	NCBI Prokaryotic Genome Annotation Pipeline (PGAP)	Complete Genome	2972553	2972553	2017-02-14	3081	PRJNA371291	SAMN06297508
Listeria monocytogenes		strain: 10-092876-0168	1639	ASM199894v1	GCA_001998945.1	GenBank	NCBI Prokaryotic Genome Annotation Pipeline (PGAP)	Complete Genome	3072093	3072093	2017-02-14	3190	PRJNA371291	SAMN06297509
Listeria monocytogenes		strain: 10-092876-1063 LM3	1639	ASM199898v1	GCA_001998985.1	GenBank	NCBI Prokaryotic Genome Annotation Pipeline (PGAP)	Complete Genome	2913947	2913947	2017-02-14	2962	PRJNA371291	SAMN06297510
Listeria monocytogenes		strain: 10-092876-0055 LM4	1639	ASM199900v1	GCA_001999005.1	GenBank	NCBI Prokaryotic Genome Annotation Pipeline (PGAP)	Complete Genome	2989685	2989685	2017-02-14	3077	PRJNA371291	SAMN06297521
Listeria monocytogenes		strain: 10-092876-0731 LM5	1639	ASM199902v1	GCA_001999025.1	GenBank	NCBI Prokaryotic Genome Annotation Pipeline (PGAP)	Complete Genome	2996793	2996793	2017-02-14	3096	PRJNA371291	SAMN06297522
Listeria monocytogenes		strain: 10-092876-1155 LM6	1639	ASM199904v1	GCA_001999045.1	GenBank	NCBI Prokaryotic Genome Annotation Pipeline (PGAP)	Complete Genome	2974450	2974450	2017-02-14	3021	PRJNA371291	SAMN06297524
Listeria monocytogenes		strain: 10-092876-1547 LM7	1639	ASM199906v1	GCA_001999065.1	GenBank	NCBI Prokaryotic Genome Annotation Pipeline (PGAP)	Complete Genome	2922011	2922011	2017-02-14	2972	PRJNA371291	SAMN06297525
Listeria monocytogenes		strain: 10-092876-1235 LM8	1639	ASM199908v1	GCA_001999085.1	GenBank	NCBI Prokaryotic Genome Annotation Pipeline (PGAP)	Complete Genome	2966818	2966818	2017-02-14	3047	PRJNA371291	SAMN06297526
Listeria monocytogenes		strain: 10-092876-0145 LM9	1639	ASM199910v1	GCA_001999105.1	GenBank	NCBI Prokaryotic Genome Annotation Pipeline (PGAP)	Complete Genome	3070031	3070031	2017-02-14	3158	PRJNA371291	SAMN06297602
Listeria monocytogenes		strain: 10-092876-1763 LM10	1639	ASM199912v1	GCA_001999125.1	GenBank	NCBI Prokaryotic Genome Annotation Pipeline (PGAP)	Complete Genome	2940913	2940913	2017-02-14	2995	PRJNA371291	SAMN06297603
Listeria monocytogenes		strain: 10-092876-1016 LM11	1639	ASM199914v1	GCA_001999145.1	GenBank	NCBI Prokaryotic Genome Annotation Pipeline (PGAP)	Complete Genome	2965658	2965658	2017-02-14	3034	PRJNA371291	SAMN06297604
Listeria monocytogenes		strain: 10-092876-0769 LM12	1639	ASM199916v1	GCA_001999165.1	GenBank	NCBI Prokaryotic Genome Annotation Pipeline (PGAP)	Complete Genome	2929632	2929632	2017-02-14	3002	PRJNA371291	SAMN06297605
Listeria monocytogenes		strain: SHL12-2	1639	ASM200026v1	GCA_002000265.1	GenBank	NCBI Prokaryotic Genome Annotation Pipeline (PGAP)	Scaffold	583457	3038537	2017-02-15	3053	PRJNA309902	SAMN04441844
Listeria monocytogenes		strain: SHL12-22	1639	ASM200028v1	GCA_002000285.1	GenBank	NCBI Prokaryotic Genome Annotation Pipeline (PGAP)	Scaffold	506776	3015727	2017-02-15	3022	PRJNA309903	SAMN04441845
Listeria monocytogenes		strain: SHL13-12	1639	ASM200029v1	GCA_002000295.1	GenBank	NCBI Prokaryotic Genome Annotation Pipeline (PGAP)	Scaffold	524215	2986755	2017-02-15	2959	PRJNA309905	SAMN04441865
Listeria monocytogenes		strain: LMO-020	1639	ASM201948v1	GCA_002019485.1	GenBank	NCBI Prokaryotic Genome Annotation Pipeline (PGAP)	Scaffold	354949	2971219	2017-03-06	2987	PRJNA345525	SAMN05868142
Listeria monocytogenes		strain: LI0521	1639	ASM202516v1	GCA_002025165.1	GenBank	NCBI Prokaryotic Genome Annotation Pipeline (PGAP)	Complete Genome	3030817	3030817	2017-03-13	3101	PRJNA454872	SAMN02743864
Listeria monocytogenes		strain: ICDC-LM188	1639	ASM204304v1	GCA_002043045.1	GenBank	NCBI Prokaryotic Genome Annotation Pipeline (PGAP)	Complete Genome	2982685	2982685	2017-03-20	2982	PRJNA319288	SAMN04884549
Listeria monocytogenes		strain: H34	1639	ASM210127v1	GCA_002101275.1	GenBank	NCBI Prokaryotic Genome Annotation Pipeline (PGAP)	Complete Genome	2892474	2892474	2017-04-20	2912	PRJNA381593	SAMN06681248
Listeria monocytogenes		strain: L58-55	1639	ASM210323v2	GCA_002103235.2	GenBank	NCBI Prokaryotic Genome Annotation Pipeline (PGAP)	Complete Genome	2975970	3037137	2022-08-31	3047	PRJNA335730	SAMN05452976
Listeria monocytogenes		strain: ABS6	1639	ASM210324v1	GCA_002103245.1	GenBank	NCBI Prokaryotic Genome Annotation Pipeline (PGAP)	Scaffold	517642	3052338	2017-04-21	3057	PRJNA335730	SAMN05452962
Listeria monocytogenes		strain: AB27	1639	ASM210326v1	GCA_002103265.1	GenBank	NCBI Prokaryotic Genome Annotation Pipeline (PGAP)	Scaffold	450438	3003091	2017-04-21	2979	PRJNA335730	SAMN05452948
Listeria monocytogenes		strain: P01-012	1639	ASM210332v1	GCA_002103325.1	GenBank	NCBI Prokaryotic Genome Annotation Pipeline (PGAP)	Scaffold	360775	3133505	2017-04-21	3176	PRJNA335730	SAMN05453154
Listeria monocytogenes		strain: P01-015	1639	ASM210333v1	GCA_002103335.1	GenBank	NCBI Prokaryotic Genome Annotation Pipeline (PGAP)	Scaffold	216171	3130626	2017-04-21	3174	PRJNA335730	SAMN05453199
Listeria monocytogenes		strain: P02-001	1639	ASM210334v1	GCA_002103345.1	GenBank	NCBI Prokaryotic Genome Annotation Pipeline (PGAP)	Scaffold	543616	3007685	2017-04-21	2995	PRJNA335730	SAMN05453200
Listeria monocytogenes		strain: P02-003	1639	ASM210339v1	GCA_002103395.1	GenBank	NCBI Prokaryotic Genome Annotation Pipeline (PGAP)	Scaffold	360775	3218686	2017-04-21	3282	PRJNA335730	SAMN05453201
Listeria monocytogenes		strain: P04-001	1639	ASM210341v1	GCA_002103415.1	GenBank	NCBI Prokaryotic Genome Annotation Pipeline (PGAP)	Scaffold	360775	3193306	2017-04-21	3257	PRJNA335730	SAMN05453246
Listeria monocytogenes		strain: P02-008	1639	ASM210342v1	GCA_002103425.1	GenBank	NCBI Prokaryotic Genome Annotation Pipeline (PGAP)	Scaffold	280592	3226231	2017-04-21	3293	PRJNA335730	SAMN05453208
Listeria monocytogenes		strain: P02-011	1639	ASM210343v1	GCA_002103435.1	GenBank	NCBI Prokaryotic Genome Annotation Pipeline (PGAP)	Scaffold	481231	3083125	2017-04-21	3089	PRJNA335730	SAMN05453236
Listeria monocytogenes		strain: Ro10	1639	ASM210347v1	GCA_002103475.1	GenBank	NCBI Prokaryotic Genome Annotation Pipeline (PGAP)	Scaffold	520543	3102930	2017-04-21	3125	PRJNA335730	SAMN05453269
Listeria monocytogenes		strain: Ro11	1639	ASM210348v1	GCA_002103485.1	GenBank	NCBI Prokaryotic Genome Annotation Pipeline (PGAP)	Scaffold	360775	3140052	2017-04-21	3164	PRJNA335730	SAMN05453270
Listeria monocytogenes		strain: CFSAN028538	1639	ASM210561v1	GCA_002105615.1	GenBank	NCBI Prokaryotic Genome Annotation Pipeline (PGAP)	Complete Genome	2966603	2966603	2017-04-24	3033	PRJNA215355	SAMN03285109
Listeria monocytogenes		strain: CFSAN022990	1639	ASM210563v1	GCA_002105635.1	GenBank	NCBI Prokaryotic Genome Annotation Pipeline (PGAP)	Complete Genome	2953920	3020953	2017-04-24	3082	PRJNA215355	SAMN02990220
Listeria monocytogenes		strain: MOD1_LS152	1639	ASM210565v1	GCA_002105655.1	GenBank	NCBI Prokaryotic Genome Annotation Pipeline (PGAP)	Complete Genome	2905907	2905907	2017-04-24	2969	PRJNA215355	SAMN02769705
Listeria monocytogenes		strain: PNUSAL000144	1639	ASM210567v1	GCA_002105675.1	GenBank	NCBI Prokaryotic Genome Annotation Pipeline (PGAP)	Complete Genome	2912199	2912199	2017-04-24	2948	PRJNA212117	SAMN02351401
Listeria monocytogenes		strain: PNUSAL000096	1639	ASM210569v1	GCA_002105695.1	GenBank	NCBI Prokaryotic Genome Annotation Pipeline (PGAP)	Complete Genome	2897335	2897335	2017-04-24	2957	PRJNA212117	SAMN02347435
Listeria monocytogenes		strain: CFSAN004330	1639	ASM210571v1	GCA_002105715.1	GenBank	NCBI Prokaryotic Genome Annotation Pipeline (PGAP)	Complete Genome	2976340	3057928	2017-04-24	3122	PRJNA229903	SAMN03354355
Listeria monocytogenes		strain: XYSN	1639	ASM211667v1	GCA_002116675.1	GenBank	Annotation submitted by Yangzhou University	Complete Genome	2994702	2994702	2017-05-01	3018	PRJNA244955	SAMN02730097
Listeria monocytogenes		strain: PNUSAL001135	1639	ASM213188v1	GCA_002131885.1	GenBank		Scaffold	167645	2908951	2017-05-11		PRJNA302599	SAMN03253341
Listeria monocytogenes		strain: PNUSAL000441	1639	ASM213189v1	GCA_002131895.1	GenBank		Scaffold	352904	2911897	2017-05-11		PRJNA302599	SAMN02429381
Listeria monocytogenes CFSAN002349		strain: CFSAN002349	1299895	ASM213192v1	GCA_002131925.1	GenBank		Scaffold	282527	2910701	2017-05-11		PRJNA302599	SAMN01939119
Listeria monocytogenes		strain: FDA00008761	1639	ASM213193v1	GCA_002131935.1	GenBank		Scaffold	238304	2951728	2017-05-11		PRJNA302599	SAMN03299421
Listeria monocytogenes		strain: MOD1_LS1006	1639	LS1006.fasta	GCA_002131965.1	GenBank		Scaffold	338438	2909898	2017-05-11		PRJNA302599	SAMN02990455
Listeria monocytogenes		strain: MOD1_LS982	1639	LS982.fasta	GCA_002131975.1	GenBank		Scaffold	515100	2909793	2017-05-11		PRJNA302599	SAMN02991375
Listeria monocytogenes		strain: MOD1_LS1003	1639	LS1003.fasta	GCA_002132005.1	GenBank		Scaffold	304118	2909730	2017-05-11		PRJNA302599	SAMN02991389
Listeria monocytogenes		strain: MOD1_LS1011	1639	LS1011.fasta	GCA_002132025.1	GenBank		Scaffold	309861	2909753	2017-05-11		PRJNA302599	SAMN02991394
Listeria monocytogenes		strain: MOD1_LS991	1639	ASM213204v1	GCA_002132045.1	GenBank		Scaffold	285977	2910235	2017-05-11		PRJNA302599	SAMN02990451
Listeria monocytogenes		strain: NRRL B-33590	1639	ASM213205v1	GCA_002132055.1	GenBank		Scaffold	352904	2908492	2017-05-11		PRJNA302599	SAMN03277690
Listeria monocytogenes		strain: MOD1_LS999	1639	ASM213209v1	GCA_002132095.1	GenBank		Scaffold	515074	2910307	2017-05-11		PRJNA302599	SAMN02990453
Listeria monocytogenes		strain: MOD1_LS1002	1639	ASM213212v1	GCA_002132125.1	GenBank		Scaffold	338183	2912022	2017-05-11		PRJNA302599	SAMN02991388
Listeria monocytogenes		strain: MOD1_LS998	1639	LS998.fasta	GCA_002132135.1	GenBank		Scaffold	520770	2910785	2017-05-11		PRJNA302599	SAMN02991385
Listeria monocytogenes		strain: MOD1_LS989	1639	LS989.fasta	GCA_002132185.1	GenBank		Scaffold	515578	2911066	2017-05-11		PRJNA302599	SAMN02991378
Listeria monocytogenes		strain: MOD1_LS985	1639	LS985.fasta	GCA_002132195.1	GenBank		Scaffold	520792	2916357	2017-05-11		PRJNA302599	SAMN02991377
Listeria monocytogenes		strain: PNUSAL000904	1639	ASM213220v1	GCA_002132205.1	GenBank		Scaffold	352999	3035689	2017-05-11		PRJNA302599	SAMN03013659
Listeria monocytogenes		strain: PNUSAL001188	1639	ASM213224v1	GCA_002132245.1	GenBank		Scaffold	556259	2951262	2017-05-11		PRJNA302599	SAMN03253388
Listeria monocytogenes		strain: PNUSAL001195	1639	ASM213225v1	GCA_002132255.1	GenBank		Scaffold	254832	2906944	2017-05-11		PRJNA302599	SAMN03253395
Listeria monocytogenes		strain: PNUSAL000982	1639	ASM213226v1	GCA_002132265.1	GenBank		Scaffold	352904	2996480	2017-05-11		PRJNA302599	SAMN03067789
Listeria monocytogenes		strain: MOD1_LS979	1639	ASM213230v1	GCA_002132305.1	GenBank		Scaffold	445902	2911101	2017-05-11		PRJNA302599	SAMN02990445
Listeria monocytogenes		strain: MOD1_LS992	1639	ASM213233v1	GCA_002132335.1	GenBank		Scaffold	445900	2910198	2017-05-11		PRJNA302599	SAMN02990452
Listeria monocytogenes		strain: FDA00008760	1639	ASM213236v1	GCA_002132365.1	GenBank		Scaffold	269364	2953790	2017-05-11		PRJNA302599	SAMN03299420
Listeria monocytogenes		strain: MOD1_LS1010	1639	LS1010.fasta	GCA_002132385.1	GenBank		Scaffold	520567	2910486	2017-05-11		PRJNA302599	SAMN02990456
Listeria monocytogenes		strain: MOD1_LS1005	1639	LS1005.fasta	GCA_002132435.1	GenBank		Scaffold	309582	2914022	2017-05-11		PRJNA302599	SAMN02991390
Listeria monocytogenes		strain: PNUSAL000972	1639	ASM213246v1	GCA_002132465.1	GenBank		Scaffold	352904	2957229	2017-05-11		PRJNA302599	SAMN03067780
Listeria monocytogenes		strain: PNUSAL001151	1639	ASM213247v1	GCA_002132475.1	GenBank		Scaffold	338537	2908180	2017-05-11		PRJNA302599	SAMN03253354
Listeria monocytogenes		strain: PNUSAL001180	1639	ASM213250v1	GCA_002132505.1	GenBank		Scaffold	481616	2945862	2017-05-11		PRJNA302599	SAMN03253380
Listeria monocytogenes		strain: PNUSAL001177	1639	ASM213251v1	GCA_002132515.1	GenBank		Scaffold	262363	2909059	2017-05-11		PRJNA302599	SAMN03253377
Listeria monocytogenes		strain: PNUSAL001186	1639	ASM213254v1	GCA_002132545.1	GenBank		Scaffold	275112	2908527	2017-05-11		PRJNA302599	SAMN03253386
Listeria monocytogenes		strain: PNUSAL001182	1639	ASM213256v1	GCA_002132565.1	GenBank		Scaffold	556259	2949852	2017-05-11		PRJNA302599	SAMN03253382
Listeria monocytogenes		isolate: PNUSAL001411, strain: PNUSAL001411	1639	ASM213258v1	GCA_002132585.1	GenBank		Scaffold	311120	2902429	2017-05-11		PRJNA302599	SAMN03567988
Listeria monocytogenes		strain: PNUSAL001598	1639	ASM213264v1	GCA_002132645.1	GenBank		Scaffold	118735	2884668	2017-05-11		PRJNA302599	SAMN03976210
Listeria monocytogenes		strain: PNUSAL001602	1639	ASM213265v1	GCA_002132655.1	GenBank		Scaffold	184577	2935024	2017-05-11		PRJNA302599	SAMN03976214
Listeria monocytogenes		strain: PNUSAL001751	1639	ASM213268v1	GCA_002132685.1	GenBank		Scaffold	194049	2888717	2017-05-11		PRJNA302599	SAMN04102322
Listeria monocytogenes		strain: FDA00008759	1639	ASM213270v1	GCA_002132705.1	GenBank		Scaffold	238554	2951821	2017-05-11		PRJNA302599	SAMN03299419
Listeria monocytogenes		strain: PNUSAL000113	1639	ASM213271v1	GCA_002132715.1	GenBank		Scaffold	238320	2908535	2017-05-11		PRJNA302599	SAMN02317151
Listeria monocytogenes		strain: PNUSAL001831	1639	ASM213273v1	GCA_002132735.1	GenBank		Scaffold	238478	2908907	2017-05-11		PRJNA302599	SAMN04263438
Listeria monocytogenes		strain: PNUSAL001827	1639	ASM213276v1	GCA_002132765.1	GenBank		Scaffold	352904	2908444	2017-05-11		PRJNA302599	SAMN04287730
Listeria monocytogenes		strain: PNUSAL001652	1639	ASM213278v1	GCA_002132785.1	GenBank		Scaffold	186952	2949727	2017-05-11		PRJNA302599	SAMN04025317
Listeria monocytogenes		strain: FDA00008554	1639	ASM213280v1	GCA_002132805.1	GenBank		Scaffold	521151	2952347	2017-05-11		PRJNA302599	SAMN03218402
Listeria monocytogenes		strain: FDA00008550	1639	ASM213281v1	GCA_002132815.1	GenBank		Scaffold	232450	2950959	2017-05-11		PRJNA302599	SAMN03218398
Listeria monocytogenes		strain: FDA00008553	1639	ASM213283v1	GCA_002132835.1	GenBank		Scaffold	349891	2950906	2017-05-11		PRJNA302599	SAMN03218401
Listeria monocytogenes		strain: FDA00008552	1639	ASM213286v1	GCA_002132865.1	GenBank		Scaffold	520974	2950505	2017-05-11		PRJNA302599	SAMN03218400
Listeria monocytogenes		strain: PNUSAL001765	1639	ASM213288v1	GCA_002132885.1	GenBank		Scaffold	309494	2908189	2017-05-11		PRJNA302599	SAMN04147145
Listeria monocytogenes		strain: FDA00008555	1639	ASM213289v1	GCA_002132895.1	GenBank		Scaffold	445574	2949813	2017-05-11		PRJNA302599	SAMN03218403
Listeria monocytogenes		strain: CDPHFDLB-F15M03122-2	1639	ASM213291v1	GCA_002132915.1	GenBank		Scaffold	238529	2910942	2017-05-11		PRJNA302599	SAMN04148337
Listeria monocytogenes		strain: CDPHFDLB-F14M01770.86-1	1639	ASM213294v1	GCA_002132945.1	GenBank		Scaffold	266252	2911098	2017-05-11		PRJNA302599	SAMN03462190
Listeria monocytogenes		strain: PNUSAL001885	1639	ASM213295v1	GCA_002132955.1	GenBank		Scaffold	255061	2906048	2017-05-11		PRJNA302599	SAMN04287743
Listeria monocytogenes		strain: FDA00008551	1639	ASM213297v1	GCA_002132975.1	GenBank		Scaffold	288381	2950416	2017-05-11		PRJNA302599	SAMN03218399
Listeria monocytogenes		strain: PNUSAL001833	1639	ASM213298v1	GCA_002132985.1	GenBank		Scaffold	311203	2908790	2017-05-11		PRJNA302599	SAMN04263439
Listeria monocytogenes		strain: FDA00009738	1639	ASM213302v1	GCA_002133025.1	GenBank		Scaffold	232591	2952652	2017-05-11		PRJNA302599	SAMN04362095
Listeria monocytogenes		strain: FDA00009739	1639	ASM213304v1	GCA_002133045.1	GenBank		Scaffold	238134	2951130	2017-05-11		PRJNA302599	SAMN04362096
Listeria monocytogenes		strain: FDA00009740	1639	ASM213305v1	GCA_002133055.1	GenBank		Scaffold	311885	2953377	2017-05-11		PRJNA302599	SAMN04362097
Listeria monocytogenes		strain: FDA00009741	1639	ASM213306v1	GCA_002133065.1	GenBank		Scaffold	286164	2950841	2017-05-11		PRJNA302599	SAMN04362098
Listeria monocytogenes		strain: FDA00009737	1639	ASM213310v1	GCA_002133105.1	GenBank		Scaffold	520672	2953372	2017-05-11		PRJNA302599	SAMN04362094
Listeria monocytogenes		strain: PNUSAL001968	1639	ASM213312v1	GCA_002133125.1	GenBank		Scaffold	269360	2904000	2017-05-11		PRJNA302599	SAMN04372341
Listeria monocytogenes		strain: PNUSAL001937	1639	ASM213314v1	GCA_002133145.1	GenBank		Scaffold	237856	2891659	2017-05-11		PRJNA302599	SAMN04372563
Listeria monocytogenes		strain: PNUSAL001981	1639	ASM213316v1	GCA_002133165.1	GenBank		Scaffold	194873	2947992	2017-05-11		PRJNA302599	SAMN04396067
Listeria monocytogenes		strain: PNUSAL001985	1639	ASM213317v1	GCA_002133175.1	GenBank		Scaffold	294918	2968433	2017-05-11		PRJNA302599	SAMN04396071
Listeria monocytogenes		strain: PNUSAL001993	1639	ASM213320v1	GCA_002133205.1	GenBank		Scaffold	49663	2807516	2017-05-11		PRJNA302599	SAMN04395680
Listeria monocytogenes		strain: PNUSAL001986	1639	ASM213321v1	GCA_002133215.1	GenBank		Scaffold	194209	2908253	2017-05-11		PRJNA302599	SAMN04396072
Listeria monocytogenes		strain: PNUSAL001996	1639	ASM213324v1	GCA_002133245.1	GenBank		Scaffold	178418	2921106	2017-05-11		PRJNA302599	SAMN04388368
Listeria monocytogenes		strain: PNUSAL001922	1639	ASM213325v1	GCA_002133255.1	GenBank		Scaffold	309583	2911522	2017-05-11		PRJNA302599	SAMN04414044
Listeria monocytogenes		strain: PNUSAL001994	1639	ASM213328v1	GCA_002133285.1	GenBank		Scaffold	237956	2910531	2017-05-11		PRJNA302599	SAMN04417753
Listeria monocytogenes		strain: HPB5415_100	1639	ASM214426v1	GCA_002144265.1	GenBank	NCBI Prokaryotic Genome Annotation Pipeline (PGAP)	Scaffold	425527	3055371	2017-05-16	3091	PRJNA327110	SAMN05301557
Listeria monocytogenes		strain: HPB5415_1	1639	ASM214429v1	GCA_002144295.1	GenBank	NCBI Prokaryotic Genome Annotation Pipeline (PGAP)	Scaffold	580616	3054028	2017-05-16	3078	PRJNA327110	SAMN05301555
Listeria monocytogenes		strain: FDA00006907	1639	ASM220821v1	GCA_002208215.1	GenBank	NCBI Prokaryotic Genome Annotation Pipeline (PGAP)	Complete Genome	3086176	3238513	2017-06-26	3323	PRJNA215355	SAMN02923161
Listeria monocytogenes serotype 4b str. 02-6679		strain: 02-6679	1196174	ASM221350v1	GCA_002213505.1	GenBank	Annotation submitted by Public Health Agency of Canada	Complete Genome	2908004	2908004	2017-06-30	2898	PRJNA167887	SAMN02944848
Listeria monocytogenes serotype 1/2a str. 01-5252		strain: 01-5252	1385998	ASM221352v1	GCA_002213525.1	GenBank	Annotation submitted by Public Health Agency of Canada	Chromosome	289174	2974439	2017-06-30	3063	PRJNA215183	SAMN02725064
Listeria monocytogenes serotype 1/2a str. 02-5993		strain: 02-5993	1196180	ASM221354v1	GCA_002213545.1	GenBank	Annotation submitted by Public Health Agency of Canada	Complete Genome	2999248	2999248	2017-06-30	3022	PRJNA167893	SAMN07124746
Listeria monocytogenes serotype 1/2a str. 04-5457		strain: 04-5457	1196181	ASM221356v1	GCA_002213565.1	GenBank	Annotation submitted by Public Health Agency of Canada	Complete Genome	2999326	2999326	2017-06-30	3022	PRJNA167894	SAMN07124747
Listeria monocytogenes serotype 1/2a str. 08-6056		strain: 08-6056	1196182	ASM221358v1	GCA_002213585.1	GenBank	Annotation submitted by Public Health Agency of Canada	Complete Genome	3032624	3032624	2017-06-30	3065	PRJNA167895	SAMN07124748
Listeria monocytogenes serotype 1/2a str. 08-7374		strain: 08-7374	1196185	ASM221360v1	GCA_002213605.1	GenBank	Annotation submitted by Public Health Agency of Canada	Complete Genome	2999326	2999326	2017-06-30	3022	PRJNA167898	SAMN07124749
Listeria monocytogenes serotype 1/2a str. 08-7669		strain: 08-7669	1196186	ASM221362v1	GCA_002213625.1	GenBank	Annotation submitted by Public Health Agency of Canada	Complete Genome	2954577	2954577	2017-06-30	2963	PRJNA167899	SAMN07124750
Listeria monocytogenes serotype 1/2a str. 10-1046		strain: 10-1046	1196189	ASM221364v1	GCA_002213645.1	GenBank	Annotation submitted by Public Health Agency of Canada	Complete Genome	2998206	2998206	2017-06-30	3015	PRJNA167902	SAMN07124751
Listeria monocytogenes serotype 1/2a str. 10-1321		strain: 10-1321	1196191	ASM221366v1	GCA_002213665.1	GenBank	Annotation submitted by Public Health Agency of Canada	Complete Genome	2999326	2999326	2017-06-30	3021	PRJNA167904	SAMN07124752
Listeria monocytogenes serotype 1/2a str. 95-0093		strain: 95-0093	1196177	ASM221368v1	GCA_002213685.1	GenBank	Annotation submitted by Public Health Agency of Canada	Complete Genome	3000273	3000273	2017-06-30	3024	PRJNA167890	SAMN07124743
Listeria monocytogenes serotype 1/2a str. 98-2035		strain: 98-2035	1196178	ASM221370v1	GCA_002213705.1	GenBank	Annotation submitted by Public Health Agency of Canada	Complete Genome	3032209	3032209	2017-06-30	3067	PRJNA167891	SAMN07124744
Listeria monocytogenes serotype 1/2a str. 99-6370		strain: 99-6370	1196179	ASM221372v1	GCA_002213725.1	GenBank	Annotation submitted by Public Health Agency of Canada	Complete Genome	3032209	3032209	2017-06-30	3067	PRJNA167892	SAMN07124745
Listeria monocytogenes serotype 1/2c str. 10-5025		strain: 10-5025	1196193	ASM221374v1	GCA_002213745.1	GenBank	Annotation submitted by Public Health Agency of Canada	Complete Genome	2967523	2967523	2017-06-30	2992	PRJNA167906	SAMN07124753
Listeria monocytogenes serotype 1/2c str. 10-5026		strain: 10-5026	1196194	ASM221376v1	GCA_002213765.1	GenBank	Annotation submitted by Public Health Agency of Canada	Complete Genome	2967496	2967496	2017-06-30	2992	PRJNA167907	SAMN07124754
Listeria monocytogenes serotype 3c str. 10-5027		strain: 10-5027	1196195	ASM221378v1	GCA_002213785.1	GenBank	Annotation submitted by Public Health Agency of Canada	Complete Genome	2965327	2965327	2017-06-30	2992	PRJNA167908	SAMN07124755
Listeria monocytogenes serotype 1/2a str. 10-4754		strain: 10-4754	1196167	ASM221380v1	GCA_002213805.1	GenBank	Annotation submitted by Public Health Agency of Canada	Complete Genome	2910922	2910922	2017-06-30	2924	PRJNA167880	SAMN07124735
Listeria monocytogenes serotype 1/2a str. 10-4758		strain: 10-4758	1196168	ASM221382v1	GCA_002213825.1	GenBank	Annotation submitted by Public Health Agency of Canada	Complete Genome	2910921	2910921	2017-06-30	2924	PRJNA167881	SAMN07124736
Listeria monocytogenes serotype 1/2a str. 10-0933		strain: 10-0933	1196169	ASM221384v1	GCA_002213845.1	GenBank	Annotation submitted by Public Health Agency of Canada	Complete Genome	2870277	2870277	2017-06-30	2868	PRJNA167882	SAMN07124737
Listeria monocytogenes serotype 1/2a str. 10-0934		strain: 10-0934	1196170	ASM221386v1	GCA_002213865.1	GenBank	Annotation submitted by Public Health Agency of Canada	Complete Genome	2870277	2870277	2017-06-30	2870	PRJNA167883	SAMN07124738
Listeria monocytogenes serotype 4b str. 02-1103		strain: 02-1103	1196171	ASM221388v1	GCA_002213885.1	GenBank	Annotation submitted by Public Health Agency of Canada	Complete Genome	2979105	2979105	2017-06-30	2993	PRJNA167884	SAMN07124739
Listeria monocytogenes serotype 1/2a str. 10-5024		strain: 10-5024	1196192	ASM221390v1	GCA_002213905.1	GenBank	Annotation submitted by Public Health Agency of Canada	Complete Genome	2999326	2999326	2017-06-30	3022	PRJNA167905	SAMN02725209
Listeria monocytogenes serotype 4b str. 02-1289		strain: 02-1289	1196172	ASM221392v1	GCA_002213925.1	GenBank	Annotation submitted by Public Health Agency of Canada	Complete Genome	2979105	2979105	2017-06-30	2993	PRJNA167885	SAMN07124740
Listeria monocytogenes serotype 4b str. 02-1792		strain: 02-1792	1196173	ASM221394v1	GCA_002213945.1	GenBank	Annotation submitted by Public Health Agency of Canada	Complete Genome	2979105	2979105	2017-06-30	2994	PRJNA167886	SAMN07124741
Listeria monocytogenes serotype 4b str. 02-6680		strain: 02-6680	1196175	ASM221396v1	GCA_002213965.1	GenBank	Annotation submitted by Public Health Agency of Canada	Complete Genome	2908004	2908004	2017-06-30	2899	PRJNA167888	SAMN07124742
Listeria monocytogenes serotype 4b str. 81-0558		strain: 81-0558	1196159	ASM221398v1	GCA_002213985.1	GenBank	Annotation submitted by Public Health Agency of Canada	Complete Genome	2971543	2971543	2017-06-30	2986	PRJNA167872	SAMN02713777
Listeria monocytogenes serotype 4b str. 81-0592		strain: 81-0592	1196160	ASM221400v1	GCA_002214005.1	GenBank	Annotation submitted by Public Health Agency of Canada	Complete Genome	2975864	2975864	2017-06-30	3000	PRJNA167873	SAMN02713778
Listeria monocytogenes serotype 1/2a str. 01-1468		strain: 01-1468	1385997	ASM221402v1	GCA_002214025.1	GenBank	Annotation submitted by Public Health Agency of Canada	Chromosome	289178	3021764	2017-06-30	3109	PRJNA215182	SAMN02693102
Listeria monocytogenes serotype 1/2a str. 10-0814		strain: 10-0814	1196187	ASM221404v1	GCA_002214045.1	GenBank	Annotation submitted by Public Health Agency of Canada	Complete Genome	2999305	2999305	2017-06-30	3023	PRJNA167900	SAMN02873948
Listeria monocytogenes serotype 4b str. 10-0809		strain: 10-0809	1196162	ASM221406v1	GCA_002214065.1	GenBank	Annotation submitted by Public Health Agency of Canada	Complete Genome	2975853	2975853	2017-07-03	3000	PRJNA167875	SAMN07124730
Listeria monocytogenes serotype 1/2b str. 10-0810		strain: 10-0810	1196163	ASM221408v1	GCA_002214085.1	GenBank	Annotation submitted by Public Health Agency of Canada	Complete Genome	3017944	3017944	2017-07-03	3036	PRJNA167876	SAMN07124731
Listeria monocytogenes serotype 1/2b str. 10-0811		strain: 10-0811	1196164	ASM221410v1	GCA_002214105.1	GenBank	Annotation submitted by Public Health Agency of Canada	Complete Genome	3017944	3017944	2017-07-03	3049	PRJNA167877	SAMN07124732
Listeria monocytogenes serotype 1/2a str. 10-0812		strain: 10-0812	1196165	ASM221412v1	GCA_002214125.1	GenBank	Annotation submitted by Public Health Agency of Canada	Complete Genome	2942234	2942234	2017-07-03	2960	PRJNA167878	SAMN07124733
Listeria monocytogenes serotype 1/2a str. 10-0813		strain: 10-0813	1196166	ASM221414v1	GCA_002214145.1	GenBank	Annotation submitted by Public Health Agency of Canada	Complete Genome	2942234	2942234	2017-07-03	2957	PRJNA167879	SAMN07124734
Listeria monocytogenes		strain: FORC_049	1639	ASM222032v1	GCA_002220325.1	GenBank	Annotation submitted by Food-borne Pathogen Omics Research Center, FORC	Complete Genome	2935033	2935033	2017-07-17	2924	PRJNA328054	SAMN05363481
Listeria monocytogenes serotype 1/2a str. 01-6771		strain: 01-6771	1385999	ASM224024v1	GCA_002240245.1	GenBank		Chromosome	289179	2930185	2017-08-02		PRJNA215184	SAMN02725199
Listeria monocytogenes serotype 1/2a str. 03-5473		strain: 03-5473	1386000	ASM224026v1	GCA_002240265.1	GenBank		Chromosome	264069	2974302	2017-08-02		PRJNA215185	SAMN02725200
Listeria monocytogenes		strain: ATCC 7644	1639	ASM225030v1	GCA_002250305.1	GenBank	NCBI Prokaryotic Genome Annotation Pipeline (PGAP)	Scaffold	604974	2964284	2017-08-14	3033	PRJNA386027	SAMN06921414
Listeria monocytogenes		strain: FDA00006905	1639	ASM228565v1	GCA_002285655.1	GenBank	NCBI Prokaryotic Genome Annotation Pipeline (PGAP)	Complete Genome	3086245	3148164	2017-09-05	3228	PRJNA215355	SAMN02923159
Listeria monocytogenes		strain: FDA00011238	1639	ASM228583v1	GCA_002285835.1	GenBank	NCBI Prokaryotic Genome Annotation Pipeline (PGAP)	Complete Genome	3086261	3148183	2017-09-05	3228	PRJNA215355	SAMN06339459
Listeria monocytogenes		strain: CFSAN049316	1639	CFSAN049316	GCA_002443315.1	GenBank	NCBI Prokaryotic Genome Annotation Pipeline (PGAP)	Scaffold	237496	2954156	2017-10-04	3018	PRJNA304956	SAMN04958424
Listeria monocytogenes		strain: CFSAN049318	1639	CFSAN049318	GCA_002443325.1	GenBank	NCBI Prokaryotic Genome Annotation Pipeline (PGAP)	Scaffold	263519	2868804	2017-10-04	2910	PRJNA304956	SAMN04958426
Listeria monocytogenes		strain: CFSAN049319	1639	CFSAN049319	GCA_002443355.1	GenBank	NCBI Prokaryotic Genome Annotation Pipeline (PGAP)	Scaffold	194908	2914947	2017-10-04	3003	PRJNA304956	SAMN04958427
Listeria monocytogenes		strain: CFSAN049314	1639	CFSAN049314	GCA_002443365.1	GenBank	NCBI Prokaryotic Genome Annotation Pipeline (PGAP)	Scaffold	334108	2953158	2017-10-04	3056	PRJNA304956	SAMN04958422
Listeria monocytogenes		strain: CFSAN049313	1639	CFSAN049313	GCA_002443395.1	GenBank	NCBI Prokaryotic Genome Annotation Pipeline (PGAP)	Scaffold	194163	2914306	2017-10-04	2985	PRJNA304956	SAMN04958421
Listeria monocytogenes		strain: CFSAN049311	1639	CFSAN049311	GCA_002443405.1	GenBank	NCBI Prokaryotic Genome Annotation Pipeline (PGAP)	Scaffold	261819	3005305	2017-10-04	3101	PRJNA304956	SAMN04958419
Listeria monocytogenes		strain: CFSAN049310	1639	CFSAN049310	GCA_002443435.1	GenBank	NCBI Prokaryotic Genome Annotation Pipeline (PGAP)	Scaffold	280335	2974593	2017-10-04	3044	PRJNA304956	SAMN04958418
Listeria monocytogenes		strain: CFSAN049309	1639	CFSAN049309	GCA_002443445.1	GenBank	NCBI Prokaryotic Genome Annotation Pipeline (PGAP)	Scaffold	236688	3007432	2017-10-04	3060	PRJNA304956	SAMN04958417
Listeria monocytogenes		strain: CFSAN049308	1639	CFSAN049308	GCA_002443455.1	GenBank	NCBI Prokaryotic Genome Annotation Pipeline (PGAP)	Scaffold	308886	3072557	2017-10-04	3203	PRJNA304956	SAMN04958416
Listeria monocytogenes		strain: CFSAN049307	1639	CFSAN049307	GCA_002443475.1	GenBank	NCBI Prokaryotic Genome Annotation Pipeline (PGAP)	Scaffold	298734	2869742	2017-10-04	2920	PRJNA304956	SAMN04958415
Listeria monocytogenes		strain: CFSAN049306	1639	CFSAN049306	GCA_002443515.1	GenBank	NCBI Prokaryotic Genome Annotation Pipeline (PGAP)	Scaffold	238430	3050112	2017-10-04	3148	PRJNA304956	SAMN04958414
Listeria monocytogenes		strain: CFSAN049304	1639	CFSAN049304	GCA_002443545.1	GenBank	NCBI Prokaryotic Genome Annotation Pipeline (PGAP)	Scaffold	236463	2960233	2017-10-04	3028	PRJNA304956	SAMN04958412
Listeria monocytogenes		strain: CFSAN049299	1639	CFSAN049299	GCA_002443565.1	GenBank	NCBI Prokaryotic Genome Annotation Pipeline (PGAP)	Scaffold	338436	2914471	2017-10-04	2972	PRJNA304956	SAMN04958407
Listeria monocytogenes		strain: CFSAN049298	1639	CFSAN049298	GCA_002443595.1	GenBank	NCBI Prokaryotic Genome Annotation Pipeline (PGAP)	Scaffold	525971	2867851	2017-10-04	2939	PRJNA304956	SAMN04958406
Listeria monocytogenes		strain: CFSAN049296	1639	CFSAN049296	GCA_002443615.1	GenBank	NCBI Prokaryotic Genome Annotation Pipeline (PGAP)	Scaffold	357712	2955181	2017-10-04	3052	PRJNA304956	SAMN04958404
Listeria monocytogenes		strain: CFSAN049295	1639	CFSAN049295	GCA_002443635.1	GenBank	NCBI Prokaryotic Genome Annotation Pipeline (PGAP)	Scaffold	295832	2997056	2017-10-04	3118	PRJNA304956	SAMN04958403
Listeria monocytogenes		strain: CFSAN049294	1639	CFSAN049294	GCA_002443655.1	GenBank	NCBI Prokaryotic Genome Annotation Pipeline (PGAP)	Scaffold	466943	2924576	2017-10-04	3001	PRJNA304956	SAMN04958402
Listeria monocytogenes		strain: CFSAN049293	1639	CFSAN049293	GCA_002443675.1	GenBank	NCBI Prokaryotic Genome Annotation Pipeline (PGAP)	Scaffold	349099	2881439	2017-10-04	2957	PRJNA304956	SAMN04958401
Listeria monocytogenes		strain: CFSAN049292	1639	CFSAN049292	GCA_002443695.1	GenBank	NCBI Prokaryotic Genome Annotation Pipeline (PGAP)	Scaffold	236321	2931385	2017-10-04	2975	PRJNA304956	SAMN04958400
Listeria monocytogenes		strain: CFSAN049291	1639	CFSAN049291	GCA_002443705.1	GenBank	NCBI Prokaryotic Genome Annotation Pipeline (PGAP)	Scaffold	525499	2891665	2017-10-04	2943	PRJNA304956	SAMN04958399
Listeria monocytogenes		strain: CFSAN049290	1639	CFSAN049290	GCA_002443735.1	GenBank	NCBI Prokaryotic Genome Annotation Pipeline (PGAP)	Scaffold	565134	2903924	2017-10-04	2988	PRJNA304956	SAMN04958398
Listeria monocytogenes		strain: CFSAN049288	1639	CFSAN049288	GCA_002443745.1	GenBank	NCBI Prokaryotic Genome Annotation Pipeline (PGAP)	Scaffold	500903	2893830	2017-10-04	2946	PRJNA304956	SAMN04958396
Listeria monocytogenes		strain: CFSAN049285	1639	CFSAN049285	GCA_002443775.1	GenBank	NCBI Prokaryotic Genome Annotation Pipeline (PGAP)	Scaffold	249272	3004252	2017-10-04	3057	PRJNA304956	SAMN04958393
Listeria monocytogenes		strain: CFSAN049281	1639	CFSAN049281	GCA_002443795.1	GenBank	NCBI Prokaryotic Genome Annotation Pipeline (PGAP)	Scaffold	521447	2913907	2017-10-04	2985	PRJNA304956	SAMN04958389
Listeria monocytogenes		strain: CFSAN049280	1639	CFSAN049280	GCA_002443805.1	GenBank	NCBI Prokaryotic Genome Annotation Pipeline (PGAP)	Scaffold	236739	3013777	2017-10-04	3090	PRJNA304956	SAMN04958388
Listeria monocytogenes		strain: CFSAN049279	1639	CFSAN049279	GCA_002443835.1	GenBank	NCBI Prokaryotic Genome Annotation Pipeline (PGAP)	Scaffold	436473	2959539	2017-10-04	3079	PRJNA304956	SAMN04958387
Listeria monocytogenes		strain: CFSAN049278	1639	CFSAN049278	GCA_002443855.1	GenBank	NCBI Prokaryotic Genome Annotation Pipeline (PGAP)	Scaffold	369725	2903514	2017-10-04	2994	PRJNA304956	SAMN04958386
Listeria monocytogenes		strain: CFSAN049276	1639	CFSAN049276	GCA_002443865.1	GenBank	NCBI Prokaryotic Genome Annotation Pipeline (PGAP)	Scaffold	488751	2924969	2017-10-04	3002	PRJNA304956	SAMN04958384
Listeria monocytogenes		strain: CFSAN049274	1639	CFSAN049274	GCA_002443915.1	GenBank	NCBI Prokaryotic Genome Annotation Pipeline (PGAP)	Scaffold	469932	2928197	2017-10-04	3040	PRJNA304956	SAMN04958382
Listeria monocytogenes		strain: CFSAN049273	1639	CFSAN049273	GCA_002443925.1	GenBank	NCBI Prokaryotic Genome Annotation Pipeline (PGAP)	Scaffold	565126	2903951	2017-10-04	2980	PRJNA304956	SAMN04958381
Listeria monocytogenes		strain: CFSAN049272	1639	CFSAN049272	GCA_002443955.1	GenBank	NCBI Prokaryotic Genome Annotation Pipeline (PGAP)	Scaffold	525279	2888712	2017-10-04	2941	PRJNA304956	SAMN04958380
Listeria monocytogenes		strain: CFSAN049268	1639	CFSAN049268	GCA_002443975.1	GenBank	NCBI Prokaryotic Genome Annotation Pipeline (PGAP)	Scaffold	507289	2876216	2017-10-04	2908	PRJNA304956	SAMN04958371
Listeria monocytogenes		strain: CFSAN049266	1639	CFSAN049266	GCA_002443995.1	GenBank	NCBI Prokaryotic Genome Annotation Pipeline (PGAP)	Scaffold	565123	2903534	2017-10-04	2984	PRJNA304956	SAMN04958369
Listeria monocytogenes		strain: CFSAN049265	1639	CFSAN049265	GCA_002444015.1	GenBank	NCBI Prokaryotic Genome Annotation Pipeline (PGAP)	Scaffold	155069	2909077	2017-10-04	2969	PRJNA304956	SAMN04958368
Listeria monocytogenes		strain: CFSAN049263	1639	CFSAN049263	GCA_002444035.1	GenBank	NCBI Prokaryotic Genome Annotation Pipeline (PGAP)	Scaffold	399168	2918784	2017-10-04	3000	PRJNA304956	SAMN04958366
Listeria monocytogenes		strain: CFSAN049261	1639	CFSAN049261	GCA_002444065.1	GenBank	NCBI Prokaryotic Genome Annotation Pipeline (PGAP)	Scaffold	494215	2954446	2017-10-04	3065	PRJNA304956	SAMN04958364
Listeria monocytogenes		strain: CFSAN049258	1639	CFSAN049258	GCA_002444095.1	GenBank	NCBI Prokaryotic Genome Annotation Pipeline (PGAP)	Scaffold	238010	2873365	2017-10-04	2924	PRJNA304956	SAMN04958361
Listeria monocytogenes		strain: CFSAN049256	1639	CFSAN049256	GCA_002444115.1	GenBank	NCBI Prokaryotic Genome Annotation Pipeline (PGAP)	Scaffold	202671	2959810	2017-10-04	3017	PRJNA304956	SAMN04958359
Listeria monocytogenes		strain: CFSAN049255	1639	CFSAN049255	GCA_002444125.1	GenBank	NCBI Prokaryotic Genome Annotation Pipeline (PGAP)	Scaffold	436674	2926355	2017-10-04	3018	PRJNA304956	SAMN04958358
Listeria monocytogenes		strain: CFSAN049253	1639	CFSAN049253	GCA_002444155.1	GenBank	NCBI Prokaryotic Genome Annotation Pipeline (PGAP)	Scaffold	308959	2996185	2017-10-04	3116	PRJNA304956	SAMN04958356
Listeria monocytogenes		strain: CFSAN049249	1639	CFSAN049249	GCA_002444185.1	GenBank	NCBI Prokaryotic Genome Annotation Pipeline (PGAP)	Scaffold	260156	3008901	2017-10-04	3080	PRJNA304956	SAMN04958352
Listeria monocytogenes		strain: CFSAN049248	1639	CFSAN049248	GCA_002444215.1	GenBank	NCBI Prokaryotic Genome Annotation Pipeline (PGAP)	Scaffold	237359	2966274	2017-10-04	3039	PRJNA304956	SAMN04958351
Listeria monocytogenes		strain: CFSAN049247	1639	CFSAN049247	GCA_002444235.1	GenBank	NCBI Prokaryotic Genome Annotation Pipeline (PGAP)	Scaffold	438672	3039534	2017-10-04	3139	PRJNA304956	SAMN04958350
Listeria monocytogenes		strain: CFSAN049246	1639	CFSAN049246	GCA_002444245.1	GenBank	NCBI Prokaryotic Genome Annotation Pipeline (PGAP)	Scaffold	431556	3067022	2017-10-04	3197	PRJNA304956	SAMN04958349
Listeria monocytogenes		strain: CFSAN049245	1639	CFSAN049245	GCA_002444275.1	GenBank	NCBI Prokaryotic Genome Annotation Pipeline (PGAP)	Scaffold	297368	2967575	2017-10-04	3026	PRJNA304956	SAMN04958348
Listeria monocytogenes		strain: CFSAN049282	1639	CFSAN049282	GCA_002444335.1	GenBank	NCBI Prokaryotic Genome Annotation Pipeline (PGAP)	Scaffold	565119	2901662	2017-10-04	2986	PRJNA304956	SAMN04958390
Listeria monocytogenes		strain: CFSAN049232	1639	CFSAN049232	GCA_002444365.1	GenBank	NCBI Prokaryotic Genome Annotation Pipeline (PGAP)	Scaffold	476859	2996806	2017-10-04	3076	PRJNA304956	SAMN04958335
Listeria monocytogenes		strain: CFSAN049238	1639	CFSAN049238	GCA_002444375.1	GenBank	NCBI Prokaryotic Genome Annotation Pipeline (PGAP)	Scaffold	420295	3001695	2017-10-04	3113	PRJNA304956	SAMN04958341
Listeria monocytogenes		strain: CFSAN049239	1639	CFSAN049239	GCA_002444385.1	GenBank	NCBI Prokaryotic Genome Annotation Pipeline (PGAP)	Scaffold	228526	3007997	2017-10-04	3116	PRJNA304956	SAMN04958342
Listeria monocytogenes		strain: CFSAN049230	1639	CFSAN049230	GCA_002444435.1	GenBank	NCBI Prokaryotic Genome Annotation Pipeline (PGAP)	Scaffold	327802	2950652	2017-10-04	3037	PRJNA304956	SAMN04958333
Listeria monocytogenes		strain: CFSAN049320	1639	CFSAN049320	GCA_002444475.1	GenBank	NCBI Prokaryotic Genome Annotation Pipeline (PGAP)	Scaffold	309965	3048500	2017-10-04	3165	PRJNA304956	SAMN04958428
Listeria monocytogenes		strain: CFSAN049317	1639	CFSAN049317	GCA_002444485.1	GenBank	NCBI Prokaryotic Genome Annotation Pipeline (PGAP)	Scaffold	488872	2927137	2017-10-04	2999	PRJNA304956	SAMN04958425
Listeria monocytogenes		strain: CFSAN049312	1639	CFSAN049312	GCA_002444515.1	GenBank	NCBI Prokaryotic Genome Annotation Pipeline (PGAP)	Scaffold	237923	2868960	2017-10-04	2911	PRJNA304956	SAMN04958420
Listeria monocytogenes		strain: CFSAN049315	1639	CFSAN049315	GCA_002444525.1	GenBank	NCBI Prokaryotic Genome Annotation Pipeline (PGAP)	Scaffold	638882	2829557	2017-10-04	2878	PRJNA304956	SAMN04958423
Listeria monocytogenes		strain: CFSAN049301	1639	CFSAN049301	GCA_002444555.1	GenBank	NCBI Prokaryotic Genome Annotation Pipeline (PGAP)	Scaffold	600653	2917535	2017-10-04	2980	PRJNA304956	SAMN04958409
Listeria monocytogenes		strain: CFSAN049297	1639	CFSAN049297	GCA_002444575.1	GenBank	NCBI Prokaryotic Genome Annotation Pipeline (PGAP)	Scaffold	237770	2868480	2017-10-04	2914	PRJNA304956	SAMN04958405
Listeria monocytogenes		strain: CFSAN049303	1639	CFSAN049303	GCA_002444595.1	GenBank	NCBI Prokaryotic Genome Annotation Pipeline (PGAP)	Scaffold	199660	2870193	2017-10-04	2917	PRJNA304956	SAMN04958411
Listeria monocytogenes		strain: CFSAN049305	1639	CFSAN049305	GCA_002444605.1	GenBank	NCBI Prokaryotic Genome Annotation Pipeline (PGAP)	Scaffold	237908	2868722	2017-10-04	2925	PRJNA304956	SAMN04958413
Listeria monocytogenes		strain: CFSAN049289	1639	CFSAN049289	GCA_002444615.1	GenBank	NCBI Prokaryotic Genome Annotation Pipeline (PGAP)	Scaffold	335821	2924707	2017-10-04	3020	PRJNA304956	SAMN04958397
Listeria monocytogenes		strain: CFSAN049300	1639	CFSAN049300	GCA_002444655.1	GenBank	NCBI Prokaryotic Genome Annotation Pipeline (PGAP)	Scaffold	175679	2997077	2017-10-04	3072	PRJNA304956	SAMN04958408
Listeria monocytogenes		strain: CFSAN049287	1639	CFSAN049287	GCA_002444675.1	GenBank	NCBI Prokaryotic Genome Annotation Pipeline (PGAP)	Scaffold	197775	3064068	2017-10-04	3135	PRJNA304956	SAMN04958395
Listeria monocytogenes		strain: CFSAN049283	1639	CFSAN049283	GCA_002444695.1	GenBank	NCBI Prokaryotic Genome Annotation Pipeline (PGAP)	Scaffold	244876	3002649	2017-10-04	3052	PRJNA304956	SAMN04958391
Listeria monocytogenes		strain: CFSAN049277	1639	CFSAN049277	GCA_002444705.1	GenBank	NCBI Prokaryotic Genome Annotation Pipeline (PGAP)	Scaffold	348850	2972499	2017-10-04	3037	PRJNA304956	SAMN04958385
Listeria monocytogenes		strain: CFSAN049286	1639	CFSAN049286	GCA_002444755.1	GenBank	NCBI Prokaryotic Genome Annotation Pipeline (PGAP)	Scaffold	371331	2853813	2017-10-04	2892	PRJNA304956	SAMN04958394
Listeria monocytogenes		strain: CFSAN049269	1639	CFSAN049269	GCA_002444795.1	GenBank	NCBI Prokaryotic Genome Annotation Pipeline (PGAP)	Scaffold	601555	3011276	2017-10-04	3095	PRJNA304956	SAMN04958377
Listeria monocytogenes		strain: CFSAN049267	1639	CFSAN049267	GCA_002444815.1	GenBank	NCBI Prokaryotic Genome Annotation Pipeline (PGAP)	Scaffold	453335	3043425	2017-10-04	3191	PRJNA304956	SAMN04958370
Listeria monocytogenes		strain: CFSAN049259	1639	CFSAN049259	GCA_002444835.1	GenBank	NCBI Prokaryotic Genome Annotation Pipeline (PGAP)	Scaffold	299145	2917760	2017-10-04	2984	PRJNA304956	SAMN04958362
Listeria monocytogenes		strain: CFSAN049264	1639	CFSAN049264	GCA_002444855.1	GenBank	NCBI Prokaryotic Genome Annotation Pipeline (PGAP)	Scaffold	154961	2870591	2017-10-04	2911	PRJNA304956	SAMN04958367
Listeria monocytogenes		strain: CFSAN049251	1639	CFSAN049251	GCA_002444875.1	GenBank	NCBI Prokaryotic Genome Annotation Pipeline (PGAP)	Scaffold	435758	3033340	2017-10-04	3136	PRJNA304956	SAMN04958354
Listeria monocytogenes		strain: CFSAN049260	1639	CFSAN049260	GCA_002444895.1	GenBank	NCBI Prokaryotic Genome Annotation Pipeline (PGAP)	Scaffold	235670	2959954	2017-10-04	3016	PRJNA304956	SAMN04958363
Listeria monocytogenes		strain: CFSAN049257	1639	CFSAN049257	GCA_002444935.1	GenBank	NCBI Prokaryotic Genome Annotation Pipeline (PGAP)	Scaffold	309002	3091118	2017-10-04	3248	PRJNA304956	SAMN04958360
Listeria monocytogenes		strain: CFSAN049254	1639	CFSAN049254	GCA_002444945.1	GenBank	NCBI Prokaryotic Genome Annotation Pipeline (PGAP)	Scaffold	293963	2917237	2017-10-04	2971	PRJNA304956	SAMN04958357
Listeria monocytogenes		strain: CFSAN049250	1639	CFSAN049250	GCA_002444975.1	GenBank	NCBI Prokaryotic Genome Annotation Pipeline (PGAP)	Scaffold	238180	2872499	2017-10-04	2908	PRJNA304956	SAMN04958353
Listeria monocytogenes		strain: CFSAN049237	1639	CFSAN049237	GCA_002444995.1	GenBank	NCBI Prokaryotic Genome Annotation Pipeline (PGAP)	Scaffold	317873	3053071	2017-10-04	3163	PRJNA304956	SAMN04958340
Listeria monocytogenes		strain: CFSAN049234	1639	CFSAN049234	GCA_002445035.1	GenBank	NCBI Prokaryotic Genome Annotation Pipeline (PGAP)	Scaffold	338524	2833214	2017-10-04	2879	PRJNA304956	SAMN04958337
Listeria monocytogenes		strain: CFSAN049231	1639	CFSAN049231	GCA_002445065.1	GenBank	NCBI Prokaryotic Genome Annotation Pipeline (PGAP)	Scaffold	245052	2992595	2017-10-04	3119	PRJNA304956	SAMN04958334
Listeria monocytogenes		strain: CFSAN049235	1639	CFSAN049235	GCA_002445095.1	GenBank	NCBI Prokaryotic Genome Annotation Pipeline (PGAP)	Scaffold	481940	3086117	2017-10-04	3205	PRJNA304956	SAMN04958338
Listeria monocytogenes		strain: CFSAN049227	1639	CFSAN049227	GCA_002445155.1	GenBank	NCBI Prokaryotic Genome Annotation Pipeline (PGAP)	Scaffold	356756	2881753	2017-10-04	2932	PRJNA304956	SAMN04958330
Listeria monocytogenes		strain: CFSAN049224	1639	CFSAN049224	GCA_002445175.1	GenBank	NCBI Prokaryotic Genome Annotation Pipeline (PGAP)	Scaffold	298730	2877775	2017-10-04	2926	PRJNA304956	SAMN04958327
Listeria monocytogenes		strain: CFSAN049220	1639	CFSAN049220	GCA_002445215.1	GenBank	NCBI Prokaryotic Genome Annotation Pipeline (PGAP)	Scaffold	284727	2929319	2017-10-04	2987	PRJNA304956	SAMN04958323
Listeria monocytogenes		strain: CFSAN049222	1639	CFSAN049222	GCA_002445235.1	GenBank	NCBI Prokaryotic Genome Annotation Pipeline (PGAP)	Scaffold	375729	2899121	2017-10-04	2951	PRJNA304956	SAMN04958325
Listeria monocytogenes		strain: CFSAN049216	1639	CFSAN049216	GCA_002445255.1	GenBank	NCBI Prokaryotic Genome Annotation Pipeline (PGAP)	Scaffold	565792	2892620	2017-10-04	2950	PRJNA304956	SAMN04958319
Listeria monocytogenes		strain: CFSAN049212	1639	CFSAN049212	GCA_002445285.1	GenBank	NCBI Prokaryotic Genome Annotation Pipeline (PGAP)	Scaffold	345517	2887108	2017-10-04	2922	PRJNA304956	SAMN04958307
Listeria monocytogenes		strain: CFSAN049211	1639	CFSAN049211	GCA_002445315.1	GenBank	NCBI Prokaryotic Genome Annotation Pipeline (PGAP)	Scaffold	322783	2908246	2017-10-04	2945	PRJNA304956	SAMN04958306
Listeria monocytogenes		strain: CFSAN049210	1639	CFSAN049210	GCA_002445355.1	GenBank	NCBI Prokaryotic Genome Annotation Pipeline (PGAP)	Scaffold	340357	2899045	2017-10-04	2972	PRJNA304956	SAMN04958305
Listeria monocytogenes		strain: CFSAN049225	1639	CFSAN049225	GCA_002445365.1	GenBank	NCBI Prokaryotic Genome Annotation Pipeline (PGAP)	Scaffold	425649	2866698	2017-10-04	2930	PRJNA304956	SAMN04958328
Listeria monocytogenes		strain: CFSAN049221	1639	CFSAN049221	GCA_002445395.1	GenBank	NCBI Prokaryotic Genome Annotation Pipeline (PGAP)	Scaffold	301600	2887189	2017-10-04	2912	PRJNA304956	SAMN04958324
Listeria monocytogenes		strain: CFSAN049215	1639	CFSAN049215	GCA_002445405.1	GenBank	NCBI Prokaryotic Genome Annotation Pipeline (PGAP)	Scaffold	289577	2875716	2017-10-04	2931	PRJNA304956	SAMN04958318
Listeria monocytogenes		strain: CFSAN049218	1639	CFSAN049218	GCA_002445415.1	GenBank	NCBI Prokaryotic Genome Annotation Pipeline (PGAP)	Scaffold	189965	2885323	2017-10-04	2918	PRJNA304956	SAMN04958321
Listeria monocytogenes		strain: CFSAN049213	1639	CFSAN049213	GCA_002445455.1	GenBank	NCBI Prokaryotic Genome Annotation Pipeline (PGAP)	Scaffold	470627	2865067	2017-10-04	2927	PRJNA304956	SAMN04958308
Listeria monocytogenes		strain: CFSAN049199	1639	ASM244547v1	GCA_002445475.1	GenBank	NCBI Prokaryotic Genome Annotation Pipeline (PGAP)	Scaffold	308868	3066950	2017-10-04	3200	PRJNA304956	SAMN04958294
Listeria monocytogenes		strain: CFSAN049209	1639	ASM244548v1	GCA_002445485.1	GenBank	NCBI Prokaryotic Genome Annotation Pipeline (PGAP)	Scaffold	438208	2853576	2017-10-04	2924	PRJNA304956	SAMN04958304
Listeria monocytogenes		strain: CFSAN049195	1639	ASM244551v1	GCA_002445515.1	GenBank	NCBI Prokaryotic Genome Annotation Pipeline (PGAP)	Scaffold	431364	2990475	2017-10-04	3078	PRJNA304956	SAMN04958290
Listeria monocytogenes		strain: CFSAN049200	1639	ASM244552v1	GCA_002445525.1	GenBank	NCBI Prokaryotic Genome Annotation Pipeline (PGAP)	Scaffold	418594	3066046	2017-10-04	3186	PRJNA304956	SAMN04958295
Listeria monocytogenes		strain: CFSAN049205	1639	ASM244554v1	GCA_002445545.1	GenBank	NCBI Prokaryotic Genome Annotation Pipeline (PGAP)	Scaffold	323778	2760003	2017-10-04	2827	PRJNA304956	SAMN04958300
Listeria monocytogenes		strain: CFSAN049190	1639	ASM244557v1	GCA_002445575.1	GenBank	NCBI Prokaryotic Genome Annotation Pipeline (PGAP)	Scaffold	238098	3104180	2017-10-04	3216	PRJNA304956	SAMN04958285
Listeria monocytogenes		strain: CFSAN049185	1639	ASM244558v1	GCA_002445585.1	GenBank	NCBI Prokaryotic Genome Annotation Pipeline (PGAP)	Scaffold	525617	2774967	2017-10-04	2844	PRJNA304956	SAMN04958280
Listeria monocytogenes		strain: CFSAN049183	1639	ASM244563v1	GCA_002445635.1	GenBank	NCBI Prokaryotic Genome Annotation Pipeline (PGAP)	Scaffold	568075	2900629	2017-10-04	2991	PRJNA304956	SAMN04958278
Listeria monocytogenes		strain: CFSAN046098	1639	ASM244564v1	GCA_002445645.1	GenBank	NCBI Prokaryotic Genome Annotation Pipeline (PGAP)	Scaffold	153774	2880390	2017-10-04	2927	PRJNA304956	SAMN04543110
Listeria monocytogenes		strain: CFSAN046090	1639	ASM244566v1	GCA_002445665.1	GenBank	NCBI Prokaryotic Genome Annotation Pipeline (PGAP)	Scaffold	566763	3049672	2017-10-04	3180	PRJNA304956	SAMN04543102
Listeria monocytogenes		strain: CFSAN046095	1639	ASM244567v1	GCA_002445675.1	GenBank	NCBI Prokaryotic Genome Annotation Pipeline (PGAP)	Scaffold	257183	2912780	2017-10-04	2984	PRJNA304956	SAMN04543107
Listeria monocytogenes		strain: CFSAN046083	1639	ASM244571v1	GCA_002445715.1	GenBank	NCBI Prokaryotic Genome Annotation Pipeline (PGAP)	Scaffold	564072	2960167	2017-10-04	3049	PRJNA304956	SAMN04543095
Listeria monocytogenes		strain: CFSAN046081	1639	ASM244573v1	GCA_002445735.1	GenBank	NCBI Prokaryotic Genome Annotation Pipeline (PGAP)	Scaffold	449021	2962446	2017-10-04	3029	PRJNA304956	SAMN04543093
Listeria monocytogenes		strain: CFSAN046026	1639	ASM244574v1	GCA_002445745.1	GenBank	NCBI Prokaryotic Genome Annotation Pipeline (PGAP)	Scaffold	525343	2829887	2017-10-04	2870	PRJNA304956	SAMN04530852
Listeria monocytogenes		strain: CFSAN046064	1639	ASM244576v1	GCA_002445765.1	GenBank	NCBI Prokaryotic Genome Annotation Pipeline (PGAP)	Scaffold	477214	2999237	2017-10-04	3082	PRJNA304956	SAMN04543076
Listeria monocytogenes		strain: CFSAN046015	1639	ASM244579v1	GCA_002445795.1	GenBank	NCBI Prokaryotic Genome Annotation Pipeline (PGAP)	Scaffold	543008	2895373	2017-10-04	2958	PRJNA304956	SAMN04530841
Listeria monocytogenes		strain: CFSAN046017	1639	ASM244580v1	GCA_002445805.1	GenBank	NCBI Prokaryotic Genome Annotation Pipeline (PGAP)	Scaffold	174052	2951544	2017-10-04	3029	PRJNA304956	SAMN04530843
Listeria monocytogenes		strain: CFSAN046012	1639	ASM244583v1	GCA_002445835.1	GenBank	NCBI Prokaryotic Genome Annotation Pipeline (PGAP)	Scaffold	200109	2996148	2017-10-04	3092	PRJNA304956	SAMN04530838
Listeria monocytogenes		strain: CFSAN046009	1639	ASM244585v1	GCA_002445855.1	GenBank	NCBI Prokaryotic Genome Annotation Pipeline (PGAP)	Scaffold	88891	3082652	2017-10-04	3202	PRJNA304956	SAMN04600057
Listeria monocytogenes		strain: CFSAN046003	1639	ASM244586v1	GCA_002445865.1	GenBank	NCBI Prokaryotic Genome Annotation Pipeline (PGAP)	Scaffold	325026	2909211	2017-10-04	2991	PRJNA304956	SAMN04600051
Listeria monocytogenes		strain: CFSAN045995	1639	ASM244589v1	GCA_002445895.1	GenBank	NCBI Prokaryotic Genome Annotation Pipeline (PGAP)	Scaffold	221492	3087678	2017-10-04	3224	PRJNA304956	SAMN04600043
Listeria monocytogenes		strain: CFSAN045993	1639	ASM244591v1	GCA_002445915.1	GenBank	NCBI Prokaryotic Genome Annotation Pipeline (PGAP)	Scaffold	150023	2944036	2017-10-04	3026	PRJNA304956	SAMN04600041
Listeria monocytogenes		strain: CFSAN045991	1639	ASM244592v1	GCA_002445925.1	GenBank	NCBI Prokaryotic Genome Annotation Pipeline (PGAP)	Scaffold	307609	3070310	2017-10-04	3208	PRJNA304956	SAMN04600039
Listeria monocytogenes		strain: CFSAN045984	1639	ASM244595v1	GCA_002445955.1	GenBank	NCBI Prokaryotic Genome Annotation Pipeline (PGAP)	Scaffold	139237	2923162	2017-10-04	2994	PRJNA304956	SAMN04600032
Listeria monocytogenes		strain: CFSAN045981	1639	ASM244597v1	GCA_002445975.1	GenBank	NCBI Prokaryotic Genome Annotation Pipeline (PGAP)	Scaffold	169154	2929263	2017-10-04	2979	PRJNA304956	SAMN04600029
Listeria monocytogenes		strain: CFSAN045980	1639	ASM244599v1	GCA_002445995.1	GenBank	NCBI Prokaryotic Genome Annotation Pipeline (PGAP)	Scaffold	180630	2991985	2017-10-04	3106	PRJNA304956	SAMN04600028
Listeria monocytogenes		strain: CFSAN045976	1639	ASM244603v1	GCA_002446035.1	GenBank	NCBI Prokaryotic Genome Annotation Pipeline (PGAP)	Scaffold	101049	2992217	2017-10-04	3080	PRJNA304956	SAMN04600024
Listeria monocytogenes		strain: CFSAN045974	1639	ASM244605v1	GCA_002446055.1	GenBank	NCBI Prokaryotic Genome Annotation Pipeline (PGAP)	Scaffold	115371	3065166	2017-10-04	3180	PRJNA304956	SAMN04600022
Listeria monocytogenes		strain: CFSAN045973	1639	ASM244607v1	GCA_002446075.1	GenBank	NCBI Prokaryotic Genome Annotation Pipeline (PGAP)	Scaffold	208888	2947215	2017-10-04	3009	PRJNA304956	SAMN04600021
Listeria monocytogenes		strain: CFSAN045971	1639	ASM244609v1	GCA_002446095.1	GenBank	NCBI Prokaryotic Genome Annotation Pipeline (PGAP)	Scaffold	164845	2987084	2017-10-04	3062	PRJNA304956	SAMN04600019
Listeria monocytogenes		strain: CFSAN045963	1639	ASM244611v1	GCA_002446115.1	GenBank	NCBI Prokaryotic Genome Annotation Pipeline (PGAP)	Scaffold	169817	2827124	2017-10-04	2878	PRJNA304956	SAMN04600011
Listeria monocytogenes		strain: CFSAN045961	1639	ASM244613v1	GCA_002446135.1	GenBank	NCBI Prokaryotic Genome Annotation Pipeline (PGAP)	Scaffold	100532	2940454	2017-10-04	3019	PRJNA304956	SAMN04600009
Listeria monocytogenes		strain: CFSAN045959	1639	ASM244615v1	GCA_002446155.1	GenBank	NCBI Prokaryotic Genome Annotation Pipeline (PGAP)	Scaffold	107888	2943957	2017-10-04	3013	PRJNA304956	SAMN04600007
Listeria monocytogenes		strain: CFSAN045958	1639	ASM244617v1	GCA_002446175.1	GenBank	NCBI Prokaryotic Genome Annotation Pipeline (PGAP)	Scaffold	225641	2990640	2017-10-04	3069	PRJNA304956	SAMN04600006
Listeria monocytogenes		strain: CFSAN046018	1639	ASM244619v1	GCA_002446195.1	GenBank	NCBI Prokaryotic Genome Annotation Pipeline (PGAP)	Scaffold	482616	3059635	2017-10-04	3155	PRJNA304956	SAMN04530844
Listeria monocytogenes		strain: CFSAN045951	1639	ASM244622v1	GCA_002446225.1	GenBank	NCBI Prokaryotic Genome Annotation Pipeline (PGAP)	Scaffold	72236	3077301	2017-10-04	3217	PRJNA304956	SAMN04599999
Listeria monocytogenes		strain: CFSAN049206	1639	ASM244625v1	GCA_002446255.1	GenBank	NCBI Prokaryotic Genome Annotation Pipeline (PGAP)	Scaffold	274834	2758568	2017-10-04	2822	PRJNA304956	SAMN04958301
Listeria monocytogenes		strain: CFSAN049193	1639	ASM244629v1	GCA_002446295.1	GenBank	NCBI Prokaryotic Genome Annotation Pipeline (PGAP)	Scaffold	183642	3101808	2017-10-04	3209	PRJNA304956	SAMN04958288
Listeria monocytogenes		strain: CFSAN049207	1639	ASM244631v1	GCA_002446315.1	GenBank	NCBI Prokaryotic Genome Annotation Pipeline (PGAP)	Scaffold	249779	2760562	2017-10-04	2825	PRJNA304956	SAMN04958302
Listeria monocytogenes		strain: CFSAN045938	1639	ASM244632v1	GCA_002446325.1	GenBank	NCBI Prokaryotic Genome Annotation Pipeline (PGAP)	Scaffold	193696	3085625	2017-10-04	3223	PRJNA304956	SAMN04599986
Listeria monocytogenes		strain: CFSAN049189	1639	ASM244635v1	GCA_002446355.1	GenBank	NCBI Prokaryotic Genome Annotation Pipeline (PGAP)	Scaffold	173873	2956314	2017-10-04	3047	PRJNA304956	SAMN04958284
Listeria monocytogenes		strain: CFSAN049186	1639	ASM244637v1	GCA_002446375.1	GenBank	NCBI Prokaryotic Genome Annotation Pipeline (PGAP)	Scaffold	1474759	2889601	2017-10-04	2938	PRJNA304956	SAMN04958281
Listeria monocytogenes		strain: CFSAN049194	1639	ASM244639v1	GCA_002446395.1	GenBank	NCBI Prokaryotic Genome Annotation Pipeline (PGAP)	Scaffold	397838	2989724	2017-10-04	3072	PRJNA304956	SAMN04958289
Listeria monocytogenes		strain: CFSAN046030	1639	ASM244641v1	GCA_002446415.1	GenBank	NCBI Prokaryotic Genome Annotation Pipeline (PGAP)	Scaffold	173869	2948447	2017-10-04	3025	PRJNA304956	SAMN04530856
Listeria monocytogenes		strain: CFSAN046094	1639	ASM244643v1	GCA_002446435.1	GenBank	NCBI Prokaryotic Genome Annotation Pipeline (PGAP)	Scaffold	357301	2877071	2017-10-04	2923	PRJNA304956	SAMN04543106
Listeria monocytogenes		strain: CFSAN046088	1639	ASM244644v1	GCA_002446445.1	GenBank	NCBI Prokaryotic Genome Annotation Pipeline (PGAP)	Scaffold	566901	2957121	2017-10-04	3024	PRJNA304956	SAMN04543100
Listeria monocytogenes		strain: CFSAN046087	1639	ASM244647v1	GCA_002446475.1	GenBank	NCBI Prokaryotic Genome Annotation Pipeline (PGAP)	Scaffold	435732	2958753	2017-10-04	3025	PRJNA304956	SAMN04543099
Listeria monocytogenes		strain: CFSAN046010	1639	ASM244649v1	GCA_002446495.1	GenBank	NCBI Prokaryotic Genome Annotation Pipeline (PGAP)	Scaffold	165482	2867789	2017-10-04	2927	PRJNA304956	SAMN04600058
Listeria monocytogenes		strain: CFSAN046006	1639	ASM244651v1	GCA_002446515.1	GenBank	NCBI Prokaryotic Genome Annotation Pipeline (PGAP)	Scaffold	228284	3065343	2017-10-04	3145	PRJNA304956	SAMN04600054
Listeria monocytogenes		strain: CFSAN046013	1639	ASM244652v1	GCA_002446525.1	GenBank	NCBI Prokaryotic Genome Annotation Pipeline (PGAP)	Scaffold	309926	3051734	2017-10-04	3163	PRJNA304956	SAMN04530839
Listeria monocytogenes		strain: CFSAN046007	1639	ASM244653v1	GCA_002446535.1	GenBank	NCBI Prokaryotic Genome Annotation Pipeline (PGAP)	Scaffold	193548	3061416	2017-10-04	3167	PRJNA304956	SAMN04600055
Listeria monocytogenes		strain: CFSAN046004	1639	ASM244657v1	GCA_002446575.1	GenBank	NCBI Prokaryotic Genome Annotation Pipeline (PGAP)	Scaffold	224424	2906934	2017-10-04	3009	PRJNA304956	SAMN04600052
Listeria monocytogenes		strain: CFSAN046001	1639	ASM244658v1	GCA_002446585.1	GenBank	NCBI Prokaryotic Genome Annotation Pipeline (PGAP)	Scaffold	444340	3051549	2017-10-04	3152	PRJNA304956	SAMN04600049
Listeria monocytogenes		strain: CFSAN046000	1639	ASM244659v1	GCA_002446595.1	GenBank	NCBI Prokaryotic Genome Annotation Pipeline (PGAP)	Scaffold	199490	3050834	2017-10-04	3157	PRJNA304956	SAMN04600048
Listeria monocytogenes		strain: CFSAN045998	1639	ASM244662v1	GCA_002446625.1	GenBank	NCBI Prokaryotic Genome Annotation Pipeline (PGAP)	Scaffold	109758	2944002	2017-10-04	3017	PRJNA304956	SAMN04600046
Listeria monocytogenes		strain: CFSAN045997	1639	ASM244665v1	GCA_002446655.1	GenBank	NCBI Prokaryotic Genome Annotation Pipeline (PGAP)	Scaffold	139242	2943895	2017-10-04	3017	PRJNA304956	SAMN04600045
Listeria monocytogenes		strain: CFSAN045994	1639	ASM244667v1	GCA_002446675.1	GenBank	NCBI Prokaryotic Genome Annotation Pipeline (PGAP)	Scaffold	128039	2942591	2017-10-04	3009	PRJNA304956	SAMN04600042
Listeria monocytogenes		strain: CFSAN045983	1639	ASM244669v1	GCA_002446695.1	GenBank	NCBI Prokaryotic Genome Annotation Pipeline (PGAP)	Scaffold	128950	2942503	2017-10-04	3007	PRJNA304956	SAMN04600031
Listeria monocytogenes		strain: CFSAN045987	1639	ASM244670v1	GCA_002446705.1	GenBank	NCBI Prokaryotic Genome Annotation Pipeline (PGAP)	Scaffold	200483	2941798	2017-10-04	3028	PRJNA304956	SAMN04600035
Listeria monocytogenes		strain: CFSAN045979	1639	ASM244671v1	GCA_002446715.1	GenBank	NCBI Prokaryotic Genome Annotation Pipeline (PGAP)	Scaffold	153592	3080822	2017-10-04	3197	PRJNA304956	SAMN04600027
Listeria monocytogenes		strain: CFSAN045968	1639	ASM244677v1	GCA_002446775.1	GenBank	NCBI Prokaryotic Genome Annotation Pipeline (PGAP)	Scaffold	154726	2941587	2017-10-04	3022	PRJNA304956	SAMN04600016
Listeria monocytogenes		strain: CFSAN045975	1639	ASM244678v1	GCA_002446785.1	GenBank	NCBI Prokaryotic Genome Annotation Pipeline (PGAP)	Scaffold	142222	2948579	2017-10-04	3021	PRJNA304956	SAMN04600023
Listeria monocytogenes		strain: CFSAN049204	1639	ASM244681v1	GCA_002446815.1	GenBank	NCBI Prokaryotic Genome Annotation Pipeline (PGAP)	Scaffold	418301	3067295	2017-10-04	3204	PRJNA304956	SAMN04958299
Listeria monocytogenes		strain: CFSAN049214	1639	CFSAN049214	GCA_002464895.1	GenBank	NCBI Prokaryotic Genome Annotation Pipeline (PGAP)	Scaffold	636288	2855282	2017-10-04	2893	PRJNA304956	SAMN04958309
Listeria monocytogenes		strain: CFSAN049284	1639	CFSAN049284	GCA_002464905.1	GenBank	NCBI Prokaryotic Genome Annotation Pipeline (PGAP)	Scaffold	294227	2938993	2017-10-04	3015	PRJNA304956	SAMN04958392
Listeria monocytogenes		strain: CFSAN049198	1639	ASM252280v1	GCA_002522805.1	GenBank	NCBI Prokaryotic Genome Annotation Pipeline (PGAP)	Scaffold	431350	3069471	2017-10-04	3199	PRJNA304956	SAMN04958293
Listeria monocytogenes		strain: CFSAN049188	1639	ASM252300v1	GCA_002523005.1	GenBank	NCBI Prokaryotic Genome Annotation Pipeline (PGAP)	Scaffold	296125	2911506	2017-10-04	2977	PRJNA304956	SAMN04958283
Listeria monocytogenes		strain: CFSAN049187	1639	ASM252302v1	GCA_002523025.1	GenBank	NCBI Prokaryotic Genome Annotation Pipeline (PGAP)	Scaffold	262331	2910668	2017-10-04	2968	PRJNA304956	SAMN04958282
Listeria monocytogenes		strain: CFSAN049184	1639	ASM252304v1	GCA_002523045.1	GenBank	NCBI Prokaryotic Genome Annotation Pipeline (PGAP)	Scaffold	566749	2895313	2017-10-04	2949	PRJNA304956	SAMN04958279
Listeria monocytogenes		strain: CFSAN049182	1639	ASM252306v1	GCA_002523065.1	GenBank	NCBI Prokaryotic Genome Annotation Pipeline (PGAP)	Scaffold	525681	2512999	2017-10-04	2582	PRJNA304956	SAMN04958277
Listeria monocytogenes		strain: CFSAN046097	1639	ASM252308v1	GCA_002523085.1	GenBank	NCBI Prokaryotic Genome Annotation Pipeline (PGAP)	Scaffold	238217	2947569	2017-10-04	3012	PRJNA304956	SAMN04543109
Listeria monocytogenes		strain: CFSAN046093	1639	ASM252310v1	GCA_002523105.1	GenBank	NCBI Prokaryotic Genome Annotation Pipeline (PGAP)	Scaffold	357301	2877506	2017-10-04	2919	PRJNA304956	SAMN04543105
Listeria monocytogenes		strain: CFSAN049197	1639	ASM252311v1	GCA_002523115.1	GenBank	NCBI Prokaryotic Genome Annotation Pipeline (PGAP)	Scaffold	305726	2995965	2017-10-04	3077	PRJNA304956	SAMN04958292
Listeria monocytogenes		strain: CFSAN049196	1639	ASM252312v1	GCA_002523125.1	GenBank	NCBI Prokaryotic Genome Annotation Pipeline (PGAP)	Scaffold	394029	2989312	2017-10-04	3070	PRJNA304956	SAMN04958291
Listeria monocytogenes		strain: CFSAN046092	1639	ASM252318v1	GCA_002523185.1	GenBank	NCBI Prokaryotic Genome Annotation Pipeline (PGAP)	Scaffold	572941	2876852	2017-10-04	2922	PRJNA304956	SAMN04543104
Listeria monocytogenes		strain: CFSAN046089	1639	ASM252319v1	GCA_002523195.1	GenBank	NCBI Prokaryotic Genome Annotation Pipeline (PGAP)	Scaffold	604728	2963168	2017-10-04	3054	PRJNA304956	SAMN04543101
Listeria monocytogenes		strain: CFSAN046085	1639	ASM252320v1	GCA_002523205.1	GenBank	NCBI Prokaryotic Genome Annotation Pipeline (PGAP)	Scaffold	422848	3009909	2017-10-04	3096	PRJNA304956	SAMN04543097
Listeria monocytogenes		strain: CFSAN046091	1639	ASM252321v1	GCA_002523215.1	GenBank	NCBI Prokaryotic Genome Annotation Pipeline (PGAP)	Scaffold	566717	2957539	2017-10-04	3024	PRJNA304956	SAMN04543103
Listeria monocytogenes		strain: CFSAN045777	1639	ASM252329v1	GCA_002523295.1	GenBank	NCBI Prokaryotic Genome Annotation Pipeline (PGAP)	Scaffold	101455	3034120	2017-10-04	3158	PRJNA304956	SAMN04599879
Listeria monocytogenes		strain: CFSAN045779	1639	ASM252330v1	GCA_002523305.1	GenBank	NCBI Prokaryotic Genome Annotation Pipeline (PGAP)	Scaffold	123939	3031307	2017-10-04	3130	PRJNA304956	SAMN04599881
Listeria monocytogenes		strain: CFSAN045776	1639	ASM252334v1	GCA_002523345.1	GenBank	NCBI Prokaryotic Genome Annotation Pipeline (PGAP)	Scaffold	227198	2824050	2017-10-04	2879	PRJNA304956	SAMN04599878
Listeria monocytogenes		strain: CFSAN045775	1639	ASM252336v1	GCA_002523365.1	GenBank	NCBI Prokaryotic Genome Annotation Pipeline (PGAP)	Scaffold	196184	3032357	2017-10-04	3127	PRJNA304956	SAMN04599877
Listeria monocytogenes		strain: CFSAN045772	1639	ASM252337v1	GCA_002523375.1	GenBank	NCBI Prokaryotic Genome Annotation Pipeline (PGAP)	Scaffold	184562	3031711	2017-10-04	3129	PRJNA304956	SAMN04599874
Listeria monocytogenes		strain: CFSAN045774	1639	ASM252339v1	GCA_002523395.1	GenBank	NCBI Prokaryotic Genome Annotation Pipeline (PGAP)	Scaffold	69732	3100680	2017-10-04	3243	PRJNA304956	SAMN04599876
Listeria monocytogenes		strain: CFSAN045771	1639	ASM252342v1	GCA_002523425.1	GenBank	NCBI Prokaryotic Genome Annotation Pipeline (PGAP)	Scaffold	181768	3059473	2017-10-04	3154	PRJNA304956	SAMN04599873
Listeria monocytogenes		strain: CFSAN045770	1639	ASM252343v1	GCA_002523435.1	GenBank	NCBI Prokaryotic Genome Annotation Pipeline (PGAP)	Scaffold	189536	2914612	2017-10-04	2978	PRJNA304956	SAMN04599872
Listeria monocytogenes		strain: CFSAN045766	1639	ASM252346v1	GCA_002523465.1	GenBank	NCBI Prokaryotic Genome Annotation Pipeline (PGAP)	Scaffold	241025	3049710	2017-10-04	3138	PRJNA304956	SAMN04599866
Listeria monocytogenes		strain: CFSAN045769	1639	ASM252347v1	GCA_002523475.1	GenBank	NCBI Prokaryotic Genome Annotation Pipeline (PGAP)	Scaffold	131732	3033755	2017-10-04	3137	PRJNA304956	SAMN04599871
Listeria monocytogenes		strain: CFSAN044856	1639	ASM252355v1	GCA_002523555.1	GenBank	NCBI Prokaryotic Genome Annotation Pipeline (PGAP)	Scaffold	309888	3017786	2017-10-04	3141	PRJNA304956	SAMN04417879
Listeria monocytogenes		strain: CFSAN044855	1639	ASM252358v1	GCA_002523585.1	GenBank	NCBI Prokaryotic Genome Annotation Pipeline (PGAP)	Scaffold	254897	3008521	2017-10-04	3131	PRJNA304956	SAMN04417880
Listeria monocytogenes		strain: CFSAN044861	1639	ASM252360v1	GCA_002523605.1	GenBank	NCBI Prokaryotic Genome Annotation Pipeline (PGAP)	Scaffold	230428	3067505	2017-10-04	3196	PRJNA304956	SAMN04417874
Listeria monocytogenes		strain: CFSAN045765	1639	ASM252361v1	GCA_002523615.1	GenBank	NCBI Prokaryotic Genome Annotation Pipeline (PGAP)	Scaffold	154830	2944592	2017-10-04	3037	PRJNA304956	SAMN04599865
Listeria monocytogenes		strain: CFSAN044854	1639	ASM252362v1	GCA_002523625.1	GenBank	NCBI Prokaryotic Genome Annotation Pipeline (PGAP)	Scaffold	194803	2871732	2017-10-04	2924	PRJNA304956	SAMN04417881
Listeria monocytogenes		strain: CFSAN044853	1639	ASM252366v1	GCA_002523665.1	GenBank	NCBI Prokaryotic Genome Annotation Pipeline (PGAP)	Scaffold	327205	3013961	2017-10-04	3128	PRJNA304956	SAMN04417882
Listeria monocytogenes		strain: CFSAN044849	1639	ASM252369v1	GCA_002523695.1	GenBank	NCBI Prokaryotic Genome Annotation Pipeline (PGAP)	Scaffold	330131	3047161	2017-10-04	3144	PRJNA304956	SAMN04417886
Listeria monocytogenes		strain: CFSAN044852	1639	ASM252370v1	GCA_002523705.1	GenBank	NCBI Prokaryotic Genome Annotation Pipeline (PGAP)	Scaffold	292070	3044722	2017-10-04	3171	PRJNA304956	SAMN04417883
Listeria monocytogenes		strain: CFSAN044847	1639	ASM252374v1	GCA_002523745.1	GenBank	NCBI Prokaryotic Genome Annotation Pipeline (PGAP)	Scaffold	482568	3055219	2017-10-04	3148	PRJNA304956	SAMN04417888
Listeria monocytogenes		strain: CFSAN044845	1639	ASM252375v1	GCA_002523755.1	GenBank	NCBI Prokaryotic Genome Annotation Pipeline (PGAP)	Scaffold	424908	2930254	2017-10-04	3010	PRJNA304956	SAMN04417890
Listeria monocytogenes		strain: CFSAN044848	1639	ASM252378v1	GCA_002523785.1	GenBank	NCBI Prokaryotic Genome Annotation Pipeline (PGAP)	Scaffold	476243	2996751	2017-10-04	3086	PRJNA304956	SAMN04417887
Listeria monocytogenes		strain: CFSAN044846	1639	ASM252379v1	GCA_002523795.1	GenBank	NCBI Prokaryotic Genome Annotation Pipeline (PGAP)	Scaffold	389294	2999712	2017-10-04	3090	PRJNA304956	SAMN04417889
Listeria monocytogenes		strain: CFSAN044840	1639	ASM252382v1	GCA_002523825.1	GenBank	NCBI Prokaryotic Genome Annotation Pipeline (PGAP)	Scaffold	309113	3066562	2017-10-04	3196	PRJNA304956	SAMN04417895
Listeria monocytogenes		strain: CFSAN044844	1639	ASM252383v1	GCA_002523835.1	GenBank	NCBI Prokaryotic Genome Annotation Pipeline (PGAP)	Scaffold	329936	3045939	2017-10-04	3134	PRJNA304956	SAMN04417891
Listeria monocytogenes		strain: CFSAN044843	1639	ASM252384v1	GCA_002523845.1	GenBank	NCBI Prokaryotic Genome Annotation Pipeline (PGAP)	Scaffold	422676	3051305	2017-10-04	3144	PRJNA304956	SAMN04417892
Listeria monocytogenes		strain: CFSAN044841	1639	ASM252385v1	GCA_002523855.1	GenBank	NCBI Prokaryotic Genome Annotation Pipeline (PGAP)	Scaffold	334668	3019223	2017-10-04	3098	PRJNA304956	SAMN04417894
Listeria monocytogenes		strain: CFSAN044831	1639	ASM252390v1	GCA_002523905.1	GenBank	NCBI Prokaryotic Genome Annotation Pipeline (PGAP)	Scaffold	143011	2939570	2017-10-04	3002	PRJNA304956	SAMN04417904
Listeria monocytogenes		strain: CFSAN044826	1639	ASM252391v1	GCA_002523915.1	GenBank	NCBI Prokaryotic Genome Annotation Pipeline (PGAP)	Scaffold	449031	2935159	2017-10-04	3004	PRJNA304956	SAMN04417909
Listeria monocytogenes		strain: CFSAN044823	1639	ASM252394v1	GCA_002523945.1	GenBank	NCBI Prokaryotic Genome Annotation Pipeline (PGAP)	Scaffold	390778	2904559	2017-10-04	2988	PRJNA304956	SAMN04417912
Listeria monocytogenes		strain: CFSAN044827	1639	ASM252395v1	GCA_002523955.1	GenBank	NCBI Prokaryotic Genome Annotation Pipeline (PGAP)	Scaffold	492998	2930843	2017-10-04	3032	PRJNA304956	SAMN04417908
Listeria monocytogenes		strain: CFSAN044821	1639	ASM252398v1	GCA_002523985.1	GenBank	NCBI Prokaryotic Genome Annotation Pipeline (PGAP)	Scaffold	477213	2962421	2017-10-04	3052	PRJNA304956	SAMN04417914
Listeria monocytogenes		strain: CFSAN044816	1639	ASM252402v1	GCA_002524025.1	GenBank	NCBI Prokaryotic Genome Annotation Pipeline (PGAP)	Scaffold	340458	3019019	2017-10-04	3123	PRJNA304956	SAMN04417919
Listeria monocytogenes		strain: CFSAN044818	1639	ASM252403v1	GCA_002524035.1	GenBank	NCBI Prokaryotic Genome Annotation Pipeline (PGAP)	Scaffold	347179	3089504	2017-10-04	3206	PRJNA304956	SAMN04417917
Listeria monocytogenes		strain: CFSAN044815	1639	ASM252406v1	GCA_002524065.1	GenBank	NCBI Prokaryotic Genome Annotation Pipeline (PGAP)	Scaffold	418034	2966469	2017-10-04	3079	PRJNA304956	SAMN04417920
Listeria monocytogenes		strain: CFSAN044814	1639	ASM252408v1	GCA_002524085.1	GenBank	NCBI Prokaryotic Genome Annotation Pipeline (PGAP)	Scaffold	306891	3092616	2017-10-04	3236	PRJNA304956	SAMN04417921
Listeria monocytogenes		strain: CFSAN044812	1639	ASM252410v1	GCA_002524105.1	GenBank	NCBI Prokaryotic Genome Annotation Pipeline (PGAP)	Scaffold	295369	3087619	2017-10-04	3223	PRJNA304956	SAMN04417923
Listeria monocytogenes		strain: CFSAN044813	1639	ASM252411v1	GCA_002524115.1	GenBank	NCBI Prokaryotic Genome Annotation Pipeline (PGAP)	Scaffold	308818	3067037	2017-10-04	3200	PRJNA304956	SAMN04417922
Listeria monocytogenes		strain: CFSAN044811	1639	ASM252413v1	GCA_002524135.1	GenBank	NCBI Prokaryotic Genome Annotation Pipeline (PGAP)	Scaffold	314471	3020125	2017-10-04	3128	PRJNA304956	SAMN04417924
Listeria monocytogenes		strain: CFSAN044810	1639	ASM252416v1	GCA_002524165.1	GenBank	NCBI Prokaryotic Genome Annotation Pipeline (PGAP)	Scaffold	308749	3046455	2017-10-04	3155	PRJNA304956	SAMN04417925
Listeria monocytogenes		strain: CFSAN044809	1639	ASM252418v1	GCA_002524185.1	GenBank	NCBI Prokaryotic Genome Annotation Pipeline (PGAP)	Scaffold	308869	3054621	2017-10-04	3191	PRJNA304956	SAMN04417926
Listeria monocytogenes		strain: CFSAN044807	1639	ASM252420v1	GCA_002524205.1	GenBank	NCBI Prokaryotic Genome Annotation Pipeline (PGAP)	Scaffold	241977	2997569	2017-10-04	3119	PRJNA304956	SAMN04417928
Listeria monocytogenes		strain: CFSAN044808	1639	ASM252421v1	GCA_002524215.1	GenBank	NCBI Prokaryotic Genome Annotation Pipeline (PGAP)	Scaffold	309414	3067480	2017-10-04	3198	PRJNA304956	SAMN04417927
Listeria monocytogenes		strain: CFSAN044806	1639	ASM252424v1	GCA_002524245.1	GenBank	NCBI Prokaryotic Genome Annotation Pipeline (PGAP)	Scaffold	297126	3017311	2017-10-04	3073	PRJNA304956	SAMN04417929
Listeria monocytogenes		strain: CFSAN044805	1639	ASM252426v1	GCA_002524265.1	GenBank	NCBI Prokaryotic Genome Annotation Pipeline (PGAP)	Scaffold	236587	2993472	2017-10-04	3107	PRJNA304956	SAMN04417930
Listeria monocytogenes		strain: CFSAN044804	1639	ASM252428v1	GCA_002524285.1	GenBank	NCBI Prokaryotic Genome Annotation Pipeline (PGAP)	Scaffold	204915	3063588	2017-10-04	3136	PRJNA304956	SAMN04417931
Listeria monocytogenes		strain: CFSAN044803	1639	ASM252430v1	GCA_002524305.1	GenBank	NCBI Prokaryotic Genome Annotation Pipeline (PGAP)	Scaffold	330105	3011108	2017-10-04	3087	PRJNA304956	SAMN04417932
Listeria monocytogenes		strain: CFSAN044802	1639	ASM252432v1	GCA_002524325.1	GenBank	NCBI Prokaryotic Genome Annotation Pipeline (PGAP)	Scaffold	232208	3061394	2017-10-04	3160	PRJNA304956	SAMN04417933
Listeria monocytogenes		strain: CFSAN044801	1639	ASM252433v1	GCA_002524335.1	GenBank	NCBI Prokaryotic Genome Annotation Pipeline (PGAP)	Scaffold	149150	2953529	2017-10-04	3057	PRJNA304956	SAMN04417934
Listeria monocytogenes		strain: CFSAN044800	1639	ASM252436v1	GCA_002524365.1	GenBank	NCBI Prokaryotic Genome Annotation Pipeline (PGAP)	Scaffold	172798	2964615	2017-10-04	3027	PRJNA304956	SAMN04417935
Listeria monocytogenes		strain: CFSAN044799	1639	ASM252438v1	GCA_002524385.1	GenBank	NCBI Prokaryotic Genome Annotation Pipeline (PGAP)	Scaffold	170119	3082391	2017-10-04	3195	PRJNA304956	SAMN04417936
Listeria monocytogenes		strain: CFSAN044798	1639	ASM252439v1	GCA_002524395.1	GenBank	NCBI Prokaryotic Genome Annotation Pipeline (PGAP)	Scaffold	155814	3083063	2017-10-04	3193	PRJNA304956	SAMN04417937
Listeria monocytogenes		strain: CFSAN044796	1639	ASM252444v1	GCA_002524445.1	GenBank	NCBI Prokaryotic Genome Annotation Pipeline (PGAP)	Scaffold	482359	3081016	2017-10-04	3182	PRJNA304956	SAMN04417939
Listeria monocytogenes		strain: CFSAN044793	1639	ASM252446v1	GCA_002524465.1	GenBank	NCBI Prokaryotic Genome Annotation Pipeline (PGAP)	Scaffold	237984	2955268	2017-10-04	3052	PRJNA304956	SAMN04417942
Listeria monocytogenes		strain: CFSAN044794	1639	ASM252448v1	GCA_002524485.1	GenBank	NCBI Prokaryotic Genome Annotation Pipeline (PGAP)	Scaffold	361221	3044485	2017-10-04	3140	PRJNA304956	SAMN04417941
Listeria monocytogenes		strain: CFSAN044795	1639	ASM252449v1	GCA_002524495.1	GenBank	NCBI Prokaryotic Genome Annotation Pipeline (PGAP)	Scaffold	176610	2955921	2017-10-04	3042	PRJNA304956	SAMN04417940
Listeria monocytogenes		strain: CFSAN044792	1639	ASM252450v1	GCA_002524505.1	GenBank	NCBI Prokaryotic Genome Annotation Pipeline (PGAP)	Scaffold	225727	2959892	2017-10-04	3056	PRJNA304956	SAMN04417943
Listeria monocytogenes		strain: CFSAN044790	1639	ASM252454v1	GCA_002524545.1	GenBank	NCBI Prokaryotic Genome Annotation Pipeline (PGAP)	Scaffold	476427	2929716	2017-10-04	3004	PRJNA304956	SAMN04417945
Listeria monocytogenes		strain: CFSAN044788	1639	ASM252456v1	GCA_002524565.1	GenBank	NCBI Prokaryotic Genome Annotation Pipeline (PGAP)	Scaffold	221388	3062490	2017-10-04	3187	PRJNA304956	SAMN04417947
Listeria monocytogenes		strain: CFSAN044791	1639	ASM252458v1	GCA_002524585.1	GenBank	NCBI Prokaryotic Genome Annotation Pipeline (PGAP)	Scaffold	564904	2898513	2017-10-04	2973	PRJNA304956	SAMN04417944
Listeria monocytogenes		strain: CFSAN044789	1639	ASM252460v1	GCA_002524605.1	GenBank	NCBI Prokaryotic Genome Annotation Pipeline (PGAP)	Scaffold	420080	3028953	2017-10-04	3084	PRJNA304956	SAMN04417946
Listeria monocytogenes		strain: CFSAN044787	1639	ASM252461v1	GCA_002524615.1	GenBank	NCBI Prokaryotic Genome Annotation Pipeline (PGAP)	Scaffold	221783	2993526	2017-10-04	3104	PRJNA304956	SAMN04417948
Listeria monocytogenes		strain: CFSAN044786	1639	ASM252462v1	GCA_002524625.1	GenBank	NCBI Prokaryotic Genome Annotation Pipeline (PGAP)	Scaffold	552601	2900756	2017-10-04	2987	PRJNA304956	SAMN04417949
Listeria monocytogenes		strain: CFSAN044785	1639	ASM252466v1	GCA_002524665.1	GenBank	NCBI Prokaryotic Genome Annotation Pipeline (PGAP)	Scaffold	221736	2991867	2017-10-04	3103	PRJNA304956	SAMN04417950
Listeria monocytogenes		strain: CFSAN044784	1639	ASM252468v1	GCA_002524685.1	GenBank	NCBI Prokaryotic Genome Annotation Pipeline (PGAP)	Scaffold	224805	3001312	2017-10-04	3090	PRJNA304956	SAMN04417951
Listeria monocytogenes		strain: CFSAN044783	1639	ASM252469v1	GCA_002524695.1	GenBank	NCBI Prokaryotic Genome Annotation Pipeline (PGAP)	Scaffold	411052	3036239	2017-10-04	3144	PRJNA304956	SAMN04417952
Listeria monocytogenes		strain: CFSAN044782	1639	ASM252472v1	GCA_002524725.1	GenBank	NCBI Prokaryotic Genome Annotation Pipeline (PGAP)	Scaffold	225651	3176714	2017-10-04	3298	PRJNA304956	SAMN04417953
Listeria monocytogenes		strain: CFSAN044780	1639	ASM252474v1	GCA_002524745.1	GenBank	NCBI Prokaryotic Genome Annotation Pipeline (PGAP)	Scaffold	481934	3092650	2017-10-04	3199	PRJNA304956	SAMN04417955
Listeria monocytogenes		strain: CFSAN044779	1639	ASM252475v1	GCA_002524755.1	GenBank	NCBI Prokaryotic Genome Annotation Pipeline (PGAP)	Scaffold	377671	3048747	2017-10-04	3155	PRJNA304956	SAMN04417956
Listeria monocytogenes		strain: CFSAN044777	1639	ASM252478v1	GCA_002524785.1	GenBank	NCBI Prokaryotic Genome Annotation Pipeline (PGAP)	Scaffold	479826	2898467	2017-10-04	2982	PRJNA304956	SAMN04417958
Listeria monocytogenes		strain: CFSAN044781	1639	ASM252480v1	GCA_002524805.1	GenBank	NCBI Prokaryotic Genome Annotation Pipeline (PGAP)	Scaffold	201336	3080790	2017-10-04	3183	PRJNA304956	SAMN04417954
Listeria monocytogenes		strain: CFSAN044778	1639	ASM252482v1	GCA_002524825.1	GenBank	NCBI Prokaryotic Genome Annotation Pipeline (PGAP)	Scaffold	423674	2926743	2017-10-04	2967	PRJNA304956	SAMN04417957
Listeria monocytogenes		strain: CFSAN044776	1639	ASM252483v1	GCA_002524835.1	GenBank	NCBI Prokaryotic Genome Annotation Pipeline (PGAP)	Scaffold	243782	3021536	2017-10-04	3129	PRJNA304956	SAMN04417959
Listeria monocytogenes		strain: CFSAN044775	1639	ASM252484v1	GCA_002524845.1	GenBank	NCBI Prokaryotic Genome Annotation Pipeline (PGAP)	Scaffold	516083	2988961	2017-10-04	3077	PRJNA304956	SAMN04417960
Listeria monocytogenes		strain: CFSAN044774	1639	ASM252488v1	GCA_002524885.1	GenBank	NCBI Prokaryotic Genome Annotation Pipeline (PGAP)	Scaffold	220126	2911262	2017-10-04	2978	PRJNA304956	SAMN04417961
Listeria monocytogenes		strain: CFSAN044773	1639	ASM252491v1	GCA_002524915.1	GenBank	NCBI Prokaryotic Genome Annotation Pipeline (PGAP)	Scaffold	242508	2905486	2017-10-04	2971	PRJNA304956	SAMN04417962
Listeria monocytogenes		strain: CFSAN044772	1639	ASM252494v1	GCA_002524945.1	GenBank	NCBI Prokaryotic Genome Annotation Pipeline (PGAP)	Scaffold	525917	2826749	2017-10-04	2878	PRJNA304956	SAMN04417963
Listeria monocytogenes		strain: CFSAN044770	1639	ASM252496v1	GCA_002524965.1	GenBank	NCBI Prokaryotic Genome Annotation Pipeline (PGAP)	Scaffold	310150	2976629	2017-10-04	3074	PRJNA304956	SAMN04417965
Listeria monocytogenes		strain: CFSAN044765	1639	ASM252504v1	GCA_002525045.1	GenBank	NCBI Prokaryotic Genome Annotation Pipeline (PGAP)	Scaffold	155869	3061414	2017-10-04	3183	PRJNA304956	SAMN04417970
Listeria monocytogenes		strain: CFSAN044763	1639	ASM252511v1	GCA_002525115.1	GenBank	NCBI Prokaryotic Genome Annotation Pipeline (PGAP)	Scaffold	267979	2963330	2017-10-04	3017	PRJNA304956	SAMN04417972
Listeria monocytogenes		strain: CFSAN044758	1639	ASM252514v1	GCA_002525145.1	GenBank	NCBI Prokaryotic Genome Annotation Pipeline (PGAP)	Scaffold	278124	2998699	2017-10-04	3087	PRJNA304956	SAMN04417977
Listeria monocytogenes		strain: CFSAN044755	1639	ASM252516v1	GCA_002525165.1	GenBank	NCBI Prokaryotic Genome Annotation Pipeline (PGAP)	Scaffold	210346	2950492	2017-10-04	3037	PRJNA304956	SAMN04417980
Listeria monocytogenes		strain: CFSAN044752	1639	ASM252523v1	GCA_002525235.1	GenBank	NCBI Prokaryotic Genome Annotation Pipeline (PGAP)	Scaffold	223875	2948833	2017-10-04	3034	PRJNA304956	SAMN04417983
Listeria monocytogenes		strain: CFSAN044751	1639	ASM252524v1	GCA_002525245.1	GenBank	NCBI Prokaryotic Genome Annotation Pipeline (PGAP)	Scaffold	181710	3102917	2017-10-04	3207	PRJNA304956	SAMN04417984
Listeria monocytogenes		strain: CFSAN044742	1639	ASM252540v1	GCA_002525405.1	GenBank	NCBI Prokaryotic Genome Annotation Pipeline (PGAP)	Scaffold	358755	3022803	2017-10-04	3104	PRJNA304956	SAMN04417993
Listeria monocytogenes		strain: CFSAN044740	1639	ASM252546v1	GCA_002525465.1	GenBank	NCBI Prokaryotic Genome Annotation Pipeline (PGAP)	Scaffold	449021	2973157	2017-10-04	3070	PRJNA304956	SAMN04417995
Listeria monocytogenes		strain: CFSAN046077	1639	ASM252582v1	GCA_002525825.1	GenBank	NCBI Prokaryotic Genome Annotation Pipeline (PGAP)	Scaffold	435623	2957420	2017-10-04	3024	PRJNA304956	SAMN04543089
Listeria monocytogenes		strain: CFSAN046032	1639	ASM252585v1	GCA_002525855.1	GenBank	NCBI Prokaryotic Genome Annotation Pipeline (PGAP)	Scaffold	619695	2872206	2017-10-04	2912	PRJNA304956	SAMN04530858
Listeria monocytogenes		strain: CFSAN046023	1639	ASM252587v1	GCA_002525875.1	GenBank	NCBI Prokaryotic Genome Annotation Pipeline (PGAP)	Scaffold	621893	2915958	2017-10-04	2992	PRJNA304956	SAMN04530849
Listeria monocytogenes		strain: CFSAN046021	1639	ASM252589v1	GCA_002525895.1	GenBank	NCBI Prokaryotic Genome Annotation Pipeline (PGAP)	Scaffold	600663	2914441	2017-10-04	2995	PRJNA304956	SAMN04530847
Listeria monocytogenes		strain: CFSAN046019	1639	ASM252592v1	GCA_002525925.1	GenBank	NCBI Prokaryotic Genome Annotation Pipeline (PGAP)	Scaffold	173865	2924609	2017-10-04	2998	PRJNA304956	SAMN04530845
Listeria monocytogenes		strain: CFSAN046016	1639	ASM252595v1	GCA_002525955.1	GenBank	NCBI Prokaryotic Genome Annotation Pipeline (PGAP)	Scaffold	564134	2875106	2017-10-04	2918	PRJNA304956	SAMN04530842
Listeria monocytogenes		strain: CFSAN046014	1639	ASM252597v1	GCA_002525975.1	GenBank	NCBI Prokaryotic Genome Annotation Pipeline (PGAP)	Scaffold	568908	2879751	2017-10-04	2947	PRJNA304956	SAMN04530840
Listeria monocytogenes		strain: CFSAN046008	1639	ASM252599v1	GCA_002525995.1	GenBank	NCBI Prokaryotic Genome Annotation Pipeline (PGAP)	Scaffold	142221	2939420	2017-10-04	3005	PRJNA304956	SAMN04600056
Listeria monocytogenes		strain: CFSAN046005	1639	ASM252601v1	GCA_002526015.1	GenBank	NCBI Prokaryotic Genome Annotation Pipeline (PGAP)	Scaffold	328494	2936626	2017-10-04	3026	PRJNA304956	SAMN04600053
Listeria monocytogenes		strain: CFSAN046002	1639	ASM252603v1	GCA_002526035.1	GenBank	NCBI Prokaryotic Genome Annotation Pipeline (PGAP)	Scaffold	185871	2885102	2017-10-04	2914	PRJNA304956	SAMN04600050
Listeria monocytogenes		strain: CFSAN045999	1639	ASM252605v1	GCA_002526055.1	GenBank	NCBI Prokaryotic Genome Annotation Pipeline (PGAP)	Scaffold	211749	3014345	2017-10-04	3118	PRJNA304956	SAMN04600047
Listeria monocytogenes		strain: CFSAN045996	1639	ASM252607v1	GCA_002526075.1	GenBank	NCBI Prokaryotic Genome Annotation Pipeline (PGAP)	Scaffold	142527	2942321	2017-10-04	3016	PRJNA304956	SAMN04600044
Listeria monocytogenes		strain: CFSAN045992	1639	ASM252609v1	GCA_002526095.1	GenBank	NCBI Prokaryotic Genome Annotation Pipeline (PGAP)	Scaffold	200638	3006246	2017-10-04	3079	PRJNA304956	SAMN04600040
Listeria monocytogenes		strain: CFSAN045990	1639	ASM252611v1	GCA_002526115.1	GenBank	NCBI Prokaryotic Genome Annotation Pipeline (PGAP)	Scaffold	111743	2940762	2017-10-04	3023	PRJNA304956	SAMN04600038
Listeria monocytogenes		strain: CFSAN045989	1639	ASM252613v1	GCA_002526135.1	GenBank	NCBI Prokaryotic Genome Annotation Pipeline (PGAP)	Scaffold	205808	3039981	2017-10-04	3145	PRJNA304956	SAMN04600037
Listeria monocytogenes		strain: CFSAN045985	1639	ASM252617v1	GCA_002526175.1	GenBank	NCBI Prokaryotic Genome Annotation Pipeline (PGAP)	Scaffold	173887	2944032	2017-10-04	3018	PRJNA304956	SAMN04600033
Listeria monocytogenes		strain: CFSAN045982	1639	ASM252619v1	GCA_002526195.1	GenBank	NCBI Prokaryotic Genome Annotation Pipeline (PGAP)	Scaffold	229191	2852073	2017-10-04	2884	PRJNA304956	SAMN04600030
Listeria monocytogenes		strain: CFSAN045978	1639	ASM252621v1	GCA_002526215.1	GenBank	NCBI Prokaryotic Genome Annotation Pipeline (PGAP)	Scaffold	188911	3079724	2017-10-04	3184	PRJNA304956	SAMN04600026
Listeria monocytogenes		strain: CFSAN045972	1639	ASM252623v1	GCA_002526235.1	GenBank	NCBI Prokaryotic Genome Annotation Pipeline (PGAP)	Scaffold	330099	2991904	2017-10-04	3072	PRJNA304956	SAMN04600020
Listeria monocytogenes		strain: CFSAN045970	1639	ASM252625v1	GCA_002526255.1	GenBank	NCBI Prokaryotic Genome Annotation Pipeline (PGAP)	Scaffold	525350	2822561	2017-10-04	2871	PRJNA304956	SAMN04600018
Listeria monocytogenes		strain: CFSAN045969	1639	ASM252626v1	GCA_002526265.1	GenBank	NCBI Prokaryotic Genome Annotation Pipeline (PGAP)	Scaffold	326621	2793757	2017-10-04	2843	PRJNA304956	SAMN04600017
Listeria monocytogenes		strain: CFSAN045967	1639	ASM252629v1	GCA_002526295.1	GenBank	NCBI Prokaryotic Genome Annotation Pipeline (PGAP)	Scaffold	329528	2824258	2017-10-04	2869	PRJNA304956	SAMN04600015
Listeria monocytogenes		strain: CFSAN045966	1639	ASM252631v1	GCA_002526315.1	GenBank	NCBI Prokaryotic Genome Annotation Pipeline (PGAP)	Scaffold	454612	2824413	2017-10-04	2878	PRJNA304956	SAMN04600014
Listeria monocytogenes		strain: CFSAN045965	1639	ASM252633v1	GCA_002526335.1	GenBank	NCBI Prokaryotic Genome Annotation Pipeline (PGAP)	Scaffold	127810	2938994	2017-10-04	3005	PRJNA304956	SAMN04600013
Listeria monocytogenes		strain: CFSAN045964	1639	ASM252635v1	GCA_002526355.1	GenBank	NCBI Prokaryotic Genome Annotation Pipeline (PGAP)	Scaffold	154726	2941382	2017-10-04	3026	PRJNA304956	SAMN04600012
Listeria monocytogenes		strain: CFSAN045957	1639	ASM252637v1	GCA_002526375.1	GenBank	NCBI Prokaryotic Genome Annotation Pipeline (PGAP)	Scaffold	102220	2942178	2017-10-04	3009	PRJNA304956	SAMN04600005
Listeria monocytogenes		strain: CFSAN045956	1639	ASM252639v1	GCA_002526395.1	GenBank	NCBI Prokaryotic Genome Annotation Pipeline (PGAP)	Scaffold	1456619	2832487	2017-10-04	2881	PRJNA304956	SAMN04600004
Listeria monocytogenes		strain: CFSAN045960	1639	ASM252641v1	GCA_002526415.1	GenBank	NCBI Prokaryotic Genome Annotation Pipeline (PGAP)	Scaffold	85036	2942053	2017-10-04	3019	PRJNA304956	SAMN04600008
Listeria monocytogenes		strain: CFSAN045962	1639	ASM252642v1	GCA_002526425.1	GenBank	NCBI Prokaryotic Genome Annotation Pipeline (PGAP)	Scaffold	100315	2941772	2017-10-04	3018	PRJNA304956	SAMN04600010
Listeria monocytogenes		strain: CFSAN045955	1639	ASM252643v1	GCA_002526435.1	GenBank	NCBI Prokaryotic Genome Annotation Pipeline (PGAP)	Scaffold	238030	2996799	2017-10-04	3078	PRJNA304956	SAMN04600003
Listeria monocytogenes		strain: CFSAN045954	1639	ASM252647v1	GCA_002526475.1	GenBank	NCBI Prokaryotic Genome Annotation Pipeline (PGAP)	Scaffold	83900	2991066	2017-10-04	3078	PRJNA304956	SAMN04600002
Listeria monocytogenes		strain: CFSAN045953	1639	ASM252648v1	GCA_002526485.1	GenBank	NCBI Prokaryotic Genome Annotation Pipeline (PGAP)	Scaffold	176762	3050954	2017-10-04	3150	PRJNA304956	SAMN04600001
Listeria monocytogenes		strain: CFSAN045952	1639	ASM252649v1	GCA_002526495.1	GenBank	NCBI Prokaryotic Genome Annotation Pipeline (PGAP)	Scaffold	111413	2994296	2017-10-04	3085	PRJNA304956	SAMN04600000
Listeria monocytogenes		strain: CFSAN045950	1639	ASM252653v1	GCA_002526535.1	GenBank	NCBI Prokaryotic Genome Annotation Pipeline (PGAP)	Scaffold	137012	3103231	2017-10-04	3260	PRJNA304956	SAMN04599998
Listeria monocytogenes		strain: CFSAN045948	1639	ASM252654v1	GCA_002526545.1	GenBank	NCBI Prokaryotic Genome Annotation Pipeline (PGAP)	Scaffold	193485	2989780	2017-10-04	3071	PRJNA304956	SAMN04599996
Listeria monocytogenes		strain: CFSAN045949	1639	ASM252655v1	GCA_002526555.1	GenBank	NCBI Prokaryotic Genome Annotation Pipeline (PGAP)	Scaffold	284764	2994394	2017-10-04	3079	PRJNA304956	SAMN04599997
Listeria monocytogenes		strain: CFSAN045947	1639	ASM252659v1	GCA_002526595.1	GenBank	NCBI Prokaryotic Genome Annotation Pipeline (PGAP)	Scaffold	165440	3099985	2017-10-04	3245	PRJNA304956	SAMN04599995
Listeria monocytogenes		strain: CFSAN045946	1639	ASM252660v1	GCA_002526605.1	GenBank	NCBI Prokaryotic Genome Annotation Pipeline (PGAP)	Scaffold	334501	2999091	2017-10-04	3080	PRJNA304956	SAMN04599994
Listeria monocytogenes		strain: CFSAN045945	1639	ASM252661v1	GCA_002526615.1	GenBank	NCBI Prokaryotic Genome Annotation Pipeline (PGAP)	Scaffold	389036	2992946	2017-10-04	3064	PRJNA304956	SAMN04599993
Listeria monocytogenes		strain: CFSAN045943	1639	ASM252665v1	GCA_002526655.1	GenBank	NCBI Prokaryotic Genome Annotation Pipeline (PGAP)	Scaffold	186245	2993341	2017-10-04	3074	PRJNA304956	SAMN04599991
Listeria monocytogenes		strain: CFSAN045944	1639	ASM252666v1	GCA_002526665.1	GenBank	NCBI Prokaryotic Genome Annotation Pipeline (PGAP)	Scaffold	330065	2955838	2017-10-04	3024	PRJNA304956	SAMN04599992
Listeria monocytogenes		strain: CFSAN045942	1639	ASM252667v1	GCA_002526675.1	GenBank	NCBI Prokaryotic Genome Annotation Pipeline (PGAP)	Scaffold	329977	2993062	2017-10-04	3073	PRJNA304956	SAMN04599990
Listeria monocytogenes		strain: CFSAN045939	1639	ASM252672v1	GCA_002526725.1	GenBank	NCBI Prokaryotic Genome Annotation Pipeline (PGAP)	Scaffold	330220	2993823	2017-10-04	3077	PRJNA304956	SAMN04599987
Listeria monocytogenes		strain: CFSAN045940	1639	ASM252675v1	GCA_002526755.1	GenBank	NCBI Prokaryotic Genome Annotation Pipeline (PGAP)	Scaffold	167118	2992233	2017-10-04	3068	PRJNA304956	SAMN04599988
Listeria monocytogenes		strain: CFSAN045936	1639	ASM252677v1	GCA_002526775.1	GenBank	NCBI Prokaryotic Genome Annotation Pipeline (PGAP)	Scaffold	202374	2808180	2017-10-04	2872	PRJNA304956	SAMN04599984
Listeria monocytogenes		strain: CFSAN045937	1639	ASM252678v1	GCA_002526785.1	GenBank	NCBI Prokaryotic Genome Annotation Pipeline (PGAP)	Scaffold	202242	3003248	2017-10-04	3084	PRJNA304956	SAMN04599985
Listeria monocytogenes		strain: CFSAN045935	1639	ASM252681v1	GCA_002526815.1	GenBank	NCBI Prokaryotic Genome Annotation Pipeline (PGAP)	Scaffold	476854	2992888	2017-10-04	3074	PRJNA304956	SAMN04599983
Listeria monocytogenes		strain: CFSAN045933	1639	ASM252684v1	GCA_002526845.1	GenBank	NCBI Prokaryotic Genome Annotation Pipeline (PGAP)	Scaffold	258417	3100457	2017-10-04	3243	PRJNA304956	SAMN04599981
Listeria monocytogenes		strain: CFSAN045932	1639	ASM252687v1	GCA_002526875.1	GenBank	NCBI Prokaryotic Genome Annotation Pipeline (PGAP)	Scaffold	225723	2992960	2017-10-04	3074	PRJNA304956	SAMN04599980
Listeria monocytogenes		strain: CFSAN045931	1639	ASM252689v1	GCA_002526895.1	GenBank	NCBI Prokaryotic Genome Annotation Pipeline (PGAP)	Scaffold	144664	3057166	2017-10-04	3160	PRJNA304956	SAMN04599979
Listeria monocytogenes		strain: CFSAN045930	1639	ASM252690v1	GCA_002526905.1	GenBank	NCBI Prokaryotic Genome Annotation Pipeline (PGAP)	Scaffold	115168	3057575	2017-10-04	3161	PRJNA304956	SAMN04599978
Listeria monocytogenes		strain: CFSAN045929	1639	ASM252693v1	GCA_002526935.1	GenBank	NCBI Prokaryotic Genome Annotation Pipeline (PGAP)	Scaffold	155629	2994561	2017-10-04	3085	PRJNA304956	SAMN04599977
Listeria monocytogenes		strain: CFSAN045928	1639	ASM252695v1	GCA_002526955.1	GenBank	NCBI Prokaryotic Genome Annotation Pipeline (PGAP)	Scaffold	99566	2992441	2017-10-04	3083	PRJNA304956	SAMN04599976
Listeria monocytogenes		strain: CFSAN045927	1639	ASM252696v1	GCA_002526965.1	GenBank	NCBI Prokaryotic Genome Annotation Pipeline (PGAP)	Scaffold	164480	3057647	2017-10-04	3148	PRJNA304956	SAMN04599975
Listeria monocytogenes		strain: CFSAN045926	1639	ASM252699v1	GCA_002526995.1	GenBank	NCBI Prokaryotic Genome Annotation Pipeline (PGAP)	Scaffold	165356	2879643	2017-10-04	2913	PRJNA304956	SAMN04599974
Listeria monocytogenes		strain: CFSAN045925	1639	ASM252701v1	GCA_002527015.1	GenBank	NCBI Prokaryotic Genome Annotation Pipeline (PGAP)	Scaffold	199614	2832133	2017-10-04	2875	PRJNA304956	SAMN04599973
Listeria monocytogenes		strain: CFSAN045924	1639	ASM252702v1	GCA_002527025.1	GenBank	NCBI Prokaryotic Genome Annotation Pipeline (PGAP)	Scaffold	236544	2689547	2017-10-04	2729	PRJNA304956	SAMN04599972
Listeria monocytogenes		strain: CFSAN045867	1639	ASM252707v1	GCA_002527075.1	GenBank	NCBI Prokaryotic Genome Annotation Pipeline (PGAP)	Scaffold	334655	2992511	2017-10-04	3077	PRJNA304956	SAMN04599970
Listeria monocytogenes		strain: CFSAN045868	1639	ASM252709v1	GCA_002527095.1	GenBank	NCBI Prokaryotic Genome Annotation Pipeline (PGAP)	Scaffold	389400	2929772	2017-10-04	3008	PRJNA304956	SAMN04599971
Listeria monocytogenes		strain: CFSAN045866	1639	ASM252710v1	GCA_002527105.1	GenBank	NCBI Prokaryotic Genome Annotation Pipeline (PGAP)	Scaffold	334496	2982321	2017-10-04	3065	PRJNA304956	SAMN04599969
Listeria monocytogenes		strain: CFSAN045864	1639	ASM252713v1	GCA_002527135.1	GenBank	NCBI Prokaryotic Genome Annotation Pipeline (PGAP)	Scaffold	246249	2844732	2017-10-04	2887	PRJNA304956	SAMN04599967
Listeria monocytogenes		strain: CFSAN045863	1639	ASM252715v1	GCA_002527155.1	GenBank	NCBI Prokaryotic Genome Annotation Pipeline (PGAP)	Scaffold	160623	3086865	2017-10-04	3211	PRJNA304956	SAMN04599966
Listeria monocytogenes		strain: CFSAN045862	1639	ASM252716v1	GCA_002527165.1	GenBank	NCBI Prokaryotic Genome Annotation Pipeline (PGAP)	Scaffold	363120	3125532	2017-10-04	3266	PRJNA304956	SAMN04599965
Listeria monocytogenes		strain: CFSAN045861	1639	ASM252719v1	GCA_002527195.1	GenBank	NCBI Prokaryotic Genome Annotation Pipeline (PGAP)	Scaffold	243674	2952083	2017-10-04	3036	PRJNA304956	SAMN04599964
Listeria monocytogenes		strain: CFSAN045860	1639	ASM252721v1	GCA_002527215.1	GenBank	NCBI Prokaryotic Genome Annotation Pipeline (PGAP)	Scaffold	114413	3077390	2017-10-04	3198	PRJNA304956	SAMN04599963
Listeria monocytogenes		strain: CFSAN045859	1639	ASM252723v1	GCA_002527235.1	GenBank	NCBI Prokaryotic Genome Annotation Pipeline (PGAP)	Scaffold	155509	3085460	2017-10-04	3198	PRJNA304956	SAMN04599962
Listeria monocytogenes		strain: CFSAN045858	1639	ASM252725v1	GCA_002527255.1	GenBank	NCBI Prokaryotic Genome Annotation Pipeline (PGAP)	Scaffold	448747	2957477	2017-10-04	3039	PRJNA304956	SAMN04599961
Listeria monocytogenes		strain: CFSAN045856	1639	ASM252727v1	GCA_002527275.1	GenBank	NCBI Prokaryotic Genome Annotation Pipeline (PGAP)	Scaffold	237838	2876044	2017-10-04	2916	PRJNA304956	SAMN04599959
Listeria monocytogenes		strain: CFSAN045855	1639	ASM252729v1	GCA_002527295.1	GenBank	NCBI Prokaryotic Genome Annotation Pipeline (PGAP)	Scaffold	161650	2794890	2017-10-04	2827	PRJNA304956	SAMN04599958
Listeria monocytogenes		strain: CFSAN045854	1639	ASM252731v1	GCA_002527315.1	GenBank	NCBI Prokaryotic Genome Annotation Pipeline (PGAP)	Scaffold	176813	3084459	2017-10-04	3201	PRJNA304956	SAMN04599957
Listeria monocytogenes		strain: CFSAN045853	1639	ASM252733v1	GCA_002527335.1	GenBank	NCBI Prokaryotic Genome Annotation Pipeline (PGAP)	Scaffold	236416	3057598	2017-10-04	3128	PRJNA304956	SAMN04599956
Listeria monocytogenes		strain: CFSAN045852	1639	ASM252735v1	GCA_002527355.1	GenBank	NCBI Prokaryotic Genome Annotation Pipeline (PGAP)	Scaffold	46394	2864055	2017-10-04	2956	PRJNA304956	SAMN04599955
Listeria monocytogenes		strain: CFSAN045851	1639	ASM252737v1	GCA_002527375.1	GenBank	NCBI Prokaryotic Genome Annotation Pipeline (PGAP)	Scaffold	112597	2904394	2017-10-04	2999	PRJNA304956	SAMN04599954
Listeria monocytogenes		strain: CFSAN045850	1639	ASM252739v1	GCA_002527395.1	GenBank	NCBI Prokaryotic Genome Annotation Pipeline (PGAP)	Scaffold	136972	3060389	2017-10-04	3193	PRJNA304956	SAMN04599953
Listeria monocytogenes		strain: CFSAN045849	1639	ASM252741v1	GCA_002527415.1	GenBank	NCBI Prokaryotic Genome Annotation Pipeline (PGAP)	Scaffold	422359	2952220	2017-10-04	3036	PRJNA304956	SAMN04599952
Listeria monocytogenes		strain: CFSAN045848	1639	ASM252743v1	GCA_002527435.1	GenBank	NCBI Prokaryotic Genome Annotation Pipeline (PGAP)	Scaffold	105521	2992082	2017-10-04	3090	PRJNA304956	SAMN04599951
Listeria monocytogenes		strain: CFSAN045847	1639	ASM252745v1	GCA_002527455.1	GenBank	NCBI Prokaryotic Genome Annotation Pipeline (PGAP)	Scaffold	192183	2853677	2017-10-04	2923	PRJNA304956	SAMN04599950
Listeria monocytogenes		strain: CFSAN045846	1639	ASM252747v1	GCA_002527475.1	GenBank	NCBI Prokaryotic Genome Annotation Pipeline (PGAP)	Scaffold	154817	3030524	2017-10-04	3145	PRJNA304956	SAMN04599949
Listeria monocytogenes		strain: CFSAN045845	1639	ASM252749v1	GCA_002527495.1	GenBank	NCBI Prokaryotic Genome Annotation Pipeline (PGAP)	Scaffold	137240	3031826	2017-10-04	3142	PRJNA304956	SAMN04599948
Listeria monocytogenes		strain: CFSAN045843	1639	ASM252753v1	GCA_002527535.1	GenBank	NCBI Prokaryotic Genome Annotation Pipeline (PGAP)	Scaffold	277439	2994707	2017-10-04	3082	PRJNA304956	SAMN04599946
Listeria monocytogenes		strain: CFSAN045842	1639	ASM252755v1	GCA_002527555.1	GenBank	NCBI Prokaryotic Genome Annotation Pipeline (PGAP)	Scaffold	174936	3002050	2017-10-04	3103	PRJNA304956	SAMN04599945
Listeria monocytogenes		strain: CFSAN045841	1639	ASM252756v1	GCA_002527565.1	GenBank	NCBI Prokaryotic Genome Annotation Pipeline (PGAP)	Scaffold	423138	2952753	2017-10-04	3039	PRJNA304956	SAMN04599944
Listeria monocytogenes		strain: CFSAN045840	1639	ASM252759v1	GCA_002527595.1	GenBank	NCBI Prokaryotic Genome Annotation Pipeline (PGAP)	Scaffold	213506	3002297	2017-10-04	3095	PRJNA304956	SAMN04599943
Listeria monocytogenes		strain: CFSAN045839	1639	ASM252761v1	GCA_002527615.1	GenBank	NCBI Prokaryotic Genome Annotation Pipeline (PGAP)	Scaffold	201707	3080940	2017-10-04	3195	PRJNA304956	SAMN04599942
Listeria monocytogenes		strain: CFSAN045838	1639	ASM252763v1	GCA_002527635.1	GenBank	NCBI Prokaryotic Genome Annotation Pipeline (PGAP)	Scaffold	185440	2920283	2017-10-04	3013	PRJNA304956	SAMN04599941
Listeria monocytogenes		strain: CFSAN045837	1639	ASM252765v1	GCA_002527655.1	GenBank	NCBI Prokaryotic Genome Annotation Pipeline (PGAP)	Scaffold	260712	2876367	2017-10-04	2922	PRJNA304956	SAMN04599940
Listeria monocytogenes		strain: CFSAN045836	1639	ASM252767v1	GCA_002527675.1	GenBank	NCBI Prokaryotic Genome Annotation Pipeline (PGAP)	Scaffold	84858	3108759	2017-10-04	3261	PRJNA304956	SAMN04599939
Listeria monocytogenes		strain: CFSAN045835	1639	ASM252769v1	GCA_002527695.1	GenBank	NCBI Prokaryotic Genome Annotation Pipeline (PGAP)	Scaffold	93532	2815072	2017-10-04	2876	PRJNA304956	SAMN04599938
Listeria monocytogenes		strain: CFSAN045834	1639	ASM252770v1	GCA_002527705.1	GenBank	NCBI Prokaryotic Genome Annotation Pipeline (PGAP)	Scaffold	98894	2907024	2017-10-04	3018	PRJNA304956	SAMN04599937
Listeria monocytogenes		strain: CFSAN045832	1639	ASM252775v1	GCA_002527755.1	GenBank	NCBI Prokaryotic Genome Annotation Pipeline (PGAP)	Scaffold	111996	2944159	2017-10-04	3035	PRJNA304956	SAMN04599934
Listeria monocytogenes		strain: CFSAN045831	1639	ASM252776v1	GCA_002527765.1	GenBank	NCBI Prokaryotic Genome Annotation Pipeline (PGAP)	Scaffold	46226	2988369	2017-10-04	3116	PRJNA304956	SAMN04599933
Listeria monocytogenes		strain: CFSAN045830	1639	ASM252779v1	GCA_002527795.1	GenBank	NCBI Prokaryotic Genome Annotation Pipeline (PGAP)	Scaffold	93917	3077201	2017-10-04	3197	PRJNA304956	SAMN04599932
Listeria monocytogenes		strain: CFSAN045829	1639	ASM252781v1	GCA_002527815.1	GenBank	NCBI Prokaryotic Genome Annotation Pipeline (PGAP)	Scaffold	181765	2999974	2017-10-04	3091	PRJNA304956	SAMN04599931
Listeria monocytogenes		strain: CFSAN045828	1639	ASM252782v1	GCA_002527825.1	GenBank	NCBI Prokaryotic Genome Annotation Pipeline (PGAP)	Scaffold	474568	2993195	2017-10-04	3075	PRJNA304956	SAMN04599930
Listeria monocytogenes		strain: CFSAN045827	1639	ASM252785v1	GCA_002527855.1	GenBank	NCBI Prokaryotic Genome Annotation Pipeline (PGAP)	Scaffold	125247	3041976	2017-10-04	3138	PRJNA304956	SAMN04599929
Listeria monocytogenes		strain: CFSAN045825	1639	ASM252787v1	GCA_002527875.1	GenBank	NCBI Prokaryotic Genome Annotation Pipeline (PGAP)	Scaffold	85633	3077662	2017-10-04	3194	PRJNA304956	SAMN04599927
Listeria monocytogenes		strain: CFSAN045826	1639	ASM252788v1	GCA_002527885.1	GenBank	NCBI Prokaryotic Genome Annotation Pipeline (PGAP)	Scaffold	201252	3032660	2017-10-04	3132	PRJNA304956	SAMN04599928
Listeria monocytogenes		strain: CFSAN045824	1639	ASM252791v1	GCA_002527915.1	GenBank	NCBI Prokaryotic Genome Annotation Pipeline (PGAP)	Scaffold	251447	2951788	2017-10-04	3014	PRJNA304956	SAMN04599926
Listeria monocytogenes		strain: CFSAN045823	1639	ASM252793v1	GCA_002527935.1	GenBank	NCBI Prokaryotic Genome Annotation Pipeline (PGAP)	Scaffold	152029	3027919	2017-10-04	3128	PRJNA304956	SAMN04599925
Listeria monocytogenes		strain: CFSAN045822	1639	ASM252794v1	GCA_002527945.1	GenBank	NCBI Prokaryotic Genome Annotation Pipeline (PGAP)	Scaffold	163423	3002503	2017-10-04	3105	PRJNA304956	SAMN04599924
Listeria monocytogenes		strain: CFSAN045821	1639	ASM252796v1	GCA_002527965.1	GenBank	NCBI Prokaryotic Genome Annotation Pipeline (PGAP)	Scaffold	75165	2979961	2017-10-04	3081	PRJNA304956	SAMN04599923
Listeria monocytogenes		strain: CFSAN045820	1639	ASM252799v1	GCA_002527995.1	GenBank	NCBI Prokaryotic Genome Annotation Pipeline (PGAP)	Scaffold	260550	3080061	2017-10-04	3194	PRJNA304956	SAMN04599922
Listeria monocytogenes		strain: CFSAN045819	1639	ASM252800v1	GCA_002528005.1	GenBank	NCBI Prokaryotic Genome Annotation Pipeline (PGAP)	Scaffold	347468	2991005	2017-10-04	3079	PRJNA304956	SAMN04599921
Listeria monocytogenes		strain: CFSAN045818	1639	ASM252803v1	GCA_002528035.1	GenBank	NCBI Prokaryotic Genome Annotation Pipeline (PGAP)	Scaffold	262471	2848431	2017-10-04	2911	PRJNA304956	SAMN04599920
Listeria monocytogenes		strain: CFSAN045816	1639	ASM252805v1	GCA_002528055.1	GenBank	NCBI Prokaryotic Genome Annotation Pipeline (PGAP)	Scaffold	367008	2896641	2017-10-04	2985	PRJNA304956	SAMN04599918
Listeria monocytogenes		strain: CFSAN045815	1639	ASM252809v1	GCA_002528095.1	GenBank	NCBI Prokaryotic Genome Annotation Pipeline (PGAP)	Scaffold	258079	3107922	2017-10-04	3260	PRJNA304956	SAMN04599917
Listeria monocytogenes		strain: CFSAN045814	1639	ASM252811v1	GCA_002528115.1	GenBank	NCBI Prokaryotic Genome Annotation Pipeline (PGAP)	Scaffold	113435	2866505	2017-10-04	2923	PRJNA304956	SAMN04599916
Listeria monocytogenes		strain: CFSAN045813	1639	ASM252812v1	GCA_002528125.1	GenBank	NCBI Prokaryotic Genome Annotation Pipeline (PGAP)	Scaffold	257069	3021388	2017-10-04	3119	PRJNA304956	SAMN04599915
Listeria monocytogenes		strain: CFSAN045812	1639	ASM252815v1	GCA_002528155.1	GenBank	NCBI Prokaryotic Genome Annotation Pipeline (PGAP)	Scaffold	58435	2989685	2017-10-04	3095	PRJNA304956	SAMN04599914
Listeria monocytogenes		strain: CFSAN045811	1639	ASM252817v1	GCA_002528175.1	GenBank	NCBI Prokaryotic Genome Annotation Pipeline (PGAP)	Scaffold	106750	3079346	2017-10-04	3218	PRJNA304956	SAMN04599913
Listeria monocytogenes		strain: CFSAN045810	1639	ASM252818v1	GCA_002528185.1	GenBank	NCBI Prokaryotic Genome Annotation Pipeline (PGAP)	Scaffold	449022	2998880	2017-10-04	3072	PRJNA304956	SAMN04599912
Listeria monocytogenes		strain: CFSAN045809	1639	ASM252821v1	GCA_002528215.1	GenBank	NCBI Prokaryotic Genome Annotation Pipeline (PGAP)	Scaffold	266878	2163535	2017-10-04	2206	PRJNA304956	SAMN04599911
Listeria monocytogenes		strain: CFSAN045808	1639	ASM252823v1	GCA_002528235.1	GenBank	NCBI Prokaryotic Genome Annotation Pipeline (PGAP)	Scaffold	88147	3089355	2017-10-04	3193	PRJNA304956	SAMN04599910
Listeria monocytogenes		strain: CFSAN045807	1639	ASM252824v1	GCA_002528245.1	GenBank	NCBI Prokaryotic Genome Annotation Pipeline (PGAP)	Scaffold	111179	2923224	2017-10-04	3019	PRJNA304956	SAMN04599909
Listeria monocytogenes		strain: CFSAN045806	1639	ASM252827v1	GCA_002528275.1	GenBank	NCBI Prokaryotic Genome Annotation Pipeline (PGAP)	Scaffold	156763	2869537	2017-10-04	2932	PRJNA304956	SAMN04599908
Listeria monocytogenes		strain: CFSAN045804	1639	ASM252829v1	GCA_002528295.1	GenBank	NCBI Prokaryotic Genome Annotation Pipeline (PGAP)	Scaffold	182350	3034255	2017-10-04	3136	PRJNA304956	SAMN04599906
Listeria monocytogenes		strain: CFSAN045803	1639	ASM252833v1	GCA_002528335.1	GenBank	NCBI Prokaryotic Genome Annotation Pipeline (PGAP)	Scaffold	225719	2955338	2017-10-04	3037	PRJNA304956	SAMN04599905
Listeria monocytogenes		strain: CFSAN045802	1639	ASM252835v1	GCA_002528355.1	GenBank	NCBI Prokaryotic Genome Annotation Pipeline (PGAP)	Scaffold	194368	2910061	2017-10-04	3000	PRJNA304956	SAMN04599904
Listeria monocytogenes		strain: CFSAN045801	1639	ASM252836v1	GCA_002528365.1	GenBank	NCBI Prokaryotic Genome Annotation Pipeline (PGAP)	Scaffold	141381	2908872	2017-10-04	2997	PRJNA304956	SAMN04599903
Listeria monocytogenes		strain: CFSAN045800	1639	ASM252839v1	GCA_002528395.1	GenBank	NCBI Prokaryotic Genome Annotation Pipeline (PGAP)	Scaffold	136861	2942904	2017-10-04	3034	PRJNA304956	SAMN04599902
Listeria monocytogenes		strain: CFSAN045799	1639	ASM252841v1	GCA_002528415.1	GenBank	NCBI Prokaryotic Genome Annotation Pipeline (PGAP)	Scaffold	476776	2986969	2017-10-04	3069	PRJNA304956	SAMN04599901
Listeria monocytogenes		strain: CFSAN045798	1639	ASM252842v1	GCA_002528425.1	GenBank	NCBI Prokaryotic Genome Annotation Pipeline (PGAP)	Scaffold	216971	3004242	2017-10-04	3101	PRJNA304956	SAMN04599900
Listeria monocytogenes		strain: CFSAN045797	1639	ASM252845v1	GCA_002528455.1	GenBank	NCBI Prokaryotic Genome Annotation Pipeline (PGAP)	Scaffold	130867	3038410	2017-10-04	3127	PRJNA304956	SAMN04599899
Listeria monocytogenes		strain: CFSAN045796	1639	ASM252847v1	GCA_002528475.1	GenBank	NCBI Prokaryotic Genome Annotation Pipeline (PGAP)	Scaffold	435624	2997925	2017-10-04	3074	PRJNA304956	SAMN04599898
Listeria monocytogenes		strain: CFSAN045795	1639	ASM252848v1	GCA_002528485.1	GenBank	NCBI Prokaryotic Genome Annotation Pipeline (PGAP)	Scaffold	224081	2942860	2017-10-04	3032	PRJNA304956	SAMN04599897
Listeria monocytogenes		strain: CFSAN045794	1639	ASM252851v1	GCA_002528515.1	GenBank	NCBI Prokaryotic Genome Annotation Pipeline (PGAP)	Scaffold	333715	2941394	2017-10-04	3025	PRJNA304956	SAMN04599896
Listeria monocytogenes		strain: CFSAN045792	1639	ASM252853v1	GCA_002528535.1	GenBank	NCBI Prokaryotic Genome Annotation Pipeline (PGAP)	Scaffold	176042	3033811	2017-10-04	3139	PRJNA304956	SAMN04599894
Listeria monocytogenes		strain: CFSAN045793	1639	ASM252854v1	GCA_002528545.1	GenBank	NCBI Prokaryotic Genome Annotation Pipeline (PGAP)	Scaffold	334179	3051068	2017-10-04	3139	PRJNA304956	SAMN04599895
Listeria monocytogenes		strain: CFSAN045791	1639	ASM252857v1	GCA_002528575.1	GenBank	NCBI Prokaryotic Genome Annotation Pipeline (PGAP)	Scaffold	324979	3057160	2017-10-04	3151	PRJNA304956	SAMN04599893
Listeria monocytogenes		strain: CFSAN045789	1639	ASM252859v1	GCA_002528595.1	GenBank	NCBI Prokaryotic Genome Annotation Pipeline (PGAP)	Scaffold	525723	2661611	2017-10-04	2708	PRJNA304956	SAMN04599891
Listeria monocytogenes		strain: CFSAN045790	1639	ASM252860v1	GCA_002528605.1	GenBank	NCBI Prokaryotic Genome Annotation Pipeline (PGAP)	Scaffold	525627	2827831	2017-10-04	2868	PRJNA304956	SAMN04599892
Listeria monocytogenes		strain: CFSAN045788	1639	ASM252863v1	GCA_002528635.1	GenBank	NCBI Prokaryotic Genome Annotation Pipeline (PGAP)	Scaffold	216582	3033282	2017-10-04	3128	PRJNA304956	SAMN04599890
Listeria monocytogenes		strain: CFSAN045787	1639	ASM252865v1	GCA_002528655.1	GenBank	NCBI Prokaryotic Genome Annotation Pipeline (PGAP)	Scaffold	435097	2982543	2017-10-04	3067	PRJNA304956	SAMN04599889
Listeria monocytogenes		strain: CFSAN045786	1639	ASM252866v1	GCA_002528665.1	GenBank	NCBI Prokaryotic Genome Annotation Pipeline (PGAP)	Scaffold	524046	2826031	2017-10-04	2866	PRJNA304956	SAMN04599888
Listeria monocytogenes		strain: CFSAN045783	1639	ASM252872v1	GCA_002528725.1	GenBank	NCBI Prokaryotic Genome Annotation Pipeline (PGAP)	Scaffold	330074	3052837	2017-10-04	3144	PRJNA304956	SAMN04599885
Listeria monocytogenes		strain: CFSAN045784	1639	ASM252873v1	GCA_002528735.1	GenBank	NCBI Prokaryotic Genome Annotation Pipeline (PGAP)	Scaffold	240831	2945391	2017-10-04	3034	PRJNA304956	SAMN04599886
Listeria monocytogenes		strain: CFSAN045857	1639	ASM252956v1	GCA_002529565.1	GenBank	NCBI Prokaryotic Genome Annotation Pipeline (PGAP)	Scaffold	164987	2997105	2017-10-04	3089	PRJNA304956	SAMN04599960
Listeria monocytogenes		strain: CFSAN045780	1639	ASM252958v1	GCA_002529585.1	GenBank		Scaffold	172385	3047785	2017-10-12		PRJNA304956	SAMN04599882
Listeria monocytogenes		strain: CFSAN046048	1639	ASM252960v1	GCA_002529605.1	GenBank	NCBI Prokaryotic Genome Annotation Pipeline (PGAP)	Scaffold	234965	2960099	2017-10-12	3027	PRJNA304956	SAMN04530878
Listeria monocytogenes		strain: CFSAN046051	1639	ASM252962v1	GCA_002529625.1	GenBank	NCBI Prokaryotic Genome Annotation Pipeline (PGAP)	Scaffold	422848	2960696	2017-10-12	3032	PRJNA304956	SAMN04530881
Listeria monocytogenes		strain: CFSAN046049	1639	ASM252963v1	GCA_002529635.1	GenBank	NCBI Prokaryotic Genome Annotation Pipeline (PGAP)	Scaffold	567117	2959559	2017-10-12	3022	PRJNA304956	SAMN04530879
Listeria monocytogenes		strain: CFSAN046041	1639	ASM252966v1	GCA_002529665.1	GenBank	NCBI Prokaryotic Genome Annotation Pipeline (PGAP)	Scaffold	481704	2950104	2017-10-12	3033	PRJNA304956	SAMN04530871
Listeria monocytogenes		strain: CFSAN046033	1639	ASM252970v1	GCA_002529705.1	GenBank	NCBI Prokaryotic Genome Annotation Pipeline (PGAP)	Scaffold	350435	3069036	2017-10-12	3189	PRJNA304956	SAMN04530859
Listeria monocytogenes		strain: CFSAN046029	1639	ASM252971v1	GCA_002529715.1	GenBank	NCBI Prokaryotic Genome Annotation Pipeline (PGAP)	Scaffold	117670	2959406	2017-10-12	3023	PRJNA304956	SAMN04530855
Listeria monocytogenes		strain: CFSAN046063	1639	ASM252973v1	GCA_002529735.1	GenBank	NCBI Prokaryotic Genome Annotation Pipeline (PGAP)	Scaffold	604759	3003335	2017-10-12	3080	PRJNA304956	SAMN04543075
Listeria monocytogenes		strain: CFSAN046060	1639	ASM252978v1	GCA_002529785.1	GenBank	NCBI Prokaryotic Genome Annotation Pipeline (PGAP)	Scaffold	604833	2958814	2017-10-12	3045	PRJNA304956	SAMN04543072
Listeria monocytogenes		strain: CFSAN046056	1639	ASM252980v1	GCA_002529805.1	GenBank	NCBI Prokaryotic Genome Annotation Pipeline (PGAP)	Scaffold	567215	2959885	2017-10-12	3030	PRJNA304956	SAMN04530886
Listeria monocytogenes		strain: CFSAN046058	1639	ASM252982v1	GCA_002529825.1	GenBank	NCBI Prokaryotic Genome Annotation Pipeline (PGAP)	Scaffold	604742	2962005	2017-10-12	3048	PRJNA304956	SAMN04543070
Listeria monocytogenes		strain: CFSAN046052	1639	ASM252986v1	GCA_002529865.1	GenBank	NCBI Prokaryotic Genome Annotation Pipeline (PGAP)	Scaffold	479921	3004131	2017-10-12	3091	PRJNA304956	SAMN04530882
Listeria monocytogenes		strain: CFSAN046038	1639	ASM252990v1	GCA_002529905.1	GenBank	NCBI Prokaryotic Genome Annotation Pipeline (PGAP)	Scaffold	449022	2999398	2017-10-12	3089	PRJNA304956	SAMN04530864
Listeria monocytogenes		strain: CFSAN046040	1639	ASM252991v1	GCA_002529915.1	GenBank	NCBI Prokaryotic Genome Annotation Pipeline (PGAP)	Scaffold	477566	3047395	2017-10-12	3134	PRJNA304956	SAMN04530870
Listeria monocytogenes		strain: CFSAN046037	1639	ASM252994v1	GCA_002529945.1	GenBank	NCBI Prokaryotic Genome Annotation Pipeline (PGAP)	Scaffold	125414	2995662	2017-10-12	3093	PRJNA304956	SAMN04530863
Listeria monocytogenes		strain: CFSAN046035	1639	ASM252996v1	GCA_002529965.1	GenBank	NCBI Prokaryotic Genome Annotation Pipeline (PGAP)	Scaffold	396208	3089181	2017-10-12	3195	PRJNA304956	SAMN04530861
Listeria monocytogenes		strain: CFSAN046031	1639	ASM252998v1	GCA_002529985.1	GenBank	NCBI Prokaryotic Genome Annotation Pipeline (PGAP)	Scaffold	435350	2996415	2017-10-12	3074	PRJNA304956	SAMN04530857
Listeria monocytogenes		strain: CFSAN046034	1639	ASM253000v1	GCA_002530005.1	GenBank	NCBI Prokaryotic Genome Annotation Pipeline (PGAP)	Scaffold	396089	3020864	2017-10-12	3119	PRJNA304956	SAMN04530860
Listeria monocytogenes		strain: CFSAN046028	1639	ASM253001v1	GCA_002530015.1	GenBank	NCBI Prokaryotic Genome Annotation Pipeline (PGAP)	Scaffold	436477	2949603	2017-10-12	3060	PRJNA304956	SAMN04530854
Listeria monocytogenes		strain: CFSAN046057	1639	ASM253002v1	GCA_002530025.1	GenBank	NCBI Prokaryotic Genome Annotation Pipeline (PGAP)	Scaffold	566824	2959216	2017-10-12	3028	PRJNA304956	SAMN04530887
Listeria monocytogenes		strain: CFSAN046053	1639	ASM253006v1	GCA_002530065.1	GenBank	NCBI Prokaryotic Genome Annotation Pipeline (PGAP)	Scaffold	295758	3033300	2017-10-12	3138	PRJNA304956	SAMN04530883
Listeria monocytogenes		strain: CFSAN046036	1639	ASM253008v1	GCA_002530085.1	GenBank	NCBI Prokaryotic Genome Annotation Pipeline (PGAP)	Scaffold	176629	2952965	2017-10-12	3047	PRJNA304956	SAMN04530862
Listeria monocytogenes		strain: CFSAN046047	1639	ASM253012v1	GCA_002530125.1	GenBank	NCBI Prokaryotic Genome Annotation Pipeline (PGAP)	Scaffold	117664	2962039	2017-10-12	3050	PRJNA304956	SAMN04530877
Listeria monocytogenes		strain: CFSAN046027	1639	ASM253014v1	GCA_002530145.1	GenBank	NCBI Prokaryotic Genome Annotation Pipeline (PGAP)	Scaffold	399941	2958833	2017-10-12	3008	PRJNA304956	SAMN04530853
Listeria monocytogenes		strain: CFSAN046025	1639	ASM253016v1	GCA_002530165.1	GenBank	NCBI Prokaryotic Genome Annotation Pipeline (PGAP)	Scaffold	395759	3071691	2017-10-12	3182	PRJNA304956	SAMN04530851
Listeria monocytogenes		strain: CFSAN046024	1639	ASM253017v1	GCA_002530175.1	GenBank	NCBI Prokaryotic Genome Annotation Pipeline (PGAP)	Scaffold	137034	2954038	2017-10-12	3040	PRJNA304956	SAMN04530850
Listeria monocytogenes		strain: CFSAN046065	1639	ASM253020v1	GCA_002530205.1	GenBank	NCBI Prokaryotic Genome Annotation Pipeline (PGAP)	Scaffold	566779	2957891	2017-10-12	3027	PRJNA304956	SAMN04543077
Listeria monocytogenes		strain: CFSAN046072	1639	ASM253021v1	GCA_002530215.1	GenBank	NCBI Prokaryotic Genome Annotation Pipeline (PGAP)	Scaffold	604761	2999928	2017-10-12	3086	PRJNA304956	SAMN04543084
Listeria monocytogenes		strain: CFSAN046073	1639	ASM253022v1	GCA_002530225.1	GenBank	NCBI Prokaryotic Genome Annotation Pipeline (PGAP)	Scaffold	1514543	2999899	2017-10-12	3079	PRJNA304956	SAMN04543085
Listeria monocytogenes		strain: CFSAN046071	1639	ASM253024v1	GCA_002530245.1	GenBank	NCBI Prokaryotic Genome Annotation Pipeline (PGAP)	Scaffold	423673	2958812	2017-10-12	3027	PRJNA304956	SAMN04543083
Listeria monocytogenes		strain: CFSAN046080	1639	ASM253028v1	GCA_002530285.1	GenBank	NCBI Prokaryotic Genome Annotation Pipeline (PGAP)	Scaffold	604831	2961305	2017-10-12	3052	PRJNA304956	SAMN04543092
Listeria monocytogenes		strain: CFSAN046079	1639	ASM253029v1	GCA_002530295.1	GenBank	NCBI Prokaryotic Genome Annotation Pipeline (PGAP)	Scaffold	566830	2958463	2017-10-12	3027	PRJNA304956	SAMN04543091
Listeria monocytogenes		strain: CFSAN046075	1639	ASM253031v1	GCA_002530315.1	GenBank	NCBI Prokaryotic Genome Annotation Pipeline (PGAP)	Scaffold	566854	2957777	2017-10-12	3024	PRJNA304956	SAMN04543087
Listeria monocytogenes		strain: CFSAN046074	1639	ASM253036v1	GCA_002530365.1	GenBank	NCBI Prokaryotic Genome Annotation Pipeline (PGAP)	Scaffold	566857	2957744	2017-10-12	3024	PRJNA304956	SAMN04543086
Listeria monocytogenes		strain: CFSAN046070	1639	ASM253037v1	GCA_002530375.1	GenBank	NCBI Prokaryotic Genome Annotation Pipeline (PGAP)	Scaffold	449028	2957326	2017-10-12	3023	PRJNA304956	SAMN04543082
Listeria monocytogenes		strain: CFSAN046068	1639	ASM253041v1	GCA_002530415.1	GenBank	NCBI Prokaryotic Genome Annotation Pipeline (PGAP)	Scaffold	566680	2958609	2017-10-12	3022	PRJNA304956	SAMN04543080
Listeria monocytogenes		strain: CFSAN046067	1639	ASM253044v1	GCA_002530445.1	GenBank	NCBI Prokaryotic Genome Annotation Pipeline (PGAP)	Scaffold	566663	2956915	2017-10-12	3023	PRJNA304956	SAMN04543079
Listeria monocytogenes		strain: CFSAN046078	1639	ASM253045v1	GCA_002530455.1	GenBank	NCBI Prokaryotic Genome Annotation Pipeline (PGAP)	Scaffold	516043	2999540	2017-10-12	3085	PRJNA304956	SAMN04543090
Listeria monocytogenes		strain: CFSAN046076	1639	ASM253046v1	GCA_002530465.1	GenBank	NCBI Prokaryotic Genome Annotation Pipeline (PGAP)	Scaffold	566857	2966711	2017-10-12	3041	PRJNA304956	SAMN04543088
Listeria monocytogenes		strain: CFSAN046084	1639	ASM253050v1	GCA_002530505.1	GenBank	NCBI Prokaryotic Genome Annotation Pipeline (PGAP)	Scaffold	566857	2958548	2017-10-12	3024	PRJNA304956	SAMN04543096
Listeria monocytogenes		strain: AT3E	1639	ASM255773v1	GCA_002557735.1	GenBank	NCBI Prokaryotic Genome Annotation Pipeline (PGAP)	Complete Genome	3057808	3116331	2017-10-16	3208	PRJNA412588	SAMN07718437
Listeria monocytogenes		strain: AL4E	1639	ASM255781v1	GCA_002557815.1	GenBank	NCBI Prokaryotic Genome Annotation Pipeline (PGAP)	Complete Genome	3027995	3027995	2017-10-16	3105	PRJNA412588	SAMN07718436
Listeria monocytogenes		strain: F4244	1639	ASM274091v1	GCA_002740915.1	GenBank	NCBI Prokaryotic Genome Annotation Pipeline (PGAP)	Chromosome	738042	3028242	2017-11-01	3062	PRJNA320283	SAMN04931812
Listeria monocytogenes		strain: MF4626	1639	ASM283148v1	GCA_002831485.1	GenBank	NCBI Prokaryotic Genome Annotation Pipeline (PGAP)	Complete Genome	2974111	3032635	2017-12-10	3116	PRJNA419519	SAMN08056486
Listeria monocytogenes		strain: MF4624	1639	ASM284352v1	GCA_002843525.1	GenBank	NCBI Prokaryotic Genome Annotation Pipeline (PGAP)	Complete Genome	3030702	3093884	2017-12-17	3182	PRJNA419519	SAMN08056485
Listeria monocytogenes		strain: MF4562	1639	ASM284842v1	GCA_002848425.1	GenBank	NCBI Prokaryotic Genome Annotation Pipeline (PGAP)	Complete Genome	3016037	3016037	2017-12-28	3084	PRJNA419519	SAMN08056484
Listeria monocytogenes		strain: MF4697	1639	ASM284846v1	GCA_002848465.1	GenBank	NCBI Prokaryotic Genome Annotation Pipeline (PGAP)	Complete Genome	3030421	3093572	2017-12-28	3182	PRJNA419519	SAMN08056487
Listeria monocytogenes		strain: MF6172	1639	ASM284848v1	GCA_002848485.1	GenBank	NCBI Prokaryotic Genome Annotation Pipeline (PGAP)	Complete Genome	3030581	3093763	2017-12-28	3182	PRJNA419519	SAMN08056488
Listeria monocytogenes		strain: MF4545	1639	ASM284850v1	GCA_002848505.1	GenBank	NCBI Prokaryotic Genome Annotation Pipeline (PGAP)	Complete Genome	3010323	3035873	2017-12-28	3105	PRJNA419519	SAMN08056483
Listeria monocytogenes		strain: V2275	1639	ASM287869v1	GCA_002878695.1	GenBank	NCBI Prokaryotic Genome Annotation Pipeline (PGAP)	Scaffold	474468	3004774	2018-01-13	3095	PRJNA428764	SAMN08321096
Listeria monocytogenes		strain: V2257	1639	ASM287870v1	GCA_002878705.1	GenBank	NCBI Prokaryotic Genome Annotation Pipeline (PGAP)	Scaffold	255512	3029902	2018-01-13	3128	PRJNA428764	SAMN08321095
Listeria monocytogenes		strain: W1041	1639	ASM287871v1	GCA_002878715.1	GenBank	NCBI Prokaryotic Genome Annotation Pipeline (PGAP)	Scaffold	351458	3026663	2018-01-13	3154	PRJNA428764	SAMN08321098
Listeria monocytogenes		strain: V2327	1639	ASM287875v1	GCA_002878755.1	GenBank	NCBI Prokaryotic Genome Annotation Pipeline (PGAP)	Scaffold	418706	3062462	2018-01-13	3169	PRJNA428764	SAMN08321097
Listeria monocytogenes		strain: V2227	1639	ASM287877v1	GCA_002878775.1	GenBank	NCBI Prokaryotic Genome Annotation Pipeline (PGAP)	Scaffold	312829	2978082	2018-01-13	3049	PRJNA428764	SAMN08321094
Listeria monocytogenes		strain: V2158	1639	ASM287878v1	GCA_002878785.1	GenBank	NCBI Prokaryotic Genome Annotation Pipeline (PGAP)	Scaffold	324659	3088399	2018-01-13	3231	PRJNA428764	SAMN08321093
Listeria monocytogenes		strain: V2157	1639	ASM287879v1	GCA_002878795.1	GenBank	NCBI Prokaryotic Genome Annotation Pipeline (PGAP)	Scaffold	295719	3032240	2018-01-13	3151	PRJNA428764	SAMN08321092
Listeria monocytogenes		strain: V2114	1639	ASM287883v1	GCA_002878835.1	GenBank	NCBI Prokaryotic Genome Annotation Pipeline (PGAP)	Scaffold	192183	3100675	2018-01-13	3201	PRJNA428764	SAMN08321091
Listeria monocytogenes		strain: V2106	1639	ASM287885v1	GCA_002878855.1	GenBank	NCBI Prokaryotic Genome Annotation Pipeline (PGAP)	Scaffold	169420	3118570	2018-01-13	3242	PRJNA428764	SAMN08321090
Listeria monocytogenes		strain: V1890	1639	ASM287887v1	GCA_002878875.1	GenBank	NCBI Prokaryotic Genome Annotation Pipeline (PGAP)	Scaffold	336253	2985311	2018-01-13	3077	PRJNA428764	SAMN08321087
Listeria monocytogenes		strain: V1932	1639	ASM287889v1	GCA_002878895.1	GenBank	NCBI Prokaryotic Genome Annotation Pipeline (PGAP)	Scaffold	295860	3057467	2018-01-13	3155	PRJNA428764	SAMN08321089
Listeria monocytogenes		strain: V1893	1639	ASM287890v1	GCA_002878905.1	GenBank	NCBI Prokaryotic Genome Annotation Pipeline (PGAP)	Scaffold	202941	3114527	2018-01-13	3245	PRJNA428764	SAMN08321088
Listeria monocytogenes		strain: V1885	1639	ASM287895v1	GCA_002878955.1	GenBank	NCBI Prokaryotic Genome Annotation Pipeline (PGAP)	Scaffold	280684	3065472	2018-01-13	3169	PRJNA428764	SAMN08321085
Listeria monocytogenes		strain: V1851	1639	ASM287897v1	GCA_002878975.1	GenBank	NCBI Prokaryotic Genome Annotation Pipeline (PGAP)	Scaffold	260884	3068837	2018-01-13	3182	PRJNA428764	SAMN08321081
Listeria monocytogenes		strain: V1884	1639	ASM287898v1	GCA_002878985.1	GenBank	NCBI Prokaryotic Genome Annotation Pipeline (PGAP)	Scaffold	229388	3058892	2018-01-13	3158	PRJNA428764	SAMN08321084
Listeria monocytogenes		strain: V1747	1639	ASM287903v1	GCA_002879035.1	GenBank	NCBI Prokaryotic Genome Annotation Pipeline (PGAP)	Scaffold	300673	3196596	2018-01-13	3307	PRJNA428764	SAMN08321080
Listeria monocytogenes		strain: V1666	1639	ASM287905v1	GCA_002879055.1	GenBank	NCBI Prokaryotic Genome Annotation Pipeline (PGAP)	Scaffold	503874	3046041	2018-01-13	3168	PRJNA428764	SAMN08321077
Listeria monocytogenes		strain: V1701	1639	ASM287909v1	GCA_002879095.1	GenBank	NCBI Prokaryotic Genome Annotation Pipeline (PGAP)	Scaffold	192745	2990189	2018-01-13	3086	PRJNA428764	SAMN08321078
Listeria monocytogenes		strain: V1657	1639	ASM287911v1	GCA_002879115.1	GenBank	NCBI Prokaryotic Genome Annotation Pipeline (PGAP)	Scaffold	113419	3018716	2018-01-13	3105	PRJNA428764	SAMN08321076
Listeria monocytogenes		strain: V1644	1639	ASM287913v1	GCA_002879135.1	GenBank	NCBI Prokaryotic Genome Annotation Pipeline (PGAP)	Scaffold	202817	3120380	2018-01-13	3256	PRJNA428764	SAMN08321074
Listeria monocytogenes		strain: V1649	1639	ASM287915v1	GCA_002879155.1	GenBank	NCBI Prokaryotic Genome Annotation Pipeline (PGAP)	Scaffold	503915	3042238	2018-01-13	3113	PRJNA428764	SAMN08321075
Listeria monocytogenes		strain: V1642	1639	ASM287917v1	GCA_002879175.1	GenBank	NCBI Prokaryotic Genome Annotation Pipeline (PGAP)	Scaffold	476899	3051043	2018-01-13	3170	PRJNA428764	SAMN08321073
Listeria monocytogenes		strain: V1619	1639	ASM287918v1	GCA_002879185.1	GenBank	NCBI Prokaryotic Genome Annotation Pipeline (PGAP)	Scaffold	192197	3024955	2018-01-13	3119	PRJNA428764	SAMN08321072
Listeria monocytogenes		strain: V1604	1639	ASM287921v1	GCA_002879215.1	GenBank	NCBI Prokaryotic Genome Annotation Pipeline (PGAP)	Scaffold	342897	3022496	2018-01-13	3117	PRJNA428764	SAMN08321071
Listeria monocytogenes		strain: V1584	1639	ASM287923v1	GCA_002879235.1	GenBank	NCBI Prokaryotic Genome Annotation Pipeline (PGAP)	Scaffold	345611	3081913	2018-01-13	3172	PRJNA428764	SAMN08321070
Listeria monocytogenes		strain: V1569	1639	ASM287925v1	GCA_002879255.1	GenBank	NCBI Prokaryotic Genome Annotation Pipeline (PGAP)	Scaffold	210989	3125253	2018-01-13	3211	PRJNA428764	SAMN08321069
Listeria monocytogenes		strain: V1300	1639	ASM287929v1	GCA_002879295.1	GenBank	NCBI Prokaryotic Genome Annotation Pipeline (PGAP)	Scaffold	541896	3020163	2018-01-13	3102	PRJNA428764	SAMN08321067
Listeria monocytogenes		strain: V1057	1639	ASM287931v1	GCA_002879315.1	GenBank	NCBI Prokaryotic Genome Annotation Pipeline (PGAP)	Scaffold	482676	3096179	2018-01-13	3206	PRJNA428764	SAMN08321066
Listeria monocytogenes		strain: V1053	1639	ASM287933v1	GCA_002879335.1	GenBank	NCBI Prokaryotic Genome Annotation Pipeline (PGAP)	Scaffold	397501	3031526	2018-01-13	3135	PRJNA428764	SAMN08321064
Listeria monocytogenes		strain: V1055	1639	ASM287935v1	GCA_002879355.1	GenBank	NCBI Prokaryotic Genome Annotation Pipeline (PGAP)	Scaffold	513709	3021570	2018-01-13	3106	PRJNA428764	SAMN08321065
Listeria monocytogenes		strain: V1035	1639	ASM287937v1	GCA_002879375.1	GenBank	NCBI Prokaryotic Genome Annotation Pipeline (PGAP)	Scaffold	1551226	3102303	2018-01-13	3223	PRJNA428764	SAMN08321063
Listeria monocytogenes		strain: V1019	1639	ASM287939v1	GCA_002879395.1	GenBank	NCBI Prokaryotic Genome Annotation Pipeline (PGAP)	Scaffold	129548	2973191	2018-01-13	3030	PRJNA428764	SAMN08321062
Listeria monocytogenes		strain: N1061	1639	ASM287941v1	GCA_002879415.1	GenBank	NCBI Prokaryotic Genome Annotation Pipeline (PGAP)	Scaffold	177854	3082056	2018-01-13	3178	PRJNA428764	SAMN08321061
Listeria monocytogenes		strain: M2294	1639	ASM287943v1	GCA_002879435.1	GenBank	NCBI Prokaryotic Genome Annotation Pipeline (PGAP)	Scaffold	110508	2985496	2018-01-13	3085	PRJNA428764	SAMN08321060
Listeria monocytogenes		strain: M2190	1639	ASM287945v1	GCA_002879455.1	GenBank	NCBI Prokaryotic Genome Annotation Pipeline (PGAP)	Scaffold	95867	3238027	2018-01-13	3377	PRJNA428764	SAMN08321058
Listeria monocytogenes		strain: M2043	1639	ASM287947v1	GCA_002879475.1	GenBank	NCBI Prokaryotic Genome Annotation Pipeline (PGAP)	Scaffold	79397	3016907	2018-01-13	3117	PRJNA428764	SAMN08321057
Listeria monocytogenes		strain: M2274	1639	ASM287949v1	GCA_002879495.1	GenBank	NCBI Prokaryotic Genome Annotation Pipeline (PGAP)	Scaffold	176032	2998583	2018-01-13	3060	PRJNA428764	SAMN08321059
Listeria monocytogenes		strain: M2014	1639	ASM287951v1	GCA_002879515.1	GenBank	NCBI Prokaryotic Genome Annotation Pipeline (PGAP)	Scaffold	93937	3040481	2018-01-13	3126	PRJNA428764	SAMN08321056
Listeria monocytogenes serotype 1/2a str. 08-7362		strain: 08-7362	1386001	ASM295399v1	GCA_002953995.1	GenBank		Chromosome	292923	2974394	2017-08-02		PRJNA215186	SAMN02725201
Listeria monocytogenes		strain: Lm16	1639	ASM296693v1	GCA_002966935.1	GenBank	Annotation submitted by Universidade Federal de Pelotas	Chromosome	1978751	3101239	2018-03-02	3117	PRJNA433841	SAMN08518897
Listeria monocytogenes		strain: NH1	1639	ASM296919v1	GCA_002969195.1	GenBank	NCBI Prokaryotic Genome Annotation Pipeline (PGAP)	Complete Genome	3002491	3002491	2018-03-05	3084	PRJNA385047	SAMN06920120
Listeria monocytogenes		strain: CFSAN035161	1639	ASM300215v1	GCA_003002155.1	GenBank	NCBI Prokaryotic Genome Annotation Pipeline (PGAP)	Scaffold	429602	3057478	2018-03-15	3148	PRJNA215355	SAMN03800264
Listeria monocytogenes		strain: CFSAN035164	1639	ASM300221v1	GCA_003002215.1	GenBank	NCBI Prokaryotic Genome Annotation Pipeline (PGAP)	Scaffold	501516	2973952	2018-03-15	3054	PRJNA215355	SAMN03800267
Listeria monocytogenes		strain: CFSAN035167	1639	ASM300225v1	GCA_003002255.1	GenBank	NCBI Prokaryotic Genome Annotation Pipeline (PGAP)	Scaffold	237958	3072994	2018-03-15	3190	PRJNA215355	SAMN03800270
Listeria monocytogenes		strain: CFSAN035170	1639	ASM300226v1	GCA_003002265.1	GenBank	NCBI Prokaryotic Genome Annotation Pipeline (PGAP)	Scaffold	476788	2992354	2018-03-15	3088	PRJNA215355	SAMN03800273
Listeria monocytogenes		strain: CFSAN035168	1639	ASM300229v1	GCA_003002295.1	GenBank	NCBI Prokaryotic Genome Annotation Pipeline (PGAP)	Scaffold	477575	2953396	2018-03-15	3036	PRJNA215355	SAMN03800271
Listeria monocytogenes		strain: CFSAN035173	1639	ASM300231v1	GCA_003002315.1	GenBank	NCBI Prokaryotic Genome Annotation Pipeline (PGAP)	Scaffold	516391	3102924	2018-03-15	3201	PRJNA215355	SAMN03800276
Listeria monocytogenes		strain: CFSAN035177	1639	ASM300233v1	GCA_003002335.1	GenBank	NCBI Prokaryotic Genome Annotation Pipeline (PGAP)	Scaffold	434210	3024290	2018-03-15	3144	PRJNA215355	SAMN03800280
Listeria monocytogenes		strain: CFSAN035179	1639	ASM300234v1	GCA_003002345.1	GenBank	NCBI Prokaryotic Genome Annotation Pipeline (PGAP)	Scaffold	514952	2922246	2018-03-15	2984	PRJNA215355	SAMN03800282
Listeria monocytogenes		strain: CFSAN035180	1639	ASM300235v1	GCA_003002355.1	GenBank	NCBI Prokaryotic Genome Annotation Pipeline (PGAP)	Scaffold	522776	3014426	2018-03-15	3097	PRJNA215355	SAMN03800283
Listeria monocytogenes		strain: CFSAN035162	1639	ASM300243v1	GCA_003002435.1	GenBank	NCBI Prokaryotic Genome Annotation Pipeline (PGAP)	Scaffold	349907	2916194	2018-03-15	2991	PRJNA215355	SAMN03800265
Listeria monocytogenes		strain: CFSAN035169	1639	ASM300247v1	GCA_003002475.1	GenBank	NCBI Prokaryotic Genome Annotation Pipeline (PGAP)	Scaffold	331984	2989750	2018-03-15	3083	PRJNA215355	SAMN03800272
Listeria monocytogenes		strain: CFSAN035185	1639	ASM300249v1	GCA_003002495.1	GenBank	NCBI Prokaryotic Genome Annotation Pipeline (PGAP)	Scaffold	295002	2916572	2018-03-15	2982	PRJNA215355	SAMN03800288
Listeria monocytogenes		strain: CFSAN035187	1639	ASM300259v1	GCA_003002595.1	GenBank	NCBI Prokaryotic Genome Annotation Pipeline (PGAP)	Scaffold	1502192	2918709	2018-03-15	2998	PRJNA215355	SAMN03800290
Listeria monocytogenes		strain: CFSAN035178	1639	ASM300261v1	GCA_003002615.1	GenBank	NCBI Prokaryotic Genome Annotation Pipeline (PGAP)	Scaffold	514953	2920693	2018-03-15	2983	PRJNA215355	SAMN03800281
Listeria monocytogenes		strain: CFSAN035188	1639	ASM300263v1	GCA_003002635.1	GenBank	NCBI Prokaryotic Genome Annotation Pipeline (PGAP)	Scaffold	521505	2877417	2018-03-15	2923	PRJNA215355	SAMN03800291
Listeria monocytogenes		strain: CFSAN035193	1639	ASM300265v1	GCA_003002655.1	GenBank	NCBI Prokaryotic Genome Annotation Pipeline (PGAP)	Scaffold	347153	2951524	2018-03-15	3012	PRJNA215355	SAMN03800296
Listeria monocytogenes		strain: CFSAN035198	1639	ASM300269v1	GCA_003002695.1	GenBank	NCBI Prokaryotic Genome Annotation Pipeline (PGAP)	Scaffold	563450	3061985	2018-03-15	3151	PRJNA215355	SAMN03800301
Listeria monocytogenes		strain: CFSAN035194	1639	ASM300277v1	GCA_003002775.1	GenBank	NCBI Prokaryotic Genome Annotation Pipeline (PGAP)	Scaffold	236253	3090293	2018-03-15	3189	PRJNA215355	SAMN03800297
Listeria monocytogenes		strain: CFSAN035191	1639	ASM300283v1	GCA_003002835.1	GenBank	NCBI Prokaryotic Genome Annotation Pipeline (PGAP)	Scaffold	381659	2952704	2018-03-15	3038	PRJNA215355	SAMN03800294
Listeria monocytogenes		strain: CFSAN035190	1639	ASM300405v1	GCA_003004055.1	GenBank	NCBI Prokaryotic Genome Annotation Pipeline (PGAP)	Scaffold	213845	2968554	2018-03-15	3019	PRJNA215355	SAMN03800293
Listeria monocytogenes		strain: CFSAN035203	1639	ASM300409v1	GCA_003004095.1	GenBank	NCBI Prokaryotic Genome Annotation Pipeline (PGAP)	Scaffold	477227	2916892	2018-03-15	2982	PRJNA215355	SAMN03800306
Listeria monocytogenes		strain: CFSAN054109	1639	ASM303016v1	GCA_003030165.1	GenBank	NCBI Prokaryotic Genome Annotation Pipeline (PGAP)	Complete Genome	3062735	3124949	2018-04-02	3219	PRJNA243331	SAMN08663437
Listeria monocytogenes		strain: CFSAN054108	1639	ASM303040v1	GCA_003030405.1	GenBank	NCBI Prokaryotic Genome Annotation Pipeline (PGAP)	Complete Genome	2994410	2994410	2018-04-02	3040	PRJNA243331	SAMN08663440
Listeria monocytogenes		strain: ATCC 13932	1639	ASM303189v1	GCA_003031895.1	GenBank	NCBI Prokaryotic Genome Annotation Pipeline (PGAP)	Complete Genome	2950984	2950984	2018-04-03	2973	PRJNA420913	SAMN08125522
Listeria monocytogenes		strain: PIR00546	1639	ASM303191v1	GCA_003031915.1	GenBank	NCBI Prokaryotic Genome Annotation Pipeline (PGAP)	Complete Genome	3031937	3031937	2018-04-03	3099	PRJNA420913	SAMN08125521
Listeria monocytogenes		strain: PIR00543	1639	ASM303193v1	GCA_003031935.1	GenBank	NCBI Prokaryotic Genome Annotation Pipeline (PGAP)	Complete Genome	2987434	2987434	2018-04-03	3060	PRJNA420913	SAMN08125518
Listeria monocytogenes		strain: ATCC 51775	1639	ASM303195v1	GCA_003031955.1	GenBank	NCBI Prokaryotic Genome Annotation Pipeline (PGAP)	Complete Genome	2995531	2995531	2018-04-03	3063	PRJNA420913	SAMN08125517
Listeria monocytogenes		strain: PIR00545	1639	ASM303197v1	GCA_003031975.1	GenBank	NCBI Prokaryotic Genome Annotation Pipeline (PGAP)	Complete Genome	3015231	3072784	2018-04-03	3147	PRJNA420913	SAMN08125520
Listeria monocytogenes		strain: PIR00544	1639	ASM303205v1	GCA_003032055.1	GenBank	NCBI Prokaryotic Genome Annotation Pipeline (PGAP)	Complete Genome	2996364	3024914	2018-04-03	3077	PRJNA420913	SAMN08125519
Listeria monocytogenes		strain: ATCC 51779	1639	ASM303207v1	GCA_003032075.1	GenBank	NCBI Prokaryotic Genome Annotation Pipeline (PGAP)	Complete Genome	2979032	2994824	2018-04-03	3073	PRJNA420913	SAMN08125516
Listeria monocytogenes		strain: PIR00540	1639	ASM304389v1	GCA_003043895.1	GenBank	NCBI Prokaryotic Genome Annotation Pipeline (PGAP)	Complete Genome	3026819	3085336	2018-04-06	3169	PRJNA420913	SAMN08125515
Listeria monocytogenes		strain: 2016TE2013	1639	ASM304518v1	GCA_003045185.1	GenBank	NCBI Prokaryotic Genome Annotation Pipeline (PGAP)	Chromosome	2894611	2894711	2018-04-09	2950	PRJNA261392	SAMN08693622
Listeria monocytogenes		strain: 2016TE4526-1-1	1639	ASM304520v1	GCA_003045205.1	GenBank	NCBI Prokaryotic Genome Annotation Pipeline (PGAP)	Chromosome	2894716	2894816	2018-04-09	2950	PRJNA261392	SAMN08693630
Listeria monocytogenes		strain: 2016TE3773-1-1	1639	ASM304522v1	GCA_003045225.1	GenBank	NCBI Prokaryotic Genome Annotation Pipeline (PGAP)	Chromosome	2894716	2894816	2018-04-09	2950	PRJNA261392	SAMN08693629
Listeria monocytogenes		strain: 2016TE3770-1-1	1639	ASM304525v1	GCA_003045255.1	GenBank	NCBI Prokaryotic Genome Annotation Pipeline (PGAP)	Chromosome	2894716	2894816	2018-04-09	2950	PRJNA261392	SAMN08693628
Listeria monocytogenes		strain: 2016TE2143	1639	ASM304528v1	GCA_003045285.1	GenBank	NCBI Prokaryotic Genome Annotation Pipeline (PGAP)	Chromosome	2894716	2894816	2018-04-09	2950	PRJNA261392	SAMN08693623
Listeria monocytogenes		strain: 2016TE1560	1639	ASM304530v1	GCA_003045305.1	GenBank	NCBI Prokaryotic Genome Annotation Pipeline (PGAP)	Chromosome	2894716	2894816	2018-04-09	2950	PRJNA261392	SAMN08693621
Listeria monocytogenes		strain: 2015TE24980	1639	ASM304532v1	GCA_003045325.1	GenBank	NCBI Prokaryotic Genome Annotation Pipeline (PGAP)	Chromosome	2863206	2863306	2018-04-09	2906	PRJNA261392	SAMN08693617
Listeria monocytogenes		strain: 2015TE24968	1639	ASM304534v1	GCA_003045345.1	GenBank	NCBI Prokaryotic Genome Annotation Pipeline (PGAP)	Chromosome	2894610	2894710	2018-04-09	2950	PRJNA261392	SAMN08693616
Listeria monocytogenes		strain: 2015TE22590	1639	ASM304536v1	GCA_003045365.1	GenBank	NCBI Prokaryotic Genome Annotation Pipeline (PGAP)	Chromosome	2894717	2894817	2018-04-09	2949	PRJNA261392	SAMN08693615
Listeria monocytogenes		strain: 2015TE17781-9	1639	ASM304538v1	GCA_003045385.1	GenBank	NCBI Prokaryotic Genome Annotation Pipeline (PGAP)	Chromosome	2894713	2894813	2018-04-09	2950	PRJNA261392	SAMN08693614
Listeria monocytogenes		strain: 2015TE17781-6	1639	ASM304540v1	GCA_003045405.1	GenBank	NCBI Prokaryotic Genome Annotation Pipeline (PGAP)	Chromosome	2894711	2894811	2018-04-09	2950	PRJNA261392	SAMN08693611
Listeria monocytogenes		strain: 2015TE17781-5	1639	ASM304542v1	GCA_003045425.1	GenBank	NCBI Prokaryotic Genome Annotation Pipeline (PGAP)	Chromosome	2894715	2894815	2018-04-09	2950	PRJNA261392	SAMN08693610
Listeria monocytogenes		strain: 2015TE17781-3	1639	ASM304544v1	GCA_003045445.1	GenBank	NCBI Prokaryotic Genome Annotation Pipeline (PGAP)	Chromosome	2894710	2894810	2018-04-09	2950	PRJNA261392	SAMN08693608
Listeria monocytogenes		strain: 2016TE840-1-1	1639	ASM304546v1	GCA_003045465.1	GenBank	NCBI Prokaryotic Genome Annotation Pipeline (PGAP)	Chromosome	2894716	2894816	2018-04-09	2950	PRJNA261392	SAMN08693632
Listeria monocytogenes		strain: 2016TE4965-1-1	1639	ASM304548v1	GCA_003045485.1	GenBank	NCBI Prokaryotic Genome Annotation Pipeline (PGAP)	Chromosome	2894714	2894814	2018-04-09	2950	PRJNA261392	SAMN08693631
Listeria monocytogenes		strain: 2016TE3765-1-1	1639	ASM304550v1	GCA_003045505.1	GenBank	NCBI Prokaryotic Genome Annotation Pipeline (PGAP)	Chromosome	2894717	2894817	2018-04-09	2950	PRJNA261392	SAMN08693626
Listeria monocytogenes		strain: 2016TE340	1639	ASM304552v1	GCA_003045525.1	GenBank	NCBI Prokaryotic Genome Annotation Pipeline (PGAP)	Chromosome	2894716	2894816	2018-04-09	2950	PRJNA261392	SAMN08693625
Listeria monocytogenes		strain: 2016TE3767-1-1	1639	ASM304554v1	GCA_003045545.1	GenBank	NCBI Prokaryotic Genome Annotation Pipeline (PGAP)	Chromosome	2894715	2894815	2018-04-09	2948	PRJNA261392	SAMN08693627
Listeria monocytogenes		strain: 2016TE337	1639	ASM304556v1	GCA_003045565.1	GenBank	NCBI Prokaryotic Genome Annotation Pipeline (PGAP)	Chromosome	2894716	2894816	2018-04-09	2950	PRJNA261392	SAMN08693624
Listeria monocytogenes		strain: 2015TE34286	1639	ASM304558v1	GCA_003045585.1	GenBank	NCBI Prokaryotic Genome Annotation Pipeline (PGAP)	Chromosome	2894716	2894816	2018-04-09	2950	PRJNA261392	SAMN08693620
Listeria monocytogenes		strain: 2015TE17781-8	1639	ASM304560v1	GCA_003045605.1	GenBank	NCBI Prokaryotic Genome Annotation Pipeline (PGAP)	Chromosome	2894713	2894813	2018-04-09	2949	PRJNA261392	SAMN08693613
Listeria monocytogenes		strain: 2015TE17781-7	1639	ASM304562v1	GCA_003045625.1	GenBank	NCBI Prokaryotic Genome Annotation Pipeline (PGAP)	Chromosome	2894716	2894816	2018-04-09	2950	PRJNA261392	SAMN08693612
Listeria monocytogenes		strain: OTH-18-0006	1639	ASM312168v1	GCA_003121685.1	GenBank	NCBI Prokaryotic Genome Annotation Pipeline (PGAP)	Scaffold	366575	2971554	2018-05-11	3071	PRJNA450453	SAMN08939682
Listeria monocytogenes		strain: HM00110618	1639	ASM312970v1	GCA_003129705.1	GenBank	NCBI Prokaryotic Genome Annotation Pipeline (PGAP)	Scaffold	47521	3098720	2018-05-16	3377	PRJNA451422	SAMN08970424
Listeria monocytogenes		strain: YA00078529	1639	ASM312972v1	GCA_003129725.1	GenBank	NCBI Prokaryotic Genome Annotation Pipeline (PGAP)	Scaffold	95061	3081235	2018-05-16	3238	PRJNA451422	SAMN08970423
Listeria monocytogenes		strain: YA00079283	1639	ASM312976v1	GCA_003129765.1	GenBank	NCBI Prokaryotic Genome Annotation Pipeline (PGAP)	Scaffold	111267	3085415	2018-05-16	3228	PRJNA451422	SAMN08970420
Listeria monocytogenes		strain: YA00066964	1639	ASM312977v1	GCA_003129775.1	GenBank	NCBI Prokaryotic Genome Annotation Pipeline (PGAP)	Scaffold	111091	3028045	2018-05-16	3194	PRJNA451422	SAMN08970418
Listeria monocytogenes		strain: IG01149260	1639	ASM312982v1	GCA_003129825.1	GenBank	NCBI Prokaryotic Genome Annotation Pipeline (PGAP)	Scaffold	141982	3023744	2018-05-16	3179	PRJNA451422	SAMN08970416
Listeria monocytogenes		strain: HM00108598	1639	ASM312984v1	GCA_003129845.1	GenBank	NCBI Prokaryotic Genome Annotation Pipeline (PGAP)	Scaffold	93037	3017512	2018-05-16	3173	PRJNA451422	SAMN08970415
Listeria monocytogenes		strain: YA00082404	1639	ASM312987v1	GCA_003129875.1	GenBank	NCBI Prokaryotic Genome Annotation Pipeline (PGAP)	Scaffold	68739	3078799	2018-05-16	3221	PRJNA451422	SAMN08970421
Listeria monocytogenes		strain: 2018TE5305-1-4	1639	ASM314407v1	GCA_003144075.1	GenBank	NCBI Prokaryotic Genome Annotation Pipeline (PGAP)	Complete Genome	2894782	2894782	2018-05-21	2949	PRJNA261392	SAMN09197734
Listeria monocytogenes		strain: LM-F-16	1639	ASM318681v1	GCA_003186815.1	GenBank	NCBI Prokaryotic Genome Annotation Pipeline (PGAP)	Scaffold	478317	2915074	2018-06-05	3004	PRJNA374027	SAMN08801540
Listeria monocytogenes		strain: LM-F-17	1639	ASM318683v1	GCA_003186835.1	GenBank	NCBI Prokaryotic Genome Annotation Pipeline (PGAP)	Scaffold	478457	2914296	2018-06-05	3015	PRJNA374027	SAMN08801541
Listeria monocytogenes		strain: LM-F-7	1639	ASM318698v1	GCA_003186985.1	GenBank	NCBI Prokaryotic Genome Annotation Pipeline (PGAP)	Scaffold	357397	2904963	2018-06-05	2956	PRJNA374027	SAMN08801532
Listeria monocytogenes		strain: LM-F-2	1639	ASM318704v1	GCA_003187045.1	GenBank	NCBI Prokaryotic Genome Annotation Pipeline (PGAP)	Scaffold	227452	2875403	2018-06-05	2953	PRJNA374027	SAMN08801529
Listeria monocytogenes		strain: LM-F-145	1639	ASM318710v1	GCA_003187105.1	GenBank	NCBI Prokaryotic Genome Annotation Pipeline (PGAP)	Scaffold	479250	2992657	2018-06-05	3094	PRJNA374027	SAMN08801628
Listeria monocytogenes		strain: LM-F-146	1639	ASM318711v1	GCA_003187115.1	GenBank	NCBI Prokaryotic Genome Annotation Pipeline (PGAP)	Scaffold	438839	3055184	2018-06-05	3163	PRJNA374027	SAMN08801629
Listeria monocytogenes		strain: LM-F-140	1639	ASM318714v1	GCA_003187145.1	GenBank	NCBI Prokaryotic Genome Annotation Pipeline (PGAP)	Scaffold	359743	2935184	2018-06-05	3018	PRJNA374027	SAMN08801625
Listeria monocytogenes		strain: LM-F-131	1639	ASM318718v1	GCA_003187185.1	GenBank	NCBI Prokaryotic Genome Annotation Pipeline (PGAP)	Scaffold	437146	2921162	2018-06-06	2986	PRJNA374027	SAMN08801618
Listeria monocytogenes		strain: LM-F-137	1639	ASM318728v1	GCA_003187285.1	GenBank	NCBI Prokaryotic Genome Annotation Pipeline (PGAP)	Scaffold	359698	2944111	2018-06-05	3034	PRJNA374027	SAMN08801624
Listeria monocytogenes		strain: LM-F-133	1639	ASM318734v1	GCA_003187345.1	GenBank	NCBI Prokaryotic Genome Annotation Pipeline (PGAP)	Scaffold	328232	2911600	2018-06-05	2960	PRJNA374027	SAMN08801620
Listeria monocytogenes		strain: LM-F-134	1639	ASM318735v1	GCA_003187355.1	GenBank	NCBI Prokaryotic Genome Annotation Pipeline (PGAP)	Scaffold	1769250	2909696	2018-06-05	2958	PRJNA374027	SAMN08801621
Listeria monocytogenes		strain: LM-F-129	1639	ASM318740v1	GCA_003187405.1	GenBank	NCBI Prokaryotic Genome Annotation Pipeline (PGAP)	Scaffold	504922	3002991	2018-06-05	3108	PRJNA374027	SAMN08801617
Listeria monocytogenes		strain: LM-F-128	1639	ASM318742v1	GCA_003187425.1	GenBank	NCBI Prokaryotic Genome Annotation Pipeline (PGAP)	Scaffold	1555264	2982166	2018-06-05	3105	PRJNA374027	SAMN08801616
Listeria monocytogenes		strain: LM-F-91	1639	ASM318838v1	GCA_003188385.1	GenBank	NCBI Prokaryotic Genome Annotation Pipeline (PGAP)	Scaffold	347924	3059992	2018-06-05	3130	PRJNA374027	SAMN08801595
Listeria monocytogenes		strain: LM-F-81	1639	ASM318883v1	GCA_003188835.1	GenBank	NCBI Prokaryotic Genome Annotation Pipeline (PGAP)	Scaffold	439313	3056148	2018-06-05	3167	PRJNA374027	SAMN08801587
Listeria monocytogenes		strain: LM-F-77	1639	ASM318906v1	GCA_003189065.1	GenBank	NCBI Prokaryotic Genome Annotation Pipeline (PGAP)	Scaffold	476779	3050634	2018-06-05	3124	PRJNA374027	SAMN08801583
Listeria monocytogenes		strain: LM-F-76	1639	ASM318912v1	GCA_003189125.1	GenBank	NCBI Prokaryotic Genome Annotation Pipeline (PGAP)	Scaffold	265184	3047832	2018-06-05	3127	PRJNA374027	SAMN08801582
Listeria monocytogenes		strain: LM-F-74	1639	ASM318924v1	GCA_003189245.1	GenBank	NCBI Prokaryotic Genome Annotation Pipeline (PGAP)	Scaffold	343248	3069672	2018-06-05	3175	PRJNA374027	SAMN08801580
Listeria monocytogenes		strain: LM-F-52	1639	ASM318994v1	GCA_003189945.1	GenBank	NCBI Prokaryotic Genome Annotation Pipeline (PGAP)	Scaffold	1454350	2837181	2018-06-05	2896	PRJNA374027	SAMN08801569
Listeria monocytogenes		strain: LM-F-44	1639	ASM319034v1	GCA_003190345.1	GenBank	NCBI Prokaryotic Genome Annotation Pipeline (PGAP)	Scaffold	457346	2912075	2018-06-05	2958	PRJNA374027	SAMN08801564
Listeria monocytogenes		strain: LM-F-40	1639	ASM319040v1	GCA_003190405.1	GenBank	NCBI Prokaryotic Genome Annotation Pipeline (PGAP)	Scaffold	532339	2909562	2018-06-05	2957	PRJNA374027	SAMN08801561
Listeria monocytogenes		strain: LM-F-37	1639	ASM319066v1	GCA_003190665.1	GenBank	NCBI Prokaryotic Genome Annotation Pipeline (PGAP)	Scaffold	477413	2944433	2018-06-05	3021	PRJNA374027	SAMN08801558
Listeria monocytogenes		strain: LM-F-21	1639	ASM319146v1	GCA_003191465.1	GenBank	NCBI Prokaryotic Genome Annotation Pipeline (PGAP)	Scaffold	745364	2940673	2018-06-05	3002	PRJNA374027	SAMN08801545
Listeria monocytogenes		strain: LM-F-14	1639	ASM319168v1	GCA_003191685.1	GenBank	NCBI Prokaryotic Genome Annotation Pipeline (PGAP)	Scaffold	84238	3138375	2018-06-05	3258	PRJNA374027	SAMN08801539
Listeria monocytogenes		strain: 12-015	1639	ASM338877v1	GCA_003388775.1	GenBank		Scaffold	438991	3012729	2018-08-14		PRJNA475406	SAMN09388364
Listeria monocytogenes		strain: 12-052	1639	ASM338879v1	GCA_003388795.1	GenBank		Scaffold	579805	3012085	2018-08-14		PRJNA475406	SAMN09388367
Listeria monocytogenes		strain: 12-043	1639	ASM338881v1	GCA_003388815.1	GenBank		Scaffold	579981	3012633	2018-08-14		PRJNA475406	SAMN09388366
Listeria monocytogenes		strain: 12-038	1639	ASM338882v1	GCA_003388825.1	GenBank		Scaffold	440406	3013429	2018-08-14		PRJNA475406	SAMN09388365
Listeria monocytogenes		strain: 12-004	1639	ASM338886v1	GCA_003388865.1	GenBank		Scaffold	579809	2925598	2018-08-14		PRJNA475406	SAMN09388363
Listeria monocytogenes		strain: M13455	1639	ASM339047v1	GCA_003390475.1	GenBank		Complete Genome	2950983	2950983	2018-08-15		PRJNA428178	SAMN09760372
Listeria monocytogenes		strain: CIIMS-NV-3	1639	ASM340907v1	GCA_003409075.1	GenBank	NCBI Prokaryotic Genome Annotation Pipeline (PGAP)	Complete Genome	2954075	2954075	2018-08-20	3035	PRJNA422425	SAMN08177723
Listeria monocytogenes		strain: CIIMS-PH-1	1639	ASM343341v1	GCA_003433415.1	GenBank	NCBI Prokaryotic Genome Annotation Pipeline (PGAP)	Complete Genome	2941368	2941368	2017-11-30	2975	PRJNA401967	SAMN07612368
Listeria monocytogenes serotype 1/2a str. 08-7363		strain: 08-7363	1386002	ASM343343v1	GCA_003433435.1	GenBank		Chromosome	264070	2975434	2017-08-02		PRJNA215187	SAMN02725202
Listeria monocytogenes serotype 1/2a str. 08-7364		strain: 08-7364	1386003	ASM343345v1	GCA_003433455.1	GenBank		Chromosome	187925	2973092	2017-08-02		PRJNA215188	SAMN02725203
Listeria monocytogenes serotype 1/2a str. 10-0819		strain: 10-0819	1386004	ASM343347v1	GCA_003433475.1	GenBank		Chromosome	235131	3007603	2017-08-02		PRJNA215189	SAMN02725204
Listeria monocytogenes serotype 1/2a str. 11-4254		strain: 11-4254	1386005	ASM343349v1	GCA_003433495.1	GenBank		Chromosome	287828	2935406	2017-08-02		PRJNA215190	SAMN02725205
Listeria monocytogenes serotype 3a str. 88-1059		strain: 88-1059	1386006	ASM343353v1	GCA_003433535.1	GenBank		Chromosome	304353	2975864	2017-08-02		PRJNA215191	SAMN02725206
Listeria monocytogenes serotype 1/2a str. 98-0291		strain: 98-0291	1386007	ASM343357v1	GCA_003433575.1	GenBank		Chromosome	217377	2976226	2017-08-02		PRJNA215192	SAMN02725207
Listeria monocytogenes serotype 1/2a str. 99-6871		strain: 99-6871	1386008	ASM343359v1	GCA_003433595.1	GenBank		Chromosome	269379	2972696	2017-08-02		PRJNA215193	SAMN02725208
Listeria monocytogenes		strain: NRRL B-33997	1639	ASM360947v1	GCA_003609475.1	GenBank	Annotation submitted by FDA	Scaffold	265623	2941534	2018-10-02	2930	PRJNA488600	SAMN03277804
Listeria monocytogenes		strain: LMJF5203	1639	ASM372237v1	GCA_003722375.1	GenBank	NCBI Prokaryotic Genome Annotation Pipeline (PGAP)	Complete Genome	2899315	2899315	2018-11-13	2933	PRJNA504399	SAMN10391004
Listeria monocytogenes		strain: FDAARGOS_555	1639	ASM381254v1	GCA_003812545.1	GenBank	NCBI Prokaryotic Genome Annotation Pipeline (PGAP)	Complete Genome	2852069	2852069	2018-11-21	2901	PRJNA231221	SAMN10163248
Listeria monocytogenes		strain: FDAARGOS_554	1639	ASM381256v1	GCA_003812565.1	GenBank	NCBI Prokaryotic Genome Annotation Pipeline (PGAP)	Complete Genome	2836861	2836861	2018-11-21	2863	PRJNA231221	SAMN10163247
Listeria monocytogenes		strain: LMP18-H2446	1639	ASM390051v2	GCA_003900515.2	GenBank	NCBI Prokaryotic Genome Annotation Pipeline (PGAP)	Complete Genome	2904747	2986335	2019-07-01	3047	PRJNA507264	SAMN09692985
Listeria monocytogenes		strain: P17	1639	ASM396585v1	GCA_003965855.1	GenBank	NCBI Prokaryotic Genome Annotation Pipeline (PGAP)	Scaffold	513417	2982329	2018-12-23	3026	PRJNA509563	SAMN10584525
Listeria monocytogenes		strain: A13	1639	ASM396589v1	GCA_003965895.1	GenBank	NCBI Prokaryotic Genome Annotation Pipeline (PGAP)	Scaffold	473938	3112968	2018-12-23	3224	PRJNA509563	SAMN10584528
Listeria monocytogenes		strain: R6	1639	ASM396591v1	GCA_003965915.1	GenBank	NCBI Prokaryotic Genome Annotation Pipeline (PGAP)	Scaffold	584755	3056197	2018-12-23	3149	PRJNA509563	SAMN10584526
Listeria monocytogenes		strain: P12	1639	ASM396595v1	GCA_003965955.1	GenBank	NCBI Prokaryotic Genome Annotation Pipeline (PGAP)	Scaffold	584633	3053254	2018-12-23	3137	PRJNA509563	SAMN10584529
Listeria monocytogenes		strain: A3	1639	ASM396602v1	GCA_003966025.1	GenBank	NCBI Prokaryotic Genome Annotation Pipeline (PGAP)	Scaffold	452116	3105826	2018-12-23	3221	PRJNA509563	SAMN10584524
Listeria monocytogenes		strain: A10	1639	ASM396604v1	GCA_003966045.1	GenBank	NCBI Prokaryotic Genome Annotation Pipeline (PGAP)	Scaffold	482166	3111546	2018-12-23	3226	PRJNA509563	SAMN10584530
Listeria monocytogenes		strain: FORC_057	1639	ASM399966v1	GCA_003999665.1	GenBank	Annotation submitted by Food-borne Pathogen Omics Research Center, FORC	Complete Genome	2965849	2965849	2019-01-08	2999	PRJNA380043	SAMN06625636
Listeria monocytogenes		strain: N16-0044	1639	ASM410166v1	GCA_004101665.1	GenBank	NCBI Prokaryotic Genome Annotation Pipeline (PGAP)	Complete Genome	2908718	2908718	2019-01-22	2942	PRJNA515219	SAMN10745353
Listeria monocytogenes		strain: LMP18-H8393	1639	ASM414270v2	GCA_004142705.2	GenBank	NCBI Prokaryotic Genome Annotation Pipeline (PGAP)	Complete Genome	3034018	3091571	2019-07-01	3160	PRJNA507264	SAMN09692929
Listeria monocytogenes		strain: FDA00008248	1639	ASM443434v3	GCA_004434345.3	GenBank	NCBI Prokaryotic Genome Annotation Pipeline (PGAP)	Complete Genome	2967487	2967487	2020-01-16	2962	PRJNA215355	SAMN03015673
Listeria monocytogenes		strain: FDA00006667	1639	ASM450142v3	GCA_004501425.3	GenBank	NCBI Prokaryotic Genome Annotation Pipeline (PGAP)	Complete Genome	2953686	3009488	2020-01-16	3026	PRJNA215355	SAMN02922921
Listeria monocytogenes		strain: FDA00009448	1639	ASM463854v3	GCA_004638545.3	GenBank	NCBI Prokaryotic Genome Annotation Pipeline (PGAP)	Complete Genome	3001785	3057589	2020-01-16	3096	PRJNA215355	SAMN04192179
Listeria monocytogenes serotype 4b str. LIS0087		strain: LIS0087	1134669	ASM476366v2	GCA_004763665.2	GenBank	NCBI Prokaryotic Genome Annotation Pipeline (PGAP)	Complete Genome	2843285	2843285	2019-10-07	2917	PRJNA81701	SAMN01816209
Listeria monocytogenes		strain: N12-0935	1639	ASM476868v1	GCA_004768685.1	GenBank	NCBI Prokaryotic Genome Annotation Pipeline (PGAP)	Complete Genome	2986680	2991072	2019-04-10	3034	PRJNA530344	SAMN11311853
Listeria monocytogenes		strain: NCCP 14714	1639	ASM477117v1	GCA_004771175.1	GenBank	Annotation submitted by Food-borne Pathogen Omics Research Center, FORC	Complete Genome	2935813	2935813	2019-04-11	2909	PRJNA450488	SAMN08939835
Listeria monocytogenes		strain: NCCP 15743	1639	ASM477119v1	GCA_004771195.1	GenBank	Annotation submitted by Food-borne pathogen Omics Research Center, FORC	Complete Genome	2911466	2911466	2019-04-11	2967	PRJNA450492	SAMN08939842
Listeria monocytogenes		strain: Li 2108	1639	ASM515466v1	GCA_005154665.1	GenBank	NCBI Prokaryotic Genome Annotation Pipeline (PGAP)	Chromosome	3012754	3012854	2019-05-06	3052	PRJNA477598	SAMN09475315
Listeria monocytogenes		strain: FDAARGOS_607	1639	ASM636403v1	GCA_006364035.1	GenBank	NCBI Prokaryotic Genome Annotation Pipeline (PGAP)	Complete Genome	2992056	2992056	2019-06-19	3032	PRJNA231221	SAMN10346771
Listeria monocytogenes		strain: FDAARGOS_778	1639	ASM636465v1	GCA_006364655.1	GenBank	NCBI Prokaryotic Genome Annotation Pipeline (PGAP)	Complete Genome	2950983	2950983	2019-06-19	2975	PRJNA231221	SAMN11056493
Listeria monocytogenes		strain: 18ZQLM01	1639	ASM801475v1	GCA_008014755.1	GenBank	NCBI Prokaryotic Genome Annotation Pipeline (PGAP)	Scaffold	241773	2993115	2019-08-18	3033	PRJNA558970	SAMN12505036
Listeria monocytogenes		strain: 18ZQLM13	1639	ASM801480v1	GCA_008014805.1	GenBank	NCBI Prokaryotic Genome Annotation Pipeline (PGAP)	Scaffold	14784	2935618	2019-08-18	3054	PRJNA558970	SAMN12565113
Listeria monocytogenes		strain: 18ZQLM12	1639	ASM801483v1	GCA_008014835.1	GenBank	NCBI Prokaryotic Genome Annotation Pipeline (PGAP)	Scaffold	92007	2973639	2019-08-18	3036	PRJNA558970	SAMN12565112
Listeria monocytogenes		strain: 18ZQLM10	1639	ASM801484v1	GCA_008014845.1	GenBank	NCBI Prokaryotic Genome Annotation Pipeline (PGAP)	Scaffold	55421	2973791	2019-08-18	3062	PRJNA558970	SAMN12565110
Listeria monocytogenes		strain: 18ZQLM11	1639	ASM801485v1	GCA_008014855.1	GenBank	NCBI Prokaryotic Genome Annotation Pipeline (PGAP)	Scaffold	30485	2815247	2019-08-18	2865	PRJNA558970	SAMN12565111
Listeria monocytogenes		strain: 18ZQLM08	1639	ASM801489v1	GCA_008014895.1	GenBank	NCBI Prokaryotic Genome Annotation Pipeline (PGAP)	Scaffold	79509	2933348	2019-08-18	2999	PRJNA558970	SAMN12565108
Listeria monocytogenes		strain: 18ZQLM09	1639	ASM801490v1	GCA_008014905.1	GenBank	NCBI Prokaryotic Genome Annotation Pipeline (PGAP)	Scaffold	99086	2922345	2019-08-18	3014	PRJNA558970	SAMN12565109
Listeria monocytogenes		strain: 18ZQLM07	1639	ASM801493v1	GCA_008014935.1	GenBank	NCBI Prokaryotic Genome Annotation Pipeline (PGAP)	Scaffold	140174	2939091	2019-08-18	3001	PRJNA558970	SAMN12565107
Listeria monocytogenes		strain: 18ZQLM05	1639	ASM801494v1	GCA_008014945.1	GenBank	NCBI Prokaryotic Genome Annotation Pipeline (PGAP)	Scaffold	23397	2988097	2019-08-18	3116	PRJNA558970	SAMN12565105
Listeria monocytogenes		strain: 18ZQLM06	1639	ASM801497v1	GCA_008014975.1	GenBank	NCBI Prokaryotic Genome Annotation Pipeline (PGAP)	Scaffold	57992	3030187	2019-08-18	3137	PRJNA558970	SAMN12565106
Listeria monocytogenes		strain: 18ZQLM04	1639	ASM801498v1	GCA_008014985.1	GenBank	NCBI Prokaryotic Genome Annotation Pipeline (PGAP)	Scaffold	123412	2938517	2019-08-18	2978	PRJNA558970	SAMN12565104
Listeria monocytogenes		strain: 18ZQLM02	1639	ASM801503v1	GCA_008015035.1	GenBank	NCBI Prokaryotic Genome Annotation Pipeline (PGAP)	Scaffold	254350	2993095	2019-08-18	3034	PRJNA558970	SAMN12565102
Listeria monocytogenes		strain: 2010L-2198	1639	ASM835352v2	GCA_008353525.2	GenBank	NCBI Prokaryotic Genome Annotation Pipeline (PGAP)	Chromosome	162825	2860258	2021-02-25	2851	PRJNA212117	SAMN12702523
Listeria monocytogenes		strain: ICDC_LM1688.2	1639	ASM864212v1	GCA_008642125.1	GenBank		Scaffold	290604	2975336	2019-09-23		PRJNA503772	SAMN10373696
Listeria monocytogenes		strain: ICDC_LM1684.2	1639	ASM864217v1	GCA_008642175.1	GenBank		Scaffold	290604	2974833	2019-09-23		PRJNA503772	SAMN10373695
Listeria monocytogenes		strain: ICDC_LM1686	1639	ASM864219v1	GCA_008642195.1	GenBank		Scaffold	355552	3067156	2019-09-23		PRJNA503772	SAMN10373576
Listeria monocytogenes		strain: ICDC_LM1683.2	1639	ASM864220v1	GCA_008642205.1	GenBank		Scaffold	290604	2985084	2019-09-23		PRJNA503772	SAMN10373694
Listeria monocytogenes		strain: 18	1639	ASM880719v1	GCA_008807195.1	GenBank	NCBI Prokaryotic Genome Annotation Pipeline (PGAP)	Chromosome	255213	2919700	2019-10-03	2980	PRJNA478005	SAMN09489130
Listeria monocytogenes		strain: 17	1639	ASM880721v1	GCA_008807215.1	GenBank	NCBI Prokaryotic Genome Annotation Pipeline (PGAP)	Chromosome	238518	3056334	2019-10-03	3182	PRJNA478005	SAMN09489129
Listeria monocytogenes		strain: 15	1639	ASM880723v1	GCA_008807235.1	GenBank	NCBI Prokaryotic Genome Annotation Pipeline (PGAP)	Chromosome	475434	2969094	2019-10-03	3028	PRJNA478005	SAMN09489127
Listeria monocytogenes		strain: 20	1639	ASM880725v1	GCA_008807255.1	GenBank	NCBI Prokaryotic Genome Annotation Pipeline (PGAP)	Chromosome	207064	3000197	2019-10-03	3053	PRJNA478005	SAMN09489131
Listeria monocytogenes		strain: 16	1639	ASM880727v1	GCA_008807275.1	GenBank	NCBI Prokaryotic Genome Annotation Pipeline (PGAP)	Chromosome	207367	2900563	2019-10-03	2932	PRJNA478005	SAMN09489128
Listeria monocytogenes		strain: 13	1639	ASM880743v1	GCA_008807435.1	GenBank	NCBI Prokaryotic Genome Annotation Pipeline (PGAP)	Chromosome	253448	3006852	2019-10-03	3061	PRJNA478005	SAMN09489125
Listeria monocytogenes		strain: 11	1639	ASM880745v1	GCA_008807455.1	GenBank	NCBI Prokaryotic Genome Annotation Pipeline (PGAP)	Chromosome	253656	3061766	2019-10-03	3139	PRJNA478005	SAMN09489123
Listeria monocytogenes		strain: 10	1639	ASM880747v1	GCA_008807475.1	GenBank	NCBI Prokaryotic Genome Annotation Pipeline (PGAP)	Chromosome	300616	2952959	2019-10-03	3042	PRJNA478005	SAMN09489122
Listeria monocytogenes		strain: 9	1639	ASM880749v1	GCA_008807495.1	GenBank	NCBI Prokaryotic Genome Annotation Pipeline (PGAP)	Chromosome	372614	3041603	2019-10-03	3152	PRJNA478005	SAMN09489121
Listeria monocytogenes		strain: 7	1639	ASM880751v1	GCA_008807515.1	GenBank	NCBI Prokaryotic Genome Annotation Pipeline (PGAP)	Chromosome	449355	3043212	2019-10-03	3155	PRJNA478005	SAMN09489119
Listeria monocytogenes		strain: 4	1639	ASM880753v1	GCA_008807535.1	GenBank	NCBI Prokaryotic Genome Annotation Pipeline (PGAP)	Chromosome	240998	2932625	2019-10-03	2984	PRJNA478005	SAMN09489117
Listeria monocytogenes		strain: 14	1639	ASM880755v1	GCA_008807555.1	GenBank	NCBI Prokaryotic Genome Annotation Pipeline (PGAP)	Chromosome	250679	2978457	2019-10-03	3039	PRJNA478005	SAMN09489126
Listeria monocytogenes		strain: 1	1639	ASM880757v1	GCA_008807575.1	GenBank	NCBI Prokaryotic Genome Annotation Pipeline (PGAP)	Chromosome	358039	3031353	2019-10-03	3108	PRJNA478005	SAMN09489116
Listeria monocytogenes		strain: 6	1639	ASM880759v1	GCA_008807595.1	GenBank	NCBI Prokaryotic Genome Annotation Pipeline (PGAP)	Chromosome	278031	3039364	2019-10-03	3149	PRJNA478005	SAMN09489118
Listeria monocytogenes		strain: 12	1639	ASM880761v1	GCA_008807615.1	GenBank	NCBI Prokaryotic Genome Annotation Pipeline (PGAP)	Chromosome	253747	3064197	2019-10-03	3123	PRJNA478005	SAMN09489124
Listeria monocytogenes		strain: 8	1639	ASM880763v1	GCA_008807635.1	GenBank	NCBI Prokaryotic Genome Annotation Pipeline (PGAP)	Chromosome	79060	2777470	2019-10-03	2846	PRJNA478005	SAMN09489120
Listeria monocytogenes		strain: 52873	1639	ASM880787v1	GCA_008807875.1	GenBank	NCBI Prokaryotic Genome Annotation Pipeline (PGAP)	Complete Genome	2936760	2936760	2019-10-03	2978	PRJNA493236	SAMN10148454
Listeria monocytogenes		strain: 52869	1639	ASM880789v1	GCA_008807895.1	GenBank	NCBI Prokaryotic Genome Annotation Pipeline (PGAP)	Complete Genome	2935335	2935335	2019-10-03	3005	PRJNA493236	SAMN10148451
Listeria monocytogenes		strain: 52860	1639	ASM880791v1	GCA_008807915.1	GenBank	NCBI Prokaryotic Genome Annotation Pipeline (PGAP)	Complete Genome	2871995	2871995	2019-10-03	2954	PRJNA493236	SAMN10148434
Listeria monocytogenes		strain: 52859	1639	ASM880793v1	GCA_008807935.1	GenBank	NCBI Prokaryotic Genome Annotation Pipeline (PGAP)	Complete Genome	3019461	3019461	2019-10-03	3076	PRJNA493236	SAMN10148433
Listeria monocytogenes		strain: 52854	1639	ASM880795v1	GCA_008807955.1	GenBank	NCBI Prokaryotic Genome Annotation Pipeline (PGAP)	Complete Genome	2915525	2915525	2019-10-03	2937	PRJNA493236	SAMN10148429
Listeria monocytogenes		strain: 52330	1639	ASM880797v1	GCA_008807975.1	GenBank	NCBI Prokaryotic Genome Annotation Pipeline (PGAP)	Complete Genome	2871995	2871995	2019-10-03	2954	PRJNA493236	SAMN10148445
Listeria monocytogenes		strain: CFSAN023465	1639	ASM964859v1	GCA_009648595.1	GenBank	NCBI Prokaryotic Genome Annotation Pipeline (PGAP)	Complete Genome	2939729	2939729	2019-11-11	2918	PRJNA541969	SAMN03002785
Listeria monocytogenes		strain: CFSAN023468	1639	ASM964861v1	GCA_009648615.1	GenBank	NCBI Prokaryotic Genome Annotation Pipeline (PGAP)	Complete Genome	2939733	2939733	2019-11-11	2918	PRJNA541969	SAMN03002788
Listeria monocytogenes		strain: CFSAN023469	1639	ASM964863v1	GCA_009648635.1	GenBank	NCBI Prokaryotic Genome Annotation Pipeline (PGAP)	Complete Genome	2939732	2939732	2019-11-11	2919	PRJNA541969	SAMN03002789
Listeria monocytogenes CFSAN002349		strain: CFSAN002349	1299895	ASM964865v1	GCA_009648655.1	GenBank	NCBI Prokaryotic Genome Annotation Pipeline (PGAP)	Complete Genome	2942451	2942451	2019-11-11	2921	PRJNA541969	SAMN01939119
Listeria monocytogenes		strain: CFSAN023464	1639	ASM964867v1	GCA_009648675.1	GenBank	NCBI Prokaryotic Genome Annotation Pipeline (PGAP)	Complete Genome	2939705	2939705	2019-11-11	2917	PRJNA541969	SAMN03002784
Listeria monocytogenes		strain: CFSAN008100	1639	ASM964869v1	GCA_009648695.1	GenBank	NCBI Prokaryotic Genome Annotation Pipeline (PGAP)	Complete Genome	3042973	3094088	2019-11-11	3130	PRJNA541969	SAMN02689388
Listeria monocytogenes		strain: AUSMDU00007774	1639	ASM966473v1	GCA_009664735.1	GenBank	NCBI Prokaryotic Genome Annotation Pipeline (PGAP)	Complete Genome	2964538	2964538	2019-11-17	2980	PRJNA556438	SAMN13191637
Listeria monocytogenes		strain: AUSMDU00000235	1639	ASM966475v1	GCA_009664755.1	GenBank	NCBI Prokaryotic Genome Annotation Pipeline (PGAP)	Complete Genome	3005026	3007802	2019-11-17	3001	PRJNA556438	SAMN13191636
Listeria monocytogenes		strain: AUSMDU00000224	1639	ASM966477v1	GCA_009664775.1	GenBank	NCBI Prokaryotic Genome Annotation Pipeline (PGAP)	Complete Genome	2931813	2989366	2019-11-17	3002	PRJNA556438	SAMN13191635
Listeria monocytogenes		strain: N843_10	1639	ASM973061v1	GCA_009730615.1	GenBank	NCBI Prokaryotic Genome Annotation Pipeline (PGAP)	Complete Genome	2897260	2897260	2019-12-05	2892	PRJNA590889	SAMN13341854
Listeria monocytogenes		strain: N843_15	1639	ASM973063v1	GCA_009730635.1	GenBank	NCBI Prokaryotic Genome Annotation Pipeline (PGAP)	Complete Genome	2896666	2896666	2019-12-05	2892	PRJNA590892	SAMN13341946
Listeria monocytogenes		strain: Lmo9017	1639	ASM975531v1	GCA_009755315.1	GenBank	NCBI Prokaryotic Genome Annotation Pipeline (PGAP)	Scaffold	1458039	2912168	2019-12-14	2925	PRJNA592908	SAMN13451527
Listeria monocytogenes		strain: Lmo5414	1639	ASM975534v1	GCA_009755345.1	GenBank	NCBI Prokaryotic Genome Annotation Pipeline (PGAP)	Scaffold	327566	3007280	2019-12-14	3000	PRJNA592908	SAMN13451524
Listeria monocytogenes		strain: Lmo5272	1639	ASM975542v1	GCA_009755425.1	GenBank	NCBI Prokaryotic Genome Annotation Pipeline (PGAP)	Scaffold	438647	3028287	2019-12-14	3103	PRJNA592908	SAMN13451522
Listeria monocytogenes		strain: Lmo5011	1639	ASM975548v1	GCA_009755485.1	GenBank	NCBI Prokaryotic Genome Annotation Pipeline (PGAP)	Scaffold	1458025	2913154	2019-12-14	2924	PRJNA592908	SAMN13451519
Listeria monocytogenes		strain: Lmo13	1639	ASM975552v1	GCA_009755525.1	GenBank	NCBI Prokaryotic Genome Annotation Pipeline (PGAP)	Scaffold	360865	3017473	2019-12-14	3014	PRJNA592908	SAMN13451515
Listeria monocytogenes		strain: Lmo2050	1639	ASM975553v1	GCA_009755535.1	GenBank	NCBI Prokaryotic Genome Annotation Pipeline (PGAP)	Scaffold	355923	3025190	2019-12-14	3086	PRJNA592908	SAMN13451517
Listeria monocytogenes		strain: ICDC-LM497	1639	ASM978815v1	GCA_009788155.1	GenBank	NCBI Prokaryotic Genome Annotation Pipeline (PGAP)	Scaffold	541737	2973130	2019-12-20	3026	PRJNA505124	SAMN10410862
Listeria monocytogenes		strain: ICDC-LM2875	1639	ASM978816v1	GCA_009788165.1	GenBank	NCBI Prokaryotic Genome Annotation Pipeline (PGAP)	Scaffold	505634	2923936	2019-12-20	2962	PRJNA505124	SAMN10410863
Listeria monocytogenes		strain: ICDC-LM1866	1639	ASM978819v1	GCA_009788195.1	GenBank	NCBI Prokaryotic Genome Annotation Pipeline (PGAP)	Scaffold	518423	3020306	2019-12-20	3061	PRJNA505124	SAMN10410864
Listeria monocytogenes		strain: ICDC-LM1867	1639	ASM978820v1	GCA_009788205.1	GenBank	NCBI Prokaryotic Genome Annotation Pipeline (PGAP)	Scaffold	556870	2951323	2019-12-20	3058	PRJNA505124	SAMN10410865
Listeria monocytogenes		strain: ICDC-LM1869	1639	ASM978825v1	GCA_009788255.1	GenBank	NCBI Prokaryotic Genome Annotation Pipeline (PGAP)	Scaffold	556870	2950979	2019-12-20	3055	PRJNA505124	SAMN10410867
Listeria monocytogenes		strain: ICDC-LM1870	1639	ASM978826v1	GCA_009788265.1	GenBank	NCBI Prokaryotic Genome Annotation Pipeline (PGAP)	Scaffold	556870	2950530	2019-12-20	3052	PRJNA505124	SAMN10410868
Listeria monocytogenes		strain: ICDC-LM1871	1639	ASM978828v1	GCA_009788285.1	GenBank	NCBI Prokaryotic Genome Annotation Pipeline (PGAP)	Scaffold	584287	2918246	2019-12-20	2994	PRJNA505124	SAMN10410869
Listeria monocytogenes		strain: ICDC-LM1872	1639	ASM978829v1	GCA_009788295.1	GenBank	NCBI Prokaryotic Genome Annotation Pipeline (PGAP)	Scaffold	584287	2927037	2019-12-20	3005	PRJNA505124	SAMN10410870
Listeria monocytogenes		strain: ICDC-LM3049	1639	ASM978834v1	GCA_009788345.1	GenBank	NCBI Prokaryotic Genome Annotation Pipeline (PGAP)	Scaffold	508250	3010064	2019-12-20	3049	PRJNA505124	SAMN10410900
Listeria monocytogenes		strain: ICDC-LM3060	1639	ASM978840v1	GCA_009788405.1	GenBank	NCBI Prokaryotic Genome Annotation Pipeline (PGAP)	Scaffold	515125	2967251	2019-12-20	3017	PRJNA505124	SAMN10410901
Listeria monocytogenes		strain: ICDC-LM3083	1639	ASM978857v1	GCA_009788575.1	GenBank	NCBI Prokaryotic Genome Annotation Pipeline (PGAP)	Scaffold	331495	2921878	2019-12-20	2963	PRJNA505124	SAMN10410891
Listeria monocytogenes		strain: ICDC-LM3082	1639	ASM978858v1	GCA_009788585.1	GenBank	NCBI Prokaryotic Genome Annotation Pipeline (PGAP)	Scaffold	331401	2922311	2019-12-20	2958	PRJNA505124	SAMN10410890
Listeria monocytogenes		strain: ICDC-LM3081	1639	ASM978859v1	GCA_009788595.1	GenBank	NCBI Prokaryotic Genome Annotation Pipeline (PGAP)	Scaffold	331688	2918738	2019-12-20	2955	PRJNA505124	SAMN10410889
Listeria monocytogenes		strain: ICDC-LM3080	1639	ASM978863v1	GCA_009788635.1	GenBank	NCBI Prokaryotic Genome Annotation Pipeline (PGAP)	Scaffold	331688	2921040	2019-12-20	2960	PRJNA505124	SAMN10410888
Listeria monocytogenes		strain: ICDC-LM3077	1639	ASM978865v1	GCA_009788655.1	GenBank	NCBI Prokaryotic Genome Annotation Pipeline (PGAP)	Scaffold	331688	2915558	2019-12-20	2955	PRJNA505124	SAMN10410885
Listeria monocytogenes		strain: ICDC-LM3079	1639	ASM978866v1	GCA_009788665.1	GenBank	NCBI Prokaryotic Genome Annotation Pipeline (PGAP)	Scaffold	331688	2919932	2019-12-20	2955	PRJNA505124	SAMN10410887
Listeria monocytogenes		strain: ICDC-LM3078	1639	ASM978867v1	GCA_009788675.1	GenBank	NCBI Prokaryotic Genome Annotation Pipeline (PGAP)	Scaffold	331688	2919316	2019-12-20	2950	PRJNA505124	SAMN10410886
Listeria monocytogenes		strain: ICDC-LM3076	1639	ASM978871v1	GCA_009788715.1	GenBank	NCBI Prokaryotic Genome Annotation Pipeline (PGAP)	Scaffold	331688	2919691	2019-12-20	2956	PRJNA505124	SAMN10410884
Listeria monocytogenes		strain: ICDC-LM3075	1639	ASM978873v1	GCA_009788735.1	GenBank	NCBI Prokaryotic Genome Annotation Pipeline (PGAP)	Scaffold	331688	2922485	2019-12-20	2957	PRJNA505124	SAMN10410883
Listeria monocytogenes		strain: ICDC-LM3072	1639	ASM978875v1	GCA_009788755.1	GenBank	NCBI Prokaryotic Genome Annotation Pipeline (PGAP)	Scaffold	331902	2924253	2019-12-20	2958	PRJNA505124	SAMN10410880
Listeria monocytogenes		strain: ICDC-LM3073	1639	ASM978876v1	GCA_009788765.1	GenBank	NCBI Prokaryotic Genome Annotation Pipeline (PGAP)	Scaffold	331688	2919296	2019-12-20	2954	PRJNA505124	SAMN10410881
Listeria monocytogenes		strain: ICDC-LM3074	1639	ASM978877v1	GCA_009788775.1	GenBank	NCBI Prokaryotic Genome Annotation Pipeline (PGAP)	Scaffold	331686	2957596	2019-12-20	2997	PRJNA505124	SAMN10410882
Listeria monocytogenes		strain: ICDC-LM3071	1639	ASM978878v1	GCA_009788785.1	GenBank	NCBI Prokaryotic Genome Annotation Pipeline (PGAP)	Scaffold	556876	2950638	2019-12-20	3054	PRJNA505124	SAMN10410879
Listeria monocytogenes		strain: ICDC-LM3070	1639	ASM978883v1	GCA_009788835.1	GenBank	NCBI Prokaryotic Genome Annotation Pipeline (PGAP)	Scaffold	556870	2945629	2019-12-20	3050	PRJNA505124	SAMN10410878
Listeria monocytogenes		strain: ICDC-LM3067	1639	ASM978884v1	GCA_009788845.1	GenBank	NCBI Prokaryotic Genome Annotation Pipeline (PGAP)	Scaffold	593832	2922729	2019-12-20	2952	PRJNA505124	SAMN10410875
Listeria monocytogenes		strain: ICDC-LM3069	1639	ASM978885v1	GCA_009788855.1	GenBank	NCBI Prokaryotic Genome Annotation Pipeline (PGAP)	Scaffold	518829	2943233	2019-12-20	2960	PRJNA505124	SAMN10410877
Listeria monocytogenes		strain: ICDC-LM3066	1639	ASM978888v1	GCA_009788885.1	GenBank	NCBI Prokaryotic Genome Annotation Pipeline (PGAP)	Scaffold	508204	2996512	2019-12-20	3055	PRJNA505124	SAMN10410874
Listeria monocytogenes		strain: ICDC-LM3068	1639	ASM978891v1	GCA_009788915.1	GenBank	NCBI Prokaryotic Genome Annotation Pipeline (PGAP)	Scaffold	543427	2977883	2019-12-20	3029	PRJNA505124	SAMN10410876
Listeria monocytogenes		strain: ICDC-LM1874	1639	ASM978894v1	GCA_009788945.1	GenBank	NCBI Prokaryotic Genome Annotation Pipeline (PGAP)	Scaffold	1534255	2982693	2019-12-20	3015	PRJNA505124	SAMN10410872
Listeria monocytogenes EGD-e		strain: EGD-e	169963	ASM986688v1	GCA_009866885.1	GenBank	NCBI Prokaryotic Genome Annotation Pipeline (PGAP)	Complete Genome	2944523	2944523	2020-01-14	3005	PRJNA413700	SAMN07763702
Listeria monocytogenes		strain: ScottA	1639	ASM986690v1	GCA_009866905.1	GenBank	NCBI Prokaryotic Genome Annotation Pipeline (PGAP)	Complete Genome	3030813	3030813	2020-01-14	3098	PRJNA413700	SAMN07763686
Listeria monocytogenes		strain: AUF	1639	ASM1044283v1	GCA_010442835.1	GenBank	NCBI Prokaryotic Genome Annotation Pipeline (PGAP)	Complete Genome	2942932	2942932	2020-02-12	2963	PRJNA604515	SAMN13973245
Listeria monocytogenes		strain: 4/52-1953	1639	ASM1044303v1	GCA_010443035.1	GenBank	NCBI Prokaryotic Genome Annotation Pipeline (PGAP)	Complete Genome	2973626	2973626	2020-02-12	3017	PRJNA604519	SAMN13973456
Listeria monocytogenes		strain: 900703	1639	900703	GCA_011723755.2	GenBank	NCBI Prokaryotic Genome Annotation Pipeline (PGAP)	Complete Genome	3091384	3211804	2025-02-11	3258	PRJNA248549	SAMN14418420
Listeria monocytogenes		strain: 2017-TE-6913-1	1639	ASM1312223v1	GCA_013122235.1	GenBank	NCBI Prokaryotic Genome Annotation Pipeline (PGAP)	Complete Genome	2953624	2953624	2020-05-19	2956	PRJNA261392	SAMN14896270
Listeria monocytogenes		strain: OB020621	1639	ASM1313793v1	GCA_013137935.1	GenBank	NCBI Prokaryotic Genome Annotation Pipeline (PGAP)	Complete Genome	2949231	2949231	2020-05-21	2961	PRJNA632905	SAMN14927919
Listeria monocytogenes		strain: OB050226	1639	ASM1317737v1	GCA_013177375.1	GenBank	NCBI Prokaryotic Genome Annotation Pipeline (PGAP)	Complete Genome	2953451	3009249	2020-05-27	3032	PRJNA632905	SAMN14928102
Listeria monocytogenes		strain: OB030029	1639	ASM1317739v1	GCA_013177395.1	GenBank	NCBI Prokaryotic Genome Annotation Pipeline (PGAP)	Complete Genome	2994628	3050429	2020-05-27	3099	PRJNA632905	SAMN14928072
Listeria monocytogenes		strain: OB040119	1639	ASM1317741v1	GCA_013177415.1	GenBank	NCBI Prokaryotic Genome Annotation Pipeline (PGAP)	Complete Genome	2953956	3009759	2020-05-27	3033	PRJNA632905	SAMN14928089
Listeria monocytogenes		strain: PNUSAL001122	1639	ASM1328264v1	GCA_013282645.1	GenBank	NCBI Prokaryotic Genome Annotation Pipeline (PGAP)	Chromosome	2850905	2851005	2020-06-06	2849	PRJNA635101	SAMN03253333
Listeria monocytogenes		strain: F6212	1639	ASM1328266v1	GCA_013282665.1	GenBank	NCBI Prokaryotic Genome Annotation Pipeline (PGAP)	Chromosome	2787956	2788056	2020-06-06	2794	PRJNA635101	SAMN03761674
Listeria monocytogenes		strain: PNUSAL000009	1639	ASM1328268v1	GCA_013282685.1	GenBank	NCBI Prokaryotic Genome Annotation Pipeline (PGAP)	Chromosome	3017027	3017127	2020-06-06	3058	PRJNA635101	SAMN02566958
Listeria monocytogenes		strain: PNUSAL000019	1639	ASM1328270v1	GCA_013282705.1	GenBank	NCBI Prokaryotic Genome Annotation Pipeline (PGAP)	Chromosome	2906651	2906751	2020-06-06	2897	PRJNA635101	SAMN02265450
Listeria monocytogenes		strain: BfR-LI-00752	1639	ASM1336379v1	GCA_013363795.1	GenBank		Chromosome	3019943	3020043	2020-06-20		PRJNA638266	SAMN15098918
Listeria monocytogenes		strain: HM00113468	1639	ASM1338939v1	GCA_013389395.1	GenBank	NCBI Prokaryotic Genome Annotation Pipeline (PGAP)	Complete Genome	3013751	3013751	2020-07-05	3055	PRJNA451422	SAMN14364188
Listeria monocytogenes		strain: 2014L-6256	1639	ASM1362589v1	GCA_013625895.1	GenBank		Scaffold	139713	2718113	2020-07-24		PRJNA590944	SAMN13941837
Listeria monocytogenes		strain: 2014L-6448	1639	ASM1362611v1	GCA_013626115.1	GenBank		Scaffold	622696	2886405	2020-07-24		PRJNA590944	SAMN13941827
Listeria monocytogenes		strain: 2014L-6393	1639	ASM1362614v1	GCA_013626145.1	GenBank		Scaffold	34270	2804682	2020-07-24		PRJNA590944	SAMN13941825
Listeria monocytogenes		strain: GIMC2015:Lmc22	1639	ASM1430465v1	GCA_014304655.1	GenBank	Annotation submitted by N.F.Gamaleya National Research Center for Epidemiology and Microbiology	Chromosome	1871745	2891769	2020-08-26	2922	PRJNA605697	SAMN14074481
Listeria monocytogenes		strain: GIMC2016:Lmc547	1639	ASM1430467v1	GCA_014304675.1	GenBank	Annotation submitted by N.F.Gamaleya National Research Center for Epidemiology and Microbiology	Complete Genome	2865294	2865294	2020-08-26	2892	PRJNA605697	SAMN14074482
Listeria monocytogenes		strain: 134	1639	ASM1430469v1	GCA_014304695.1	GenBank	Annotation submitted by N.F.Gamaleya National Research Center for Epidemiology and Microbiology	Complete Genome	2865554	2865554	2020-08-26	2892	PRJNA605697	SAMN14074483
Listeria monocytogenes		strain: 3453	1639	ASM1430471v1	GCA_014304715.1	GenBank	Annotation submitted by N.F.Gamaleya National Research Center for Epidemiology and Microbiology	Chromosome	1227370	2973951	2020-08-26	3058	PRJNA605697	SAMN14074484
Listeria monocytogenes		strain: GIMC2009:LmcUH4	1639	ASM1430473v1	GCA_014304735.1	GenBank	Annotation submitted by N.F.Gamaleya National Research Center for Epidemiology and Microbiology	Chromosome	1825402	2925782	2020-08-26	2963	PRJNA605697	SAMN14074479
Listeria monocytogenes		strain: GIMC2010:LmcUH8	1639	ASM1430475v1	GCA_014304755.1	GenBank	Annotation submitted by N.F.Gamaleya National Research Center for Epidemiology and Microbiology	Chromosome	2048053	2925387	2020-08-26	2964	PRJNA605697	SAMN14074480
Listeria monocytogenes		strain: 24618	1639	ASM1430477v1	GCA_014304775.1	GenBank	Annotation submitted by N.F.Gamaleya National Research Center for Epidemiology and Microbiology	Complete Genome	2865353	2865353	2020-08-26	2894	PRJNA605697	SAMN14074485
Listeria monocytogenes		strain: OB080183	1639	ASM1433427v1	GCA_014334275.1	GenBank	NCBI Prokaryotic Genome Annotation Pipeline (PGAP)	Complete Genome	2908728	2999149	2020-08-30	2993	PRJNA632905	SAMN15862383
Listeria monocytogenes		strain: 2013L-5616	1639	ASM1452664v1	GCA_014526645.1	GenBank		Scaffold	1530941	3055947	2020-09-11		PRJNA590944	SAMN13941818
Listeria monocytogenes		strain: 2013L-5130	1639	ASM1452672v1	GCA_014526725.1	GenBank		Scaffold	522364	2905713	2020-09-11		PRJNA590944	SAMN13941812
Listeria monocytogenes		strain: 2013L-5347	1639	ASM1452720v1	GCA_014527205.1	GenBank		Scaffold	355552	2929735	2020-09-11		PRJNA590944	SAMN13941788
Listeria monocytogenes		strain: 2013L-5712	1639	ASM1452945v1	GCA_014529455.1	GenBank		Scaffold	500657	2940348	2020-09-11		PRJNA590944	SAMN13941791
Listeria monocytogenes		strain: FSL R9-0915	1639	ASM1484327v1	GCA_014843275.1	GenBank	NCBI Prokaryotic Genome Annotation Pipeline (PGAP)	Complete Genome	2946104	2996205	2020-10-05	2977	PRJNA664209	SAMN16231355
Listeria monocytogenes		strain: FSL F6-0367	1639	ASM1484329v1	GCA_014843295.1	GenBank	NCBI Prokaryotic Genome Annotation Pipeline (PGAP)	Complete Genome	2864720	2864720	2020-10-05	2851	PRJNA664209	SAMN16231354
Listeria monocytogenes FSL J1-208		strain: FSL J1-208	393119	ASM1484331v1	GCA_014843315.1	GenBank	NCBI Prokaryotic Genome Annotation Pipeline (PGAP)	Complete Genome	2781474	2859299	2020-10-05	2873	PRJNA664209	SAMN16231353
Listeria monocytogenes FSL J1-175		strain: FSL J1-175	393118	ASM1484333v1	GCA_014843335.1	GenBank	NCBI Prokaryotic Genome Annotation Pipeline (PGAP)	Complete Genome	2957228	2957228	2020-10-05	2951	PRJNA664209	SAMN16231352
Listeria monocytogenes		strain: 15-01121	1639	ASM1498350v1	GCA_014983505.1	GenBank	NCBI Prokaryotic Genome Annotation Pipeline (PGAP)	Complete Genome	2995602	2995602	2020-10-27	3006	PRJEB24496	SAMEA104485140
Listeria monocytogenes		strain: 18-04540	1639	ASM1498364v1	GCA_014983645.1	GenBank	NCBI Prokaryotic Genome Annotation Pipeline (PGAP)	Complete Genome	2992699	2996964	2020-10-27	3035	PRJEB29295	SAMEA5041142
Listeria monocytogenes		strain: 12-05460	1639	ASM1498394v1	GCA_014983945.1	GenBank	NCBI Prokaryotic Genome Annotation Pipeline (PGAP)	Complete Genome	2986724	2986724	2020-10-27	3032	PRJEB24496	SAMEA104485072
Listeria monocytogenes		strain: 19-05816	1639	ASM1498790v1	GCA_014987905.1	GenBank	NCBI Prokaryotic Genome Annotation Pipeline (PGAP)	Complete Genome	2951169	2951169	2020-10-27	2987	PRJEB29295	SAMEA7376280
Listeria monocytogenes		isolate: 18-04415, strain: clinical isolate of L. monocytogenes	1639	ASM1558395v1	GCA_015583955.1	GenBank	NCBI Prokaryotic Genome Annotation Pipeline (PGAP)	Complete Genome	2951919	3038549	2020-11-18	3076	PRJEB37937	SAMEA6798783
Listeria monocytogenes		strain: UKVDL9	1639	ASM1568903v1	GCA_015689035.1	GenBank	NCBI Prokaryotic Genome Annotation Pipeline (PGAP)	Complete Genome	2885142	2885142	2020-11-25	2839	PRJNA679051	SAMN16822871
Listeria monocytogenes		strain: LM10_10	1639	ASM1659843v1	GCA_016598435.1	GenBank		Scaffold	10026	2575452	2021-01-09		PRJNA664655	SAMN16236805
Listeria monocytogenes		strain: LM13_54	1639	ASM1659849v1	GCA_016598495.1	GenBank		Scaffold	9428	2766081	2021-01-09		PRJNA664655	SAMN16236839
Listeria monocytogenes		strain: FDAARGOS_1080	1639	ASM1672802v1	GCA_016728025.1	GenBank	NCBI Prokaryotic Genome Annotation Pipeline (PGAP)	Complete Genome	2963718	2963718	2021-01-20	3012	PRJNA231221	SAMN16357249
Listeria monocytogenes		strain: LM26	1639	ASM1675771v1	GCA_016757715.1	GenBank	NCBI Prokaryotic Genome Annotation Pipeline (PGAP)	Complete Genome	2871334	2871334	2021-01-27	2851	PRJNA692329	SAMN17320318
Listeria monocytogenes		strain: LM18	1639	ASM1676783v1	GCA_016767835.1	GenBank	Annotation submitted by Animal and Plant Quarantine Agency	Complete Genome	2913085	2913085	2021-01-28	2881	PRJNA683759	SAMN17036357
Listeria monocytogenes		strain: LM36	1639	ASM1677572v1	GCA_016775725.1	GenBank	Annotation submitted by Animal and Plant Quarantine Agency	Complete Genome	2886896	2886896	2021-02-01	2901	PRJNA692328	SAMN17320315
Listeria monocytogenes		strain: LM39	1639	ASM1677574v1	GCA_016775745.1	GenBank	Annotation submitted by Animal and Plant Quarantine Agency	Complete Genome	2901393	2901393	2021-02-01	2884	PRJNA692332	SAMN17320316
Listeria monocytogenes		strain: LM43	1639	ASM1677576v1	GCA_016775765.1	GenBank	Annotation submitted by Animal and Plant Quarantine Agency	Complete Genome	2945237	2945237	2021-02-01	2956	PRJNA692333	SAMN17320319
Listeria monocytogenes		isolate: CFSAN100569, strain: B-33043	1639	ASM1680098v1	GCA_016800985.1	GenBank	NCBI Prokaryotic Genome Annotation Pipeline (PGAP)	Complete Genome	2979947	3177069	2021-02-02	3198	PRJNA215355	SAMN17311438
Listeria monocytogenes		isolate: CFSAN100570, strain: B-33260	1639	ASM1680100v1	GCA_016801005.1	GenBank	NCBI Prokaryotic Genome Annotation Pipeline (PGAP)	Complete Genome	2976500	3002050	2021-02-02	3030	PRJNA215355	SAMN17311437
Listeria monocytogenes		strain: LM928	1639	ASM1680264v1	GCA_016802645.1	GenBank	NCBI Prokaryotic Genome Annotation Pipeline (PGAP)	Complete Genome	3011126	3011126	2021-02-02	3028	PRJNA591981	SAMN13397725
Listeria monocytogenes		strain: Marseille-Q0781	1639	ASM1711518v1	GCA_017115185.1	GenBank	NCBI Prokaryotic Genome Annotation Pipeline (PGAP)	Scaffold	1567949	3104278	2021-03-01	3180	PRJNA704324	SAMN18037626
Listeria monocytogenes		strain: Marseille-P9662	1639	ASM1711521v1	GCA_017115215.1	GenBank	NCBI Prokaryotic Genome Annotation Pipeline (PGAP)	Scaffold	530031	3165266	2021-03-01	3240	PRJNA704324	SAMN18037615
Listeria monocytogenes		strain: Marseille-P9668	1639	ASM1711525v1	GCA_017115255.1	GenBank	NCBI Prokaryotic Genome Annotation Pipeline (PGAP)	Scaffold	530031	3165248	2021-03-01	3241	PRJNA704324	SAMN18037618
Listeria monocytogenes		strain: Marseille-Q0785	1639	ASM1711528v1	GCA_017115285.1	GenBank	NCBI Prokaryotic Genome Annotation Pipeline (PGAP)	Scaffold	1567948	3104117	2021-03-01	3177	PRJNA704324	SAMN18037630
Listeria monocytogenes		strain: Marseille-Q0782	1639	ASM1711532v1	GCA_017115325.1	GenBank	NCBI Prokaryotic Genome Annotation Pipeline (PGAP)	Scaffold	458144	3102378	2021-03-01	3174	PRJNA704324	SAMN18037627
Listeria monocytogenes		strain: Marseille-Q0718	1639	ASM1711533v1	GCA_017115335.1	GenBank	NCBI Prokaryotic Genome Annotation Pipeline (PGAP)	Scaffold	532771	3102788	2021-03-01	3171	PRJNA704324	SAMN18037622
Listeria monocytogenes		strain: Marseille-P9726	1639	ASM1711536v1	GCA_017115365.1	GenBank	NCBI Prokaryotic Genome Annotation Pipeline (PGAP)	Scaffold	1567952	3104165	2021-03-01	3178	PRJNA704324	SAMN18037621
Listeria monocytogenes		strain: Marseille-Q0720	1639	ASM1711542v1	GCA_017115425.1	GenBank	NCBI Prokaryotic Genome Annotation Pipeline (PGAP)	Scaffold	1567949	3104280	2021-03-01	3177	PRJNA704324	SAMN18037624
Listeria monocytogenes		strain: Marseille-Q0721	1639	ASM1711554v1	GCA_017115545.1	GenBank	NCBI Prokaryotic Genome Annotation Pipeline (PGAP)	Scaffold	1568673	3104152	2021-03-01	3177	PRJNA704324	SAMN18037625
Listeria monocytogenes		strain: Marseille-Q0719	1639	ASM1711568v1	GCA_017115685.1	GenBank	NCBI Prokaryotic Genome Annotation Pipeline (PGAP)	Scaffold	1567948	3104117	2021-03-01	3177	PRJNA704324	SAMN18037623
Listeria monocytogenes		strain: LM19053	1639	ASM1730891v1	GCA_017308915.1	GenBank		Scaffold	6252	2623077	2021-03-08		PRJNA680007	SAMN16872599
Listeria monocytogenes		strain: Lm_1739	1639	ASM1731379v1	GCA_017313795.1	GenBank	NCBI Prokaryotic Genome Annotation Pipeline (PGAP)	Scaffold	76892	2970411	2021-03-09	3013	PRJNA689809	SAMN17217826
Listeria monocytogenes		strain: Lm_1741	1639	ASM1731381v1	GCA_017313815.1	GenBank	NCBI Prokaryotic Genome Annotation Pipeline (PGAP)	Scaffold	138507	2976677	2021-03-09	3015	PRJNA689809	SAMN17217825
Listeria monocytogenes		strain: Lm_1743	1639	ASM1731386v1	GCA_017313865.1	GenBank	NCBI Prokaryotic Genome Annotation Pipeline (PGAP)	Scaffold	218541	2991203	2021-03-09	3045	PRJNA689809	SAMN17217824
Listeria monocytogenes		strain: Lm_1812	1639	ASM1731388v1	GCA_017313885.1	GenBank	NCBI Prokaryotic Genome Annotation Pipeline (PGAP)	Scaffold	159136	2962223	2021-03-09	2965	PRJNA689809	SAMN17217819
Listeria monocytogenes		strain: Lm_1744	1639	ASM1731389v1	GCA_017313895.1	GenBank	NCBI Prokaryotic Genome Annotation Pipeline (PGAP)	Scaffold	175661	2975000	2021-03-09	2996	PRJNA689809	SAMN17217823
Listeria monocytogenes		strain: Lm_1747	1639	ASM1731390v1	GCA_017313905.1	GenBank	NCBI Prokaryotic Genome Annotation Pipeline (PGAP)	Scaffold	181143	2982344	2021-03-09	3023	PRJNA689809	SAMN17217820
Listeria monocytogenes		strain: Lm_1746	1639	ASM1731391v1	GCA_017313915.1	GenBank	NCBI Prokaryotic Genome Annotation Pipeline (PGAP)	Scaffold	86044	2970956	2021-03-09	3001	PRJNA689809	SAMN17217821
Listeria monocytogenes		strain: Lm_1745	1639	ASM1731394v1	GCA_017313945.1	GenBank	NCBI Prokaryotic Genome Annotation Pipeline (PGAP)	Scaffold	228979	3095138	2021-03-09	3362	PRJNA689809	SAMN17217822
Listeria monocytogenes		strain: Lm_1813	1639	ASM1731398v1	GCA_017313985.1	GenBank	NCBI Prokaryotic Genome Annotation Pipeline (PGAP)	Scaffold	35397	2960422	2021-03-09	2992	PRJNA689809	SAMN17217817
Listeria monocytogenes		strain: Lm_1811	1639	ASM1731400v1	GCA_017314005.1	GenBank	NCBI Prokaryotic Genome Annotation Pipeline (PGAP)	Scaffold	44986	2961432	2021-03-09	2998	PRJNA689809	SAMN17217818
Listeria monocytogenes		strain: Lm_1670	1639	ASM1731401v1	GCA_017314015.1	GenBank	NCBI Prokaryotic Genome Annotation Pipeline (PGAP)	Scaffold	225155	3001445	2021-03-09	3078	PRJNA689809	SAMN17217816
Listeria monocytogenes		strain: Lm_1673	1639	ASM1731404v1	GCA_017314045.1	GenBank	NCBI Prokaryotic Genome Annotation Pipeline (PGAP)	Scaffold	99917	2966700	2021-03-09	2970	PRJNA689809	SAMN17217813
Listeria monocytogenes		strain: Lm_1671	1639	ASM1731406v1	GCA_017314065.1	GenBank	NCBI Prokaryotic Genome Annotation Pipeline (PGAP)	Scaffold	35574	2957165	2021-03-09	3005	PRJNA689809	SAMN17217815
Listeria monocytogenes		strain: Lm_1672	1639	ASM1731408v1	GCA_017314085.1	GenBank	NCBI Prokaryotic Genome Annotation Pipeline (PGAP)	Scaffold	19260	2955269	2021-03-09	3043	PRJNA689809	SAMN17217814
Listeria monocytogenes		strain: Lm_1674	1639	ASM1731410v1	GCA_017314105.1	GenBank	NCBI Prokaryotic Genome Annotation Pipeline (PGAP)	Scaffold	321337	2965382	2021-03-09	2960	PRJNA689809	SAMN17217812
Listeria monocytogenes		strain: Lm_1678	1639	ASM1731412v1	GCA_017314125.1	GenBank	NCBI Prokaryotic Genome Annotation Pipeline (PGAP)	Scaffold	359489	2965454	2021-03-09	2960	PRJNA689809	SAMN17217809
Listeria monocytogenes		strain: Lm_1675	1639	ASM1731414v1	GCA_017314145.1	GenBank	NCBI Prokaryotic Genome Annotation Pipeline (PGAP)	Scaffold	321341	2965523	2021-03-09	2959	PRJNA689809	SAMN17217811
Listeria monocytogenes		strain: Lm_1676	1639	ASM1731415v1	GCA_017314155.1	GenBank	NCBI Prokaryotic Genome Annotation Pipeline (PGAP)	Scaffold	399697	2963873	2021-03-09	2960	PRJNA689809	SAMN17217810
Listeria monocytogenes		strain: Lm_1679	1639	ASM1731416v1	GCA_017314165.1	GenBank	NCBI Prokaryotic Genome Annotation Pipeline (PGAP)	Scaffold	416165	2970054	2021-03-09	2965	PRJNA689809	SAMN17217808
Listeria monocytogenes		strain: Lm_1680	1639	ASM1731420v1	GCA_017314205.1	GenBank	NCBI Prokaryotic Genome Annotation Pipeline (PGAP)	Scaffold	228937	2972192	2021-03-09	2960	PRJNA689809	SAMN17217807
Listeria monocytogenes		strain: Lm_1606	1639	ASM1731422v1	GCA_017314225.1	GenBank	NCBI Prokaryotic Genome Annotation Pipeline (PGAP)	Scaffold	218541	2974514	2021-03-09	2997	PRJNA689809	SAMN17217805
Listeria monocytogenes		strain: Lm_1605	1639	ASM1731424v1	GCA_017314245.1	GenBank	NCBI Prokaryotic Genome Annotation Pipeline (PGAP)	Scaffold	218541	2971767	2021-03-09	2989	PRJNA689809	SAMN17217806
Listeria monocytogenes		strain: Lm_1424	1639	ASM1731426v1	GCA_017314265.1	GenBank	NCBI Prokaryotic Genome Annotation Pipeline (PGAP)	Scaffold	206535	3000852	2021-03-09	2982	PRJNA689809	SAMN17217803
Listeria monocytogenes		strain: Lm_1607	1639	ASM1731428v1	GCA_017314285.1	GenBank	NCBI Prokaryotic Genome Annotation Pipeline (PGAP)	Scaffold	225154	2973436	2021-03-09	2995	PRJNA689809	SAMN17217804
Listeria monocytogenes		strain: Lm_1425	1639	ASM1731429v1	GCA_017314295.1	GenBank	NCBI Prokaryotic Genome Annotation Pipeline (PGAP)	Scaffold	153602	3009267	2021-03-09	2996	PRJNA689809	SAMN17217802
Listeria monocytogenes		strain: Lm_1428	1639	ASM1731432v1	GCA_017314325.1	GenBank	NCBI Prokaryotic Genome Annotation Pipeline (PGAP)	Scaffold	321101	2965562	2021-03-09	2961	PRJNA689809	SAMN17217800
Listeria monocytogenes		strain: Lm_1426	1639	ASM1731434v1	GCA_017314345.1	GenBank	NCBI Prokaryotic Genome Annotation Pipeline (PGAP)	Scaffold	244259	2964059	2021-03-09	2963	PRJNA689809	SAMN17217801
Listeria monocytogenes		strain: Lm_1311	1639	ASM1731435v1	GCA_017314355.1	GenBank	NCBI Prokaryotic Genome Annotation Pipeline (PGAP)	Scaffold	218540	2964508	2021-03-09	2964	PRJNA689809	SAMN17217798
Listeria monocytogenes		strain: Lm_1429	1639	ASM1731436v1	GCA_017314365.1	GenBank	NCBI Prokaryotic Genome Annotation Pipeline (PGAP)	Scaffold	237400	2962561	2021-03-09	2960	PRJNA689809	SAMN17217799
Listeria monocytogenes		strain: Lm_1318	1639	ASM1731440v1	GCA_017314405.1	GenBank	NCBI Prokaryotic Genome Annotation Pipeline (PGAP)	Scaffold	321423	2967337	2021-03-09	2965	PRJNA689809	SAMN17217797
Listeria monocytogenes		strain: Lm_1430	1639	ASM1731442v1	GCA_017314425.1	GenBank	NCBI Prokaryotic Genome Annotation Pipeline (PGAP)	Scaffold	99845	2970623	2021-03-09	3010	PRJNA689809	SAMN17217796
Listeria monocytogenes		strain: Lm_1431	1639	ASM1731444v1	GCA_017314445.1	GenBank	NCBI Prokaryotic Genome Annotation Pipeline (PGAP)	Scaffold	58891	2963009	2021-03-09	2993	PRJNA689809	SAMN17217795
Listeria monocytogenes		strain: Lm_1242	1639	ASM1731448v1	GCA_017314485.1	GenBank	NCBI Prokaryotic Genome Annotation Pipeline (PGAP)	Scaffold	21351	2951907	2021-03-09	3010	PRJNA689809	SAMN17217794
Listeria monocytogenes		strain: Lm_2276	1639	ASM1731452v1	GCA_017314525.1	GenBank	NCBI Prokaryotic Genome Annotation Pipeline (PGAP)	Scaffold	524797	2998365	2021-03-09	2992	PRJNA689809	SAMN17217790
Listeria monocytogenes		strain: Lm_2277	1639	ASM1731453v1	GCA_017314535.1	GenBank	NCBI Prokaryotic Genome Annotation Pipeline (PGAP)	Scaffold	541650	3006454	2021-03-09	3001	PRJNA689809	SAMN17217791
Listeria monocytogenes		strain: Lm_2275	1639	ASM1731454v1	GCA_017314545.1	GenBank	NCBI Prokaryotic Genome Annotation Pipeline (PGAP)	Scaffold	143540	2999764	2021-03-09	3000	PRJNA689809	SAMN17217789
Listeria monocytogenes		strain: Lm_2283	1639	ASM1731460v1	GCA_017314605.1	GenBank	NCBI Prokaryotic Genome Annotation Pipeline (PGAP)	Scaffold	524621	3000829	2021-03-09	3000	PRJNA689809	SAMN17217787
Listeria monocytogenes		strain: Lm_2273	1639	ASM1731466v1	GCA_017314665.1	GenBank	NCBI Prokaryotic Genome Annotation Pipeline (PGAP)	Scaffold	524661	3001944	2021-03-09	2998	PRJNA689809	SAMN17217785
Listeria monocytogenes		strain: Lm_2269	1639	ASM1731472v1	GCA_017314725.1	GenBank	NCBI Prokaryotic Genome Annotation Pipeline (PGAP)	Scaffold	398754	2879332	2021-03-09	2874	PRJNA689809	SAMN17217781
Listeria monocytogenes		strain: Lm_2268	1639	ASM1731473v1	GCA_017314735.1	GenBank	NCBI Prokaryotic Genome Annotation Pipeline (PGAP)	Scaffold	358803	3000872	2021-03-09	2998	PRJNA689809	SAMN17217780
Listeria monocytogenes		strain: Lm_2280	1639	ASM1731476v1	GCA_017314765.1	GenBank	NCBI Prokaryotic Genome Annotation Pipeline (PGAP)	Scaffold	524661	3000409	2021-03-09	2999	PRJNA689809	SAMN17217778
Listeria monocytogenes		strain: Lm_2279	1639	ASM1731480v1	GCA_017314805.1	GenBank	NCBI Prokaryotic Genome Annotation Pipeline (PGAP)	Scaffold	524621	3000573	2021-03-09	3002	PRJNA689809	SAMN17217777
Listeria monocytogenes		strain: Lm_2231	1639	ASM1731486v1	GCA_017314865.1	GenBank	NCBI Prokaryotic Genome Annotation Pipeline (PGAP)	Scaffold	435718	3016972	2021-03-09	3056	PRJNA689809	SAMN17217773
Listeria monocytogenes		strain: Lm_2228	1639	ASM1731494v1	GCA_017314945.1	GenBank	NCBI Prokaryotic Genome Annotation Pipeline (PGAP)	Scaffold	162265	3019036	2021-03-09	3086	PRJNA689809	SAMN17217770
Listeria monocytogenes		strain: Lm_2211	1639	ASM1731498v1	GCA_017314985.1	GenBank	NCBI Prokaryotic Genome Annotation Pipeline (PGAP)	Scaffold	420017	3017302	2021-03-09	3105	PRJNA689809	SAMN17217768
Listeria monocytogenes		strain: Lm_1873	1639	ASM1731499v2	GCA_017314995.2	GenBank	NCBI Prokaryotic Genome Annotation Pipeline (PGAP)	Scaffold	476295	2997251	2022-03-09	3049	PRJNA737760	SAMN17217767
Listeria monocytogenes		strain: Lm_1791	1639	ASM1731504v1	GCA_017315045.1	GenBank	NCBI Prokaryotic Genome Annotation Pipeline (PGAP)	Scaffold	479972	3014729	2021-03-09	3053	PRJNA689809	SAMN17217765
Listeria monocytogenes		strain: Lm_1614	1639	ASM1731508v1	GCA_017315085.1	GenBank	NCBI Prokaryotic Genome Annotation Pipeline (PGAP)	Scaffold	449477	3016349	2021-03-09	3059	PRJNA689809	SAMN17217762
Listeria monocytogenes		strain: Lm_1756	1639	ASM1731511v1	GCA_017315115.1	GenBank	NCBI Prokaryotic Genome Annotation Pipeline (PGAP)	Scaffold	479972	3018162	2021-03-09	3060	PRJNA689809	SAMN17217763
Listeria monocytogenes		strain: S14	1639	ASM1786272v1	GCA_017862725.1	GenBank		Scaffold	523739	3016541	2021-04-08		PRJNA683202	SAMN17024088
Listeria monocytogenes		strain: LR8	1639	ASM1810626v1	GCA_018106265.1	GenBank		Complete Genome	2998940	2998940	2021-04-20		PRJNA505756	SAMN10434278
Listeria monocytogenes		strain: Rev2	1639	ASM1827946v1	GCA_018279465.1	GenBank	NCBI Prokaryotic Genome Annotation Pipeline (PGAP)	Complete Genome	2944137	2944137	2021-05-05	3007	PRJNA421317	SAMN08138490
Listeria monocytogenes		strain: LM30	1639	ASM1831055v1	GCA_018310555.1	GenBank	Annotation submitted by Animal and Plant Quarantine Agency	Complete Genome	3011469	3011469	2021-05-09	3032	PRJNA718478	SAMN18537091
Listeria monocytogenes		strain: C3	1639	ASM1833663v1	GCA_018336635.1	GenBank		Complete Genome	3081000	3081000	2021-05-11		PRJNA609411	SAMN14260850
Listeria monocytogenes		strain: MB4	1639	ASM1833665v1	GCA_018336655.1	GenBank		Complete Genome	2982026	2982026	2021-05-11		PRJNA609411	SAMN14260853
Listeria monocytogenes		strain: CH3K-	1639	ASM1833667v1	GCA_018336675.1	GenBank		Complete Genome	3080194	3080194	2021-05-11		PRJNA609411	SAMN14260851
Listeria monocytogenes		strain: 1BR16	1639	ASM1833669v1	GCA_018336695.1	GenBank		Complete Genome	2973786	2973786	2021-05-11		PRJNA609411	SAMN14260764
Listeria monocytogenes		strain: S12	1639	ASM1833671v1	GCA_018336715.1	GenBank		Complete Genome	2960280	2960280	2021-05-11		PRJNA609411	SAMN14260686
Listeria monocytogenes		strain: MB5	1639	ASM1833673v1	GCA_018336735.1	GenBank		Complete Genome	2959878	2959878	2021-05-11		PRJNA609411	SAMN14260728
Listeria monocytogenes		strain: S10	1639	ASM1833675v1	GCA_018336755.1	GenBank		Complete Genome	2964472	2964472	2021-05-11		PRJNA609411	SAMN14260707
Listeria monocytogenes		strain: S8	1639	ASM1833677v1	GCA_018336775.1	GenBank		Complete Genome	2964050	2964050	2021-05-11		PRJNA609411	SAMN14260726
Listeria monocytogenes		strain: MB2	1639	ASM1833679v1	GCA_018336795.1	GenBank		Complete Genome	2959738	2959738	2021-05-11		PRJNA609411	SAMN14260762
Listeria monocytogenes		strain: 3BS29	1639	ASM1860418v1	GCA_018604185.1	GenBank		Complete Genome	2884293	2884293	2021-06-01		PRJNA609411	SAMN14260727
Listeria monocytogenes		strain: 2BR25	1639	ASM1860420v1	GCA_018604205.1	GenBank		Complete Genome	2954315	2954315	2021-06-01		PRJNA609411	SAMN14261395
Listeria monocytogenes		strain: 2HF33	1639	ASM1860422v1	GCA_018604225.1	GenBank		Complete Genome	3100316	3100316	2021-06-01		PRJNA609411	SAMN14261963
Listeria monocytogenes		strain: 1BR5	1639	ASM1860424v1	GCA_018604245.1	GenBank		Complete Genome	3017780	3017780	2021-06-01		PRJNA609411	SAMN14260901
Listeria monocytogenes		strain: 3BS28	1639	ASM1860426v1	GCA_018604265.1	GenBank		Complete Genome	2953613	2953613	2021-06-01		PRJNA609411	SAMN14261396
Listeria monocytogenes		strain: 2HF15	1639	ASM1860428v1	GCA_018604285.1	GenBank		Complete Genome	3005957	3005957	2021-06-01		PRJNA609411	SAMN14261962
Listeria monocytogenes		strain: C7	1639	ASM1860430v1	GCA_018604305.1	GenBank		Complete Genome	3081615	3081615	2021-06-01		PRJNA609411	SAMN14260765
Listeria monocytogenes		strain: 2BR21	1639	ASM1860432v1	GCA_018604325.1	GenBank		Complete Genome	3019084	3019084	2021-06-01		PRJNA609411	SAMN14260852
Listeria monocytogenes		strain: 3BS90	1639	ASM1867241v1	GCA_018672415.1	GenBank		Complete Genome	2875161	2875161	2021-06-03		PRJNA609411	SAMN14261987
Listeria monocytogenes		strain: LM20	1639	ASM1873578v1	GCA_018735785.1	GenBank	Annotation submitted by Animal and Plant Quarantine Agency	Complete Genome	2915057	2915057	2021-06-07	2890	PRJNA731068	SAMN19267647
Listeria monocytogenes		strain: LM4	1639	ASM1873594v1	GCA_018735945.1	GenBank	Annotation submitted by Animal and Plant Quarantine Agency	Complete Genome	2865238	2865238	2021-06-07	2851	PRJNA731644	SAMN19292164
Listeria monocytogenes		strain: LM25	1639	ASM1873602v1	GCA_018736025.1	GenBank	Annotation submitted by Animal and Plant Quarantine Agency	Complete Genome	2901641	2901641	2021-06-07	2888	PRJNA731071	SAMN19267648
Listeria monocytogenes		strain: Colony47	1639	ASM1879908v1	GCA_018799085.1	GenBank	NCBI Prokaryotic Genome Annotation Pipeline (PGAP)	Chromosome	22646	3027995	2021-06-09	2783	PRJNA668870	SAMN17918140
Listeria monocytogenes		strain: LM42	1639	ASM1896676v1	GCA_018966765.1	GenBank	Annotation submitted by Animal and Plant Quarantine Agency	Complete Genome	2912948	2912948	2021-06-20	2890	PRJNA731099	SAMN19267651
Listeria monocytogenes		strain: UKVDL4	1639	ASM1896680v1	GCA_018966805.1	GenBank	NCBI Prokaryotic Genome Annotation Pipeline (PGAP)	Complete Genome	2893649	2893649	2021-06-20	2881	PRJNA736949	SAMN19669079
Listeria monocytogenes		strain: UKVDL7	1639	ASM1896874v1	GCA_018968745.1	GenBank	NCBI Prokaryotic Genome Annotation Pipeline (PGAP)	Complete Genome	2929607	2983560	2021-06-21	2982	PRJNA737476	SAMN19696832
Listeria monocytogenes		strain: LM2036	1639	ASM1919286v1	GCA_019192865.1	GenBank	NCBI Prokaryotic Genome Annotation Pipeline (PGAP)	Scaffold	474961	3043749	2021-07-11	3066	PRJNA743805	SAMN20064593
Listeria monocytogenes		strain: LM7	1639	ASM1933200v1	GCA_019332005.1	GenBank	Annotation submitted by Animal and Plant Quarantine Agency	Complete Genome	2871309	2871309	2021-07-23	2871	PRJNA718477	SAMN18537090
Listeria monocytogenes		strain: 7545	1639	ASM1940052v1	GCA_019400525.1	GenBank	NCBI Prokaryotic Genome Annotation Pipeline (PGAP)	Scaffold	116642	2981631	2021-07-29	3000	PRJNA725037	SAMN18868240
Listeria monocytogenes		strain: 7547	1639	ASM1940054v1	GCA_019400545.1	GenBank	NCBI Prokaryotic Genome Annotation Pipeline (PGAP)	Scaffold	27266	2936717	2021-07-29	3004	PRJNA725037	SAMN18868242
Listeria monocytogenes		strain: 7546	1639	ASM1940057v1	GCA_019400575.1	GenBank	NCBI Prokaryotic Genome Annotation Pipeline (PGAP)	Scaffold	32756	2796849	2021-07-29	2819	PRJNA725037	SAMN18868241
Listeria monocytogenes		strain: 7553	1639	ASM1940059v1	GCA_019400595.1	GenBank	NCBI Prokaryotic Genome Annotation Pipeline (PGAP)	Scaffold	46510	2910310	2021-07-29	2886	PRJNA725037	SAMN18868244
Listeria monocytogenes		strain: 7540	1639	ASM1940062v1	GCA_019400625.1	GenBank	NCBI Prokaryotic Genome Annotation Pipeline (PGAP)	Scaffold	36902	2769999	2021-07-29	2773	PRJNA725037	SAMN18868239
Listeria monocytogenes		strain: 7530	1639	ASM1940064v1	GCA_019400645.1	GenBank	NCBI Prokaryotic Genome Annotation Pipeline (PGAP)	Scaffold	132284	2960581	2021-07-29	2969	PRJNA725037	SAMN18868236
Listeria monocytogenes		strain: 7538	1639	ASM1940066v1	GCA_019400665.1	GenBank	NCBI Prokaryotic Genome Annotation Pipeline (PGAP)	Scaffold	43615	2962224	2021-07-29	3001	PRJNA725037	SAMN18868238
Listeria monocytogenes		strain: 7514	1639	ASM1940067v1	GCA_019400675.1	GenBank	NCBI Prokaryotic Genome Annotation Pipeline (PGAP)	Scaffold	142756	3012460	2021-07-29	2995	PRJNA725037	SAMN18868235
Listeria monocytogenes		strain: 7533	1639	ASM1940070v1	GCA_019400705.1	GenBank	NCBI Prokaryotic Genome Annotation Pipeline (PGAP)	Scaffold	48756	2924303	2021-07-29	2930	PRJNA725037	SAMN18868237
Listeria monocytogenes		strain: 7461	1639	ASM1940072v1	GCA_019400725.1	GenBank	NCBI Prokaryotic Genome Annotation Pipeline (PGAP)	Scaffold	44061	2837489	2021-07-29	2849	PRJNA725037	SAMN18868233
Listeria monocytogenes		strain: LM3144	1639	ASM1973443v1	GCA_019734435.1	GenBank	NCBI Prokaryotic Genome Annotation Pipeline (PGAP)	Scaffold	438992	3018551	2021-08-23	3057	PRJNA613224	SAMN14396899
Listeria monocytogenes		strain: LM3142	1639	ASM1973449v1	GCA_019734495.1	GenBank	NCBI Prokaryotic Genome Annotation Pipeline (PGAP)	Scaffold	439028	3026628	2021-08-23	3064	PRJNA613224	SAMN14396897
Listeria monocytogenes		strain: LM3140	1639	ASM1973458v1	GCA_019734585.1	GenBank	NCBI Prokaryotic Genome Annotation Pipeline (PGAP)	Scaffold	439028	3018791	2021-08-23	3056	PRJNA613224	SAMN14396895
Listeria monocytogenes		strain: UNITE_2103a6	1639	ASM1974052v1	GCA_019740525.1	GenBank	NCBI Prokaryotic Genome Annotation Pipeline (PGAP)	Scaffold	358803	3097431	2021-08-24	3161	PRJNA722254	SAMN18747744
Listeria monocytogenes		strain: UNITE_641/7I	1639	ASM1974055v1	GCA_019740555.1	GenBank	NCBI Prokaryotic Genome Annotation Pipeline (PGAP)	Scaffold	419514	2946193	2021-08-24	2976	PRJNA722254	SAMN18747741
Listeria monocytogenes		strain: UNITE_641/6II	1639	ASM1974056v1	GCA_019740565.1	GenBank	NCBI Prokaryotic Genome Annotation Pipeline (PGAP)	Scaffold	182582	2946154	2021-08-24	2981	PRJNA722254	SAMN18747739
Listeria monocytogenes		strain: UNITE_2103b4	1639	ASM1974061v1	GCA_019740615.1	GenBank	NCBI Prokaryotic Genome Annotation Pipeline (PGAP)	Scaffold	432605	2942960	2021-08-24	2969	PRJNA722254	SAMN18747740
Listeria monocytogenes		strain: UNITE_37	1639	ASM1974063v1	GCA_019740635.1	GenBank	NCBI Prokaryotic Genome Annotation Pipeline (PGAP)	Scaffold	419847	2947010	2021-08-24	2975	PRJNA722254	SAMN18747738
Listeria monocytogenes		strain: UNITE_4	1639	ASM1974065v1	GCA_019740655.1	GenBank	NCBI Prokaryotic Genome Annotation Pipeline (PGAP)	Scaffold	432680	2946115	2021-08-24	2987	PRJNA722254	SAMN18747737
Listeria monocytogenes		strain: UNITE_648/5I	1639	ASM1974067v1	GCA_019740675.1	GenBank	NCBI Prokaryotic Genome Annotation Pipeline (PGAP)	Scaffold	432855	2945771	2021-08-24	2979	PRJNA722254	SAMN18747734
Listeria monocytogenes		strain: UNITE_648/7I	1639	ASM1974069v1	GCA_019740695.1	GenBank	NCBI Prokaryotic Genome Annotation Pipeline (PGAP)	Scaffold	419457	2946257	2021-08-24	2977	PRJNA722254	SAMN18747735
Listeria monocytogenes		strain: UNITE_659/4I	1639	ASM1974071v1	GCA_019740715.1	GenBank	NCBI Prokaryotic Genome Annotation Pipeline (PGAP)	Scaffold	419292	2944204	2021-08-24	2966	PRJNA722254	SAMN18747736
Listeria monocytogenes		strain: UNITE_648/4II	1639	ASM1974075v1	GCA_019740755.1	GenBank	NCBI Prokaryotic Genome Annotation Pipeline (PGAP)	Scaffold	439072	2948062	2021-08-24	2980	PRJNA722254	SAMN18747733
Listeria monocytogenes		strain: UNITE_648/2I	1639	ASM1974076v1	GCA_019740765.1	GenBank	NCBI Prokaryotic Genome Annotation Pipeline (PGAP)	Scaffold	425306	2946937	2021-08-24	2975	PRJNA722254	SAMN18747732
Listeria monocytogenes		strain: UNITE_16	1639	ASM1974087v1	GCA_019740875.1	GenBank	NCBI Prokaryotic Genome Annotation Pipeline (PGAP)	Scaffold	425303	2946760	2021-08-24	2971	PRJNA722254	SAMN18747731
Listeria monocytogenes		strain: UNITE_58	1639	ASM1974089v1	GCA_019740895.1	GenBank	NCBI Prokaryotic Genome Annotation Pipeline (PGAP)	Scaffold	398983	3035436	2021-08-24	3037	PRJNA722254	SAMN18747730
Listeria monocytogenes		strain: UNITE_9	1639	ASM1974091v1	GCA_019740915.1	GenBank	NCBI Prokaryotic Genome Annotation Pipeline (PGAP)	Scaffold	286335	2920254	2021-08-24	2897	PRJNA722254	SAMN18747729
Listeria monocytogenes		strain: 2020.TE.88968.1.6	1639	ASM2045408v1	GCA_020454085.1	GenBank	NCBI Prokaryotic Genome Annotation Pipeline (PGAP)	Scaffold	482504	3097727	2021-10-13	3152	PRJNA737760	SAMN19711384
Listeria monocytogenes		strain: Lm_1973	1639	ASM2045411v1	GCA_020454115.1	GenBank	NCBI Prokaryotic Genome Annotation Pipeline (PGAP)	Scaffold	1464595	2846129	2021-10-13	2839	PRJNA737760	SAMN19711382
Listeria monocytogenes		strain: Lm_1923	1639	ASM2045413v1	GCA_020454135.1	GenBank	NCBI Prokaryotic Genome Annotation Pipeline (PGAP)	Scaffold	451948	3055933	2021-10-13	3088	PRJNA737760	SAMN19711381
Listeria monocytogenes		strain: Lm_1982	1639	ASM2045417v1	GCA_020454175.1	GenBank	NCBI Prokaryotic Genome Annotation Pipeline (PGAP)	Scaffold	262447	3000992	2021-10-13	3046	PRJNA737760	SAMN19711379
Listeria monocytogenes		strain: 2020.TE.88968.1.2	1639	ASM2045419v1	GCA_020454195.1	GenBank	NCBI Prokaryotic Genome Annotation Pipeline (PGAP)	Scaffold	482067	3100088	2021-10-13	3167	PRJNA737760	SAMN19711380
Listeria monocytogenes		strain: Lm_1946	1639	ASM2045422v1	GCA_020454225.1	GenBank	NCBI Prokaryotic Genome Annotation Pipeline (PGAP)	Scaffold	322653	3079769	2021-10-13	3168	PRJNA737760	SAMN19711375
Listeria monocytogenes		strain: Lm_1944	1639	ASM2045439v1	GCA_020454395.1	GenBank	NCBI Prokaryotic Genome Annotation Pipeline (PGAP)	Scaffold	431752	3116212	2021-10-13	3256	PRJNA737760	SAMN19711373
Listeria monocytogenes		strain: Lm_1935	1639	ASM2045460v1	GCA_020454605.1	GenBank	NCBI Prokaryotic Genome Annotation Pipeline (PGAP)	Scaffold	294126	2999658	2021-10-13	3038	PRJNA737760	SAMN19711365
Listeria monocytogenes		strain: Lm_1934	1639	ASM2045468v1	GCA_020454685.1	GenBank	NCBI Prokaryotic Genome Annotation Pipeline (PGAP)	Scaffold	263982	3064299	2021-10-13	3180	PRJNA737760	SAMN19711364
Listeria monocytogenes		strain: Lm_1930	1639	ASM2045473v1	GCA_020454735.1	GenBank	NCBI Prokaryotic Genome Annotation Pipeline (PGAP)	Scaffold	564718	3031552	2021-10-13	3142	PRJNA737760	SAMN19711361
Listeria monocytogenes		strain: Lm_1933	1639	ASM2045475v1	GCA_020454755.1	GenBank	NCBI Prokaryotic Genome Annotation Pipeline (PGAP)	Scaffold	294126	3041976	2021-10-13	3103	PRJNA737760	SAMN19711363
Listeria monocytogenes		strain: Lm_1931	1639	ASM2045476v1	GCA_020454765.1	GenBank	NCBI Prokaryotic Genome Annotation Pipeline (PGAP)	Scaffold	431753	3113014	2021-10-13	3221	PRJNA737760	SAMN19711362
Listeria monocytogenes		strain: Lm_1921	1639	ASM2045491v1	GCA_020454915.1	GenBank	NCBI Prokaryotic Genome Annotation Pipeline (PGAP)	Scaffold	482464	3061237	2021-10-13	3113	PRJNA737760	SAMN19711355
Listeria monocytogenes		strain: Lm_1914	1639	ASM2045511v1	GCA_020455115.1	GenBank	NCBI Prokaryotic Genome Annotation Pipeline (PGAP)	Scaffold	277009	2979456	2021-10-13	3010	PRJNA737760	SAMN19711351
Listeria monocytogenes		strain: Lm_1913	1639	ASM2045515v1	GCA_020455155.1	GenBank	NCBI Prokaryotic Genome Annotation Pipeline (PGAP)	Scaffold	295975	2981959	2021-10-13	3019	PRJNA737760	SAMN19711350
Listeria monocytogenes		strain: Lm_1908	1639	ASM2045523v1	GCA_020455235.1	GenBank	NCBI Prokaryotic Genome Annotation Pipeline (PGAP)	Scaffold	356990	3029963	2021-10-13	3102	PRJNA737760	SAMN19711345
Listeria monocytogenes		strain: Lm_1902	1639	ASM2045529v1	GCA_020455295.1	GenBank	NCBI Prokaryotic Genome Annotation Pipeline (PGAP)	Scaffold	580306	2907679	2021-10-13	2966	PRJNA737760	SAMN19711339
Listeria monocytogenes		strain: Lm_1904	1639	ASM2045530v1	GCA_020455305.1	GenBank	NCBI Prokaryotic Genome Annotation Pipeline (PGAP)	Scaffold	262652	2966438	2021-10-13	3002	PRJNA737760	SAMN19711341
Listeria monocytogenes		strain: Lm_1892	1639	ASM2045547v1	GCA_020455475.1	GenBank	NCBI Prokaryotic Genome Annotation Pipeline (PGAP)	Scaffold	357440	2961339	2021-10-13	2990	PRJNA737760	SAMN19711331
Listeria monocytogenes		strain: Lm_1891	1639	ASM2045550v1	GCA_020455505.1	GenBank	NCBI Prokaryotic Genome Annotation Pipeline (PGAP)	Scaffold	476852	3063467	2021-10-13	3108	PRJNA737760	SAMN19711330
Listeria monocytogenes		strain: Lm_1887	1639	ASM2045561v1	GCA_020455615.1	GenBank	NCBI Prokaryotic Genome Annotation Pipeline (PGAP)	Scaffold	429594	3055484	2021-10-13	3164	PRJNA737760	SAMN19711326
Listeria monocytogenes		strain: Lm_1883	1639	ASM2045569v1	GCA_020455695.1	GenBank	NCBI Prokaryotic Genome Annotation Pipeline (PGAP)	Scaffold	505536	3047889	2021-10-13	3171	PRJNA737760	SAMN19711321
Listeria monocytogenes		strain: Lm_1877	1639	ASM2045577v1	GCA_020455775.1	GenBank	NCBI Prokaryotic Genome Annotation Pipeline (PGAP)	Scaffold	482817	3027445	2021-10-13	3190	PRJNA737760	SAMN19711315
Listeria monocytogenes		strain: Lm_1943	1639	ASM2045580v1	GCA_020455805.1	GenBank	NCBI Prokaryotic Genome Annotation Pipeline (PGAP)	Scaffold	476567	2888393	2021-10-13	2902	PRJNA737760	SAMN19711313
Listeria monocytogenes		strain: Lm_2069	1639	ASM2045591v1	GCA_020455915.1	GenBank	NCBI Prokaryotic Genome Annotation Pipeline (PGAP)	Scaffold	435205	3043780	2021-10-13	3118	PRJNA737760	SAMN19711309
Listeria monocytogenes		strain: Lm_2091	1639	ASM2045594v1	GCA_020455945.1	GenBank	NCBI Prokaryotic Genome Annotation Pipeline (PGAP)	Scaffold	476139	3006203	2021-10-13	3049	PRJNA737760	SAMN19711306
Listeria monocytogenes		strain: Lm_2092	1639	ASM2045599v1	GCA_020455995.1	GenBank	NCBI Prokaryotic Genome Annotation Pipeline (PGAP)	Scaffold	605869	3016860	2021-10-13	3083	PRJNA737760	SAMN19711307
Listeria monocytogenes		strain: Lm_2050	1639	ASM2045610v1	GCA_020456105.1	GenBank	NCBI Prokaryotic Genome Annotation Pipeline (PGAP)	Scaffold	511505	2958964	2021-10-13	3019	PRJNA737760	SAMN19711298
Listeria monocytogenes		strain: 2016.TE.17371.1.18	1639	ASM2045615v1	GCA_020456155.1	GenBank	NCBI Prokaryotic Genome Annotation Pipeline (PGAP)	Scaffold	478254	3020192	2021-10-13	3040	PRJNA737760	SAMN19711297
Listeria monocytogenes		strain: Lm_2058	1639	ASM2045619v1	GCA_020456195.1	GenBank	NCBI Prokaryotic Genome Annotation Pipeline (PGAP)	Scaffold	397953	3014962	2021-10-13	3067	PRJNA737760	SAMN19711295
Listeria monocytogenes		strain: Lm_2033	1639	ASM2045620v1	GCA_020456205.1	GenBank	NCBI Prokaryotic Genome Annotation Pipeline (PGAP)	Scaffold	476851	3058727	2021-10-13	3095	PRJNA737760	SAMN19711294
Listeria monocytogenes		strain: Lm_2002	1639	ASM2045625v1	GCA_020456255.1	GenBank	NCBI Prokaryotic Genome Annotation Pipeline (PGAP)	Scaffold	581263	3069755	2021-10-13	3125	PRJNA737760	SAMN19711292
Listeria monocytogenes		strain: Lm_2034	1639	ASM2045628v1	GCA_020456285.1	GenBank	NCBI Prokaryotic Genome Annotation Pipeline (PGAP)	Scaffold	478654	3052421	2021-10-13	3080	PRJNA737760	SAMN19711290
Listeria monocytogenes		strain: Lm_2032	1639	ASM2045631v1	GCA_020456315.1	GenBank	NCBI Prokaryotic Genome Annotation Pipeline (PGAP)	Scaffold	302516	3091544	2021-10-13	3143	PRJNA737760	SAMN19711288
Listeria monocytogenes		strain: Lm_2031	1639	ASM2045633v1	GCA_020456335.1	GenBank	NCBI Prokaryotic Genome Annotation Pipeline (PGAP)	Scaffold	302516	3092270	2021-10-13	3141	PRJNA737760	SAMN19711289
Listeria monocytogenes		strain: Lm_2017	1639	ASM2045635v1	GCA_020456355.1	GenBank	NCBI Prokaryotic Genome Annotation Pipeline (PGAP)	Scaffold	546520	2988017	2021-10-13	3034	PRJNA737760	SAMN19711286
Listeria monocytogenes		strain: Lm_2028	1639	ASM2045637v1	GCA_020456375.1	GenBank	NCBI Prokaryotic Genome Annotation Pipeline (PGAP)	Scaffold	302516	3096883	2021-10-13	3150	PRJNA737760	SAMN19711284
Listeria monocytogenes		strain: Lm_2030	1639	ASM2045638v1	GCA_020456385.1	GenBank	NCBI Prokaryotic Genome Annotation Pipeline (PGAP)	Scaffold	476850	3008710	2021-10-13	3010	PRJNA737760	SAMN19711287
Listeria monocytogenes		strain: Lm_2029	1639	ASM2045643v1	GCA_020456435.1	GenBank	NCBI Prokaryotic Genome Annotation Pipeline (PGAP)	Scaffold	236795	3091241	2021-10-13	3132	PRJNA737760	SAMN19711283
Listeria monocytogenes		strain: Lm_1979	1639	ASM2045653v1	GCA_020456535.1	GenBank	NCBI Prokaryotic Genome Annotation Pipeline (PGAP)	Scaffold	257394	3024437	2021-10-13	3064	PRJNA737760	SAMN19711278
Listeria monocytogenes		strain: Lm_1952	1639	ASM2045661v1	GCA_020456615.1	GenBank	NCBI Prokaryotic Genome Annotation Pipeline (PGAP)	Scaffold	481686	3123490	2021-10-13	3253	PRJNA737760	SAMN19711273
Listeria monocytogenes		strain: Lm_1978	1639	ASM2045663v1	GCA_020456635.1	GenBank	NCBI Prokaryotic Genome Annotation Pipeline (PGAP)	Scaffold	476406	2967024	2021-10-13	3046	PRJNA737760	SAMN19711276
Listeria monocytogenes		strain: Lm_1977	1639	ASM2045679v1	GCA_020456795.1	GenBank	NCBI Prokaryotic Genome Annotation Pipeline (PGAP)	Scaffold	431753	3092763	2021-10-13	3212	PRJNA737760	SAMN19711267
Listeria monocytogenes		strain: Lm_1954	1639	ASM2045680v1	GCA_020456805.1	GenBank	NCBI Prokaryotic Genome Annotation Pipeline (PGAP)	Scaffold	371325	2930910	2021-10-13	2974	PRJNA737760	SAMN19711268
Listeria monocytogenes		strain: Lm_1949	1639	ASM2045681v1	GCA_020456815.1	GenBank	NCBI Prokaryotic Genome Annotation Pipeline (PGAP)	Scaffold	512734	3036156	2021-10-13	3091	PRJNA737760	SAMN19711270
Listeria monocytogenes		strain: Lm_1976	1639	ASM2045687v1	GCA_020456875.1	GenBank	NCBI Prokaryotic Genome Annotation Pipeline (PGAP)	Scaffold	478285	3084829	2021-10-13	3356	PRJNA737760	SAMN19711266
Listeria monocytogenes		strain: Lm_1975	1639	ASM2045699v1	GCA_020456995.1	GenBank	NCBI Prokaryotic Genome Annotation Pipeline (PGAP)	Scaffold	476031	2893908	2021-10-13	2915	PRJNA737760	SAMN19711265
Listeria monocytogenes		strain: Lm_1974	1639	ASM2045700v1	GCA_020457005.1	GenBank	NCBI Prokaryotic Genome Annotation Pipeline (PGAP)	Scaffold	268528	2974058	2021-10-13	3004	PRJNA737760	SAMN19711264
Listeria monocytogenes		strain: Lm_1968	1639	ASM2045705v1	GCA_020457055.1	GenBank	NCBI Prokaryotic Genome Annotation Pipeline (PGAP)	Scaffold	47139	2943512	2021-10-13	3080	PRJNA737760	SAMN19711261
Listeria monocytogenes		strain: Lm_1967	1639	ASM2045708v1	GCA_020457085.1	GenBank	NCBI Prokaryotic Genome Annotation Pipeline (PGAP)	Scaffold	579539	3025963	2021-10-13	3151	PRJNA737760	SAMN19711260
Listeria monocytogenes		strain: Lm_1962	1639	ASM2045713v1	GCA_020457135.1	GenBank	NCBI Prokaryotic Genome Annotation Pipeline (PGAP)	Scaffold	476865	3024436	2021-10-13	3110	PRJNA737760	SAMN19711257
Listeria monocytogenes		strain: Lm_1964	1639	ASM2045715v1	GCA_020457155.1	GenBank	NCBI Prokaryotic Genome Annotation Pipeline (PGAP)	Scaffold	279034	3017292	2021-10-13	3086	PRJNA737760	SAMN19711259
Listeria monocytogenes		strain: Lm_1963	1639	ASM2045719v1	GCA_020457195.1	GenBank	NCBI Prokaryotic Genome Annotation Pipeline (PGAP)	Scaffold	357608	3004638	2021-10-13	3135	PRJNA737760	SAMN19711258
Listeria monocytogenes		strain: Lm_1959	1639	ASM2045727v1	GCA_020457275.1	GenBank	NCBI Prokaryotic Genome Annotation Pipeline (PGAP)	Scaffold	510825	3016753	2021-10-13	3075	PRJNA737760	SAMN19711254
Listeria monocytogenes		strain: 155	1639	ASM2102159v1	GCA_021021595.1	GenBank	NCBI Prokaryotic Genome Annotation Pipeline (PGAP)	Scaffold	727595	2941201	2021-12-01	2961	PRJNA759341	SAMN21163873
Listeria monocytogenes		strain: 156	1639	ASM2102165v1	GCA_021021655.1	GenBank	NCBI Prokaryotic Genome Annotation Pipeline (PGAP)	Scaffold	439276	2924344	2021-12-01	2970	PRJNA759341	SAMN21163872
Listeria monocytogenes		strain: 158	1639	ASM2102167v1	GCA_021021675.1	GenBank	NCBI Prokaryotic Genome Annotation Pipeline (PGAP)	Scaffold	508456	2957137	2021-12-01	2980	PRJNA759341	SAMN21163870
Listeria monocytogenes		strain: 157	1639	ASM2102169v1	GCA_021021695.1	GenBank	NCBI Prokaryotic Genome Annotation Pipeline (PGAP)	Scaffold	1483295	2863980	2021-12-01	2876	PRJNA759341	SAMN21163871
Listeria monocytogenes		strain: 162	1639	ASM2102178v1	GCA_021021785.1	GenBank	NCBI Prokaryotic Genome Annotation Pipeline (PGAP)	Scaffold	358931	3027501	2021-12-01	3044	PRJNA759341	SAMN21163866
Listeria monocytogenes		strain: 165	1639	ASM2102320v1	GCA_021023205.1	GenBank	NCBI Prokaryotic Genome Annotation Pipeline (PGAP)	Scaffold	439276	2924647	2021-12-01	2965	PRJNA759341	SAMN21163863
Listeria monocytogenes		strain: 173	1639	ASM2102325v1	GCA_021023255.1	GenBank	NCBI Prokaryotic Genome Annotation Pipeline (PGAP)	Scaffold	476744	3018823	2021-12-01	3043	PRJNA759341	SAMN21163858
Listeria monocytogenes		strain: 176	1639	ASM2102333v1	GCA_021023335.1	GenBank	NCBI Prokaryotic Genome Annotation Pipeline (PGAP)	Scaffold	476813	2905847	2021-12-01	2872	PRJNA759341	SAMN21163855
Listeria monocytogenes		strain: 175	1639	ASM2102343v1	GCA_021023435.1	GenBank	NCBI Prokaryotic Genome Annotation Pipeline (PGAP)	Scaffold	542493	2979236	2021-12-01	2985	PRJNA759341	SAMN21163856
Listeria monocytogenes		strain: 201605	1639	ASM2102349v1	GCA_021023495.1	GenBank	NCBI Prokaryotic Genome Annotation Pipeline (PGAP)	Scaffold	480940	2933812	2021-12-01	2966	PRJNA759341	SAMN21163846
Listeria monocytogenes		strain: 201612	1639	ASM2102359v1	GCA_021023595.1	GenBank	NCBI Prokaryotic Genome Annotation Pipeline (PGAP)	Scaffold	506560	2965110	2021-12-01	2929	PRJNA759341	SAMN21163839
Listeria monocytogenes		strain: 201611	1639	ASM2102362v1	GCA_021023625.1	GenBank	NCBI Prokaryotic Genome Annotation Pipeline (PGAP)	Scaffold	439396	3025338	2021-12-01	3054	PRJNA759341	SAMN21163840
Listeria monocytogenes		strain: 201615	1639	ASM2102365v1	GCA_021023655.1	GenBank	NCBI Prokaryotic Genome Annotation Pipeline (PGAP)	Scaffold	541809	3006743	2021-12-01	2986	PRJNA759341	SAMN21163838
Listeria monocytogenes		strain: 201620	1639	ASM2102377v1	GCA_021023775.1	GenBank	NCBI Prokaryotic Genome Annotation Pipeline (PGAP)	Scaffold	478280	2960455	2021-12-01	2980	PRJNA759341	SAMN21163833
Listeria monocytogenes		strain: h06	1639	ASM2102407v1	GCA_021024075.1	GenBank	NCBI Prokaryotic Genome Annotation Pipeline (PGAP)	Scaffold	255235	3134704	2021-12-01	3163	PRJNA759341	SAMN21163817
Listeria monocytogenes		strain: h29	1639	ASM2102445v1	GCA_021024455.1	GenBank	NCBI Prokaryotic Genome Annotation Pipeline (PGAP)	Scaffold	518893	2985842	2021-12-01	2984	PRJNA759341	SAMN21163795
Listeria monocytogenes		strain: h72	1639	ASM2102539v1	GCA_021025395.1	GenBank	NCBI Prokaryotic Genome Annotation Pipeline (PGAP)	Scaffold	540943	2934594	2021-12-01	2959	PRJNA759341	SAMN21163751
Listeria monocytogenes LO28		strain: LO28	393132	ASM2137821v1	GCA_021378215.1	GenBank	NCBI Prokaryotic Genome Annotation Pipeline (PGAP)	Complete Genome	2975254	2975254	2022-01-06	3014	PRJNA664298	SAMN16205177
Listeria monocytogenes		strain: FSL-N1-304	1639	ASM2139145v1	GCA_021391455.1	GenBank	NCBI Prokaryotic Genome Annotation Pipeline (PGAP)	Complete Genome	3007103	3070976	2022-01-09	3171	PRJNA782601	SAMN23386451
Listeria monocytogenes		strain: FSL-J1-158	1639	ASM2139147v1	GCA_021391475.1	GenBank	NCBI Prokaryotic Genome Annotation Pipeline (PGAP)	Complete Genome	2850981	2926991	2022-01-09	2955	PRJNA782601	SAMN23386453
Listeria monocytogenes		strain: Lm_2541	1639	ASM2140148v1	GCA_021401485.1	GenBank	NCBI Prokaryotic Genome Annotation Pipeline (PGAP)	Scaffold	501477	2876172	2022-01-10	2851	PRJNA728839	SAMN19104702
Listeria monocytogenes		strain: Lm_2510	1639	ASM2140150v1	GCA_021401505.1	GenBank	NCBI Prokaryotic Genome Annotation Pipeline (PGAP)	Scaffold	1470532	2920884	2022-01-10	2929	PRJNA728839	SAMN19104701
Listeria monocytogenes		strain: FSL-N1-334	1639	ASM2140306v1	GCA_021403065.1	GenBank	NCBI Prokaryotic Genome Annotation Pipeline (PGAP)	Chromosome	3020862	3169792	2022-01-09	3243	PRJNA782601	SAMN23386452
Listeria monocytogenes		strain: 2633/1,3	1639	ASM2209585v1	GCA_022095855.1	GenBank	NCBI Prokaryotic Genome Annotation Pipeline (PGAP)	Scaffold	481217	3067827	2022-02-08	3137	PRJNA686941	SAMN17131512
Listeria monocytogenes		strain: 2127/2,3	1639	ASM2209593v1	GCA_022095935.1	GenBank	NCBI Prokaryotic Genome Annotation Pipeline (PGAP)	Scaffold	196534	2965235	2022-02-08	3029	PRJNA686941	SAMN17131511
Listeria monocytogenes		strain: 808/14	1639	ASM2209595v1	GCA_022095955.1	GenBank	NCBI Prokaryotic Genome Annotation Pipeline (PGAP)	Scaffold	582402	3003305	2022-02-08	3027	PRJNA686941	SAMN17131510
Listeria monocytogenes		strain: 716/5,1	1639	ASM2209597v1	GCA_022095975.1	GenBank	NCBI Prokaryotic Genome Annotation Pipeline (PGAP)	Scaffold	584885	3052043	2022-02-08	3105	PRJNA686941	SAMN17131509
Listeria monocytogenes		strain: 1104/2	1639	ASM2209598v1	GCA_022095985.1	GenBank	NCBI Prokaryotic Genome Annotation Pipeline (PGAP)	Scaffold	627080	2998749	2022-02-08	3002	PRJNA686941	SAMN17131506
Listeria monocytogenes		strain: 1154/3	1639	ASM2209599v1	GCA_022095995.1	GenBank	NCBI Prokaryotic Genome Annotation Pipeline (PGAP)	Scaffold	627080	2999191	2022-02-08	2995	PRJNA686941	SAMN17131507
Listeria monocytogenes		strain: 344/2,1	1639	ASM2209603v1	GCA_022096035.1	GenBank	NCBI Prokaryotic Genome Annotation Pipeline (PGAP)	Scaffold	480497	3100255	2022-02-08	3180	PRJNA686941	SAMN17131505
Listeria monocytogenes		strain: 756	1639	ASM2209605v1	GCA_022096055.1	GenBank	NCBI Prokaryotic Genome Annotation Pipeline (PGAP)	Scaffold	480497	3099530	2022-02-08	3183	PRJNA686941	SAMN17131504
Listeria monocytogenes		strain: 2291/3	1639	ASM2209607v1	GCA_022096075.1	GenBank	NCBI Prokaryotic Genome Annotation Pipeline (PGAP)	Scaffold	480622	3102275	2022-02-08	3188	PRJNA686941	SAMN17131508
Listeria monocytogenes		strain: 917/4	1639	ASM2209609v1	GCA_022096095.1	GenBank	NCBI Prokaryotic Genome Annotation Pipeline (PGAP)	Scaffold	514579	3068531	2022-02-08	3132	PRJNA686941	SAMN17131503
Listeria monocytogenes		strain: 642/2	1639	ASM2209611v1	GCA_022096115.1	GenBank	NCBI Prokaryotic Genome Annotation Pipeline (PGAP)	Scaffold	424703	3067605	2022-02-08	3105	PRJNA686941	SAMN17135044
Listeria monocytogenes		strain: 344/2	1639	ASM2209613v1	GCA_022096135.1	GenBank	NCBI Prokaryotic Genome Annotation Pipeline (PGAP)	Scaffold	479773	3102248	2022-02-08	3189	PRJNA686941	SAMN17135043
Listeria monocytogenes		strain: 1765/1,2	1639	ASM2209614v1	GCA_022096145.1	GenBank	NCBI Prokaryotic Genome Annotation Pipeline (PGAP)	Scaffold	443777	2942505	2022-02-08	2981	PRJNA686941	SAMN17135042
Listeria monocytogenes		strain: 1827/2,1	1639	ASM2209617v1	GCA_022096175.1	GenBank	NCBI Prokaryotic Genome Annotation Pipeline (PGAP)	Scaffold	302812	3240402	2022-02-08	3048	PRJNA686941	SAMN17135040
Listeria monocytogenes		strain: 1504/1	1639	ASM2209619v1	GCA_022096195.1	GenBank	NCBI Prokaryotic Genome Annotation Pipeline (PGAP)	Scaffold	1490516	2961498	2022-02-08	3016	PRJNA686941	SAMN17135041
Listeria monocytogenes		strain: 1575/2,5	1639	ASM2209621v1	GCA_022096215.1	GenBank	NCBI Prokaryotic Genome Annotation Pipeline (PGAP)	Scaffold	172486	3153440	2022-02-08	3283	PRJNA686941	SAMN17135039
Listeria monocytogenes		strain: 841/2,1	1639	ASM2209623v1	GCA_022096235.1	GenBank	NCBI Prokaryotic Genome Annotation Pipeline (PGAP)	Scaffold	516751	2922295	2022-02-08	2974	PRJNA686941	SAMN17135037
Listeria monocytogenes		strain: 519/3,3	1639	ASM2209625v1	GCA_022096255.1	GenBank	NCBI Prokaryotic Genome Annotation Pipeline (PGAP)	Scaffold	584793	2971983	2022-02-08	3005	PRJNA686941	SAMN17135038
Listeria monocytogenes		strain: 1054/1,3	1639	ASM2209627v1	GCA_022096275.1	GenBank	NCBI Prokaryotic Genome Annotation Pipeline (PGAP)	Scaffold	508827	2981666	2022-02-08	3041	PRJNA686941	SAMN17135036
Listeria monocytogenes		strain: 1884/9	1639	ASM2209629v1	GCA_022096295.1	GenBank	NCBI Prokaryotic Genome Annotation Pipeline (PGAP)	Scaffold	392503	2943366	2022-02-08	2984	PRJNA686941	SAMN17135035
Listeria monocytogenes		strain: A/1829/2	1639	ASM2209631v1	GCA_022096315.1	GenBank	NCBI Prokaryotic Genome Annotation Pipeline (PGAP)	Scaffold	392503	2943086	2022-02-08	2982	PRJNA686941	SAMN17136314
Listeria monocytogenes		strain: A/1824/4.1	1639	ASM2209633v1	GCA_022096335.1	GenBank	NCBI Prokaryotic Genome Annotation Pipeline (PGAP)	Scaffold	580808	2965671	2022-02-08	3028	PRJNA686941	SAMN17136313
Listeria monocytogenes		strain: A/1680/2.2	1639	ASM2209635v1	GCA_022096355.1	GenBank	NCBI Prokaryotic Genome Annotation Pipeline (PGAP)	Scaffold	582067	3099146	2022-02-08	3131	PRJNA686941	SAMN17136312
Listeria monocytogenes		strain: A/1662/5	1639	ASM2209637v1	GCA_022096375.1	GenBank	NCBI Prokaryotic Genome Annotation Pipeline (PGAP)	Scaffold	435770	3067677	2022-02-08	3104	PRJNA686941	SAMN17136311
Listeria monocytogenes		strain: A/1611/1.1	1639	ASM2209639v1	GCA_022096395.1	GenBank	NCBI Prokaryotic Genome Annotation Pipeline (PGAP)	Scaffold	627080	3000756	2022-02-08	3001	PRJNA686941	SAMN17136310
Listeria monocytogenes		strain: A/1270/2.1	1639	ASM2209640v1	GCA_022096405.1	GenBank	NCBI Prokaryotic Genome Annotation Pipeline (PGAP)	Scaffold	582402	3003659	2022-02-08	3031	PRJNA686941	SAMN17136308
Listeria monocytogenes		strain: A/642/3	1639	ASM2209643v1	GCA_022096435.1	GenBank	NCBI Prokaryotic Genome Annotation Pipeline (PGAP)	Scaffold	424703	3067449	2022-02-08	3104	PRJNA686941	SAMN17136307
Listeria monocytogenes		strain: A/1487/3.5	1639	ASM2209644v1	GCA_022096445.1	GenBank	NCBI Prokaryotic Genome Annotation Pipeline (PGAP)	Scaffold	503891	3118924	2022-02-08	3194	PRJNA686941	SAMN17136309
Listeria monocytogenes		strain: 2057/1	1639	ASM2209647v1	GCA_022096475.1	GenBank	NCBI Prokaryotic Genome Annotation Pipeline (PGAP)	Scaffold	390169	2988797	2022-02-08	3051	PRJNA686941	SAMN17136306
Listeria monocytogenes		strain: 1684/4	1639	ASM2209652v1	GCA_022096525.1	GenBank	NCBI Prokaryotic Genome Annotation Pipeline (PGAP)	Scaffold	605969	3011011	2022-02-08	3071	PRJNA686941	SAMN17136305
Listeria monocytogenes		strain: TE_EpiCl_140	1639	ASM2213099v1	GCA_022130995.1	GenBank	NCBI Prokaryotic Genome Annotation Pipeline (PGAP)	Scaffold	47139	2943512	2022-02-09	3082	PRJNA750067	SAMN21220761
Listeria monocytogenes		strain: GTA-L201	1639	ASM2222072v1	GCA_022220725.1	GenBank	NCBI Prokaryotic Genome Annotation Pipeline (PGAP)	Complete Genome	2910079	2910079	2022-02-14	2884	PRJNA803486	SAMN25653828
Listeria monocytogenes		strain: GTA-L407	1639	ASM2222074v1	GCA_022220745.1	GenBank	NCBI Prokaryotic Genome Annotation Pipeline (PGAP)	Complete Genome	2865342	2865342	2022-02-14	2859	PRJNA803486	SAMN25653831
Listeria monocytogenes		strain: GTA-L356	1639	ASM2222076v1	GCA_022220765.1	GenBank	NCBI Prokaryotic Genome Annotation Pipeline (PGAP)	Complete Genome	2957755	2957755	2022-02-14	2949	PRJNA803486	SAMN25653830
Listeria monocytogenes		strain: GTA-L411	1639	ASM2222078v1	GCA_022220785.1	GenBank	NCBI Prokaryotic Genome Annotation Pipeline (PGAP)	Complete Genome	2890028	2890028	2022-02-14	2875	PRJNA803486	SAMN25653833
Listeria monocytogenes		strain: GTA-L409	1639	ASM2222080v1	GCA_022220805.1	GenBank	NCBI Prokaryotic Genome Annotation Pipeline (PGAP)	Complete Genome	2879234	2879234	2022-02-14	2869	PRJNA803486	SAMN25653832
Listeria monocytogenes		strain: GTA-L258	1639	ASM2222082v1	GCA_022220825.1	GenBank	NCBI Prokaryotic Genome Annotation Pipeline (PGAP)	Complete Genome	2939920	2939920	2022-02-14	2928	PRJNA803486	SAMN25653829
Listeria monocytogenes		strain: TE_C2_3	1639	ASM2245919v1	GCA_022459195.1	GenBank	NCBI Prokaryotic Genome Annotation Pipeline (PGAP)	Scaffold	569476	2899633	2022-03-03	2911	PRJNA750067	SAMN20429781
Listeria monocytogenes		strain: TE_C2_2	1639	ASM2245922v1	GCA_022459225.1	GenBank	NCBI Prokaryotic Genome Annotation Pipeline (PGAP)	Scaffold	569349	2851777	2022-03-03	2882	PRJNA750067	SAMN20429780
Listeria monocytogenes		strain: TE_ReE_11	1639	ASM2245977v1	GCA_022459775.1	GenBank	NCBI Prokaryotic Genome Annotation Pipeline (PGAP)	Scaffold	437349	2930360	2022-03-03	2951	PRJNA750067	SAMN20429755
Listeria monocytogenes		strain: TE_EpiCl_138	1639	ASM2245979v1	GCA_022459795.1	GenBank	NCBI Prokaryotic Genome Annotation Pipeline (PGAP)	Scaffold	602203	2930996	2022-03-03	2953	PRJNA750067	SAMN20429753
Listeria monocytogenes		strain: TE_EpiCl_139	1639	ASM2245984v1	GCA_022459845.1	GenBank	NCBI Prokaryotic Genome Annotation Pipeline (PGAP)	Scaffold	375969	2936454	2022-03-03	2966	PRJNA750067	SAMN20429754
Listeria monocytogenes		strain: TE_EpiCl_136	1639	ASM2245989v1	GCA_022459895.1	GenBank	NCBI Prokaryotic Genome Annotation Pipeline (PGAP)	Scaffold	133413	2927163	2022-03-03	2954	PRJNA750067	SAMN20429751
Listeria monocytogenes		strain: TE_EpiCl_133	1639	ASM2245995v1	GCA_022459955.1	GenBank	NCBI Prokaryotic Genome Annotation Pipeline (PGAP)	Scaffold	437349	2937403	2022-03-03	2973	PRJNA750067	SAMN20429748
Listeria monocytogenes		strain: TE_EpiCl_129	1639	ASM2246007v1	GCA_022460075.1	GenBank	NCBI Prokaryotic Genome Annotation Pipeline (PGAP)	Scaffold	602322	2932357	2022-03-03	2957	PRJNA750067	SAMN20429744
Listeria monocytogenes		strain: TE_EpiCl_126	1639	ASM2246011v1	GCA_022460115.1	GenBank	NCBI Prokaryotic Genome Annotation Pipeline (PGAP)	Scaffold	602330	2935106	2022-03-03	2966	PRJNA750067	SAMN20429741
Listeria monocytogenes		strain: TE_EpiCl_127	1639	ASM2246013v1	GCA_022460135.1	GenBank	NCBI Prokaryotic Genome Annotation Pipeline (PGAP)	Scaffold	1490261	2936623	2022-03-03	2974	PRJNA750067	SAMN20429742
Listeria monocytogenes		strain: TE_EpiCl_125	1639	ASM2246014v1	GCA_022460145.1	GenBank	NCBI Prokaryotic Genome Annotation Pipeline (PGAP)	Scaffold	1490389	2935345	2022-03-03	2969	PRJNA750067	SAMN20429740
Listeria monocytogenes		strain: TE_EpiCl_124	1639	ASM2246018v1	GCA_022460185.1	GenBank	NCBI Prokaryotic Genome Annotation Pipeline (PGAP)	Scaffold	602330	2934224	2022-03-03	2965	PRJNA750067	SAMN20429739
Listeria monocytogenes		strain: TE_EpiCl_121	1639	ASM2246023v1	GCA_022460235.1	GenBank	NCBI Prokaryotic Genome Annotation Pipeline (PGAP)	Scaffold	602329	2931465	2022-03-03	2954	PRJNA750067	SAMN20429736
Listeria monocytogenes		strain: TE_EpiCl_120	1639	ASM2246025v1	GCA_022460255.1	GenBank	NCBI Prokaryotic Genome Annotation Pipeline (PGAP)	Scaffold	602332	2934748	2022-03-03	2968	PRJNA750067	SAMN20429735
Listeria monocytogenes		strain: TE_EpiCl_112	1639	ASM2246042v1	GCA_022460425.1	GenBank	NCBI Prokaryotic Genome Annotation Pipeline (PGAP)	Scaffold	449511	2932401	2022-03-03	2949	PRJNA750067	SAMN20429727
Listeria monocytogenes		strain: TE_EpiCl_111	1639	ASM2246048v1	GCA_022460485.1	GenBank	NCBI Prokaryotic Genome Annotation Pipeline (PGAP)	Scaffold	449346	2939171	2022-03-03	2971	PRJNA750067	SAMN20429726
Listeria monocytogenes		strain: TE_EpiCl_100	1639	ASM2246070v1	GCA_022460705.1	GenBank	NCBI Prokaryotic Genome Annotation Pipeline (PGAP)	Scaffold	437349	2930591	2022-03-03	2942	PRJNA750067	SAMN20429715
Listeria monocytogenes		strain: TE_EpiCl_56	1639	ASM2246157v1	GCA_022461575.1	GenBank	NCBI Prokaryotic Genome Annotation Pipeline (PGAP)	Scaffold	437349	2953052	2022-03-03	3017	PRJNA750067	SAMN20429671
Listeria monocytogenes		strain: TE_EpiCl_52	1639	ASM2246165v1	GCA_022461655.1	GenBank	NCBI Prokaryotic Genome Annotation Pipeline (PGAP)	Scaffold	416600	2947670	2022-03-03	3003	PRJNA750067	SAMN20429667
Listeria monocytogenes		strain: TE_EpiCl_47	1639	ASM2246169v1	GCA_022461695.1	GenBank	NCBI Prokaryotic Genome Annotation Pipeline (PGAP)	Scaffold	416600	2949079	2022-03-03	3014	PRJNA750067	SAMN20429662
Listeria monocytogenes		strain: TE_EpiCl_42	1639	ASM2246186v1	GCA_022461865.1	GenBank	NCBI Prokaryotic Genome Annotation Pipeline (PGAP)	Scaffold	37112	2940492	2022-03-03	3073	PRJNA750067	SAMN20429657
Listeria monocytogenes		strain: TE_EpiCl_43	1639	ASM2246187v1	GCA_022461875.1	GenBank	NCBI Prokaryotic Genome Annotation Pipeline (PGAP)	Scaffold	416472	2948963	2022-03-03	3008	PRJNA750067	SAMN20429658
Listeria monocytogenes		strain: TE_EpiCl_30	1639	ASM2246207v1	GCA_022462075.1	GenBank	NCBI Prokaryotic Genome Annotation Pipeline (PGAP)	Scaffold	413964	2936054	2022-03-03	2971	PRJNA750067	SAMN20429645
Listeria monocytogenes		strain: TE_EpiCl_28	1639	ASM2246210v1	GCA_022462105.1	GenBank	NCBI Prokaryotic Genome Annotation Pipeline (PGAP)	Scaffold	602202	2938878	2022-03-03	2982	PRJNA750067	SAMN20429643
Listeria monocytogenes		strain: TE_EpiCl_25	1639	ASM2246217v1	GCA_022462175.1	GenBank	NCBI Prokaryotic Genome Annotation Pipeline (PGAP)	Scaffold	437349	2931154	2022-03-03	2952	PRJNA750067	SAMN20429640
Listeria monocytogenes		strain: TE_EpiCl_27	1639	ASM2246218v1	GCA_022462185.1	GenBank	NCBI Prokaryotic Genome Annotation Pipeline (PGAP)	Scaffold	1491913	2930306	2022-03-03	2944	PRJNA750067	SAMN20429642
Listeria monocytogenes		strain: TE_EpiCl_26	1639	ASM2246221v1	GCA_022462215.1	GenBank	NCBI Prokaryotic Genome Annotation Pipeline (PGAP)	Scaffold	1491793	2931456	2022-03-03	2954	PRJNA750067	SAMN20429641
Listeria monocytogenes		strain: TE_EpiCl_21	1639	ASM2246227v1	GCA_022462275.1	GenBank	NCBI Prokaryotic Genome Annotation Pipeline (PGAP)	Scaffold	602362	2933080	2022-03-03	2959	PRJNA750067	SAMN20429636
Listeria monocytogenes		strain: TE_EpiCl_20	1639	ASM2246229v1	GCA_022462295.1	GenBank	NCBI Prokaryotic Genome Annotation Pipeline (PGAP)	Scaffold	602451	2947070	2022-03-03	3000	PRJNA750067	SAMN20429635
Listeria monocytogenes		strain: TE_EpiCl_19	1639	ASM2246233v1	GCA_022462335.1	GenBank	NCBI Prokaryotic Genome Annotation Pipeline (PGAP)	Scaffold	602203	2932220	2022-03-03	2958	PRJNA750067	SAMN20429634
Listeria monocytogenes		strain: TE_EpiCl_17	1639	ASM2246237v1	GCA_022462375.1	GenBank	NCBI Prokaryotic Genome Annotation Pipeline (PGAP)	Scaffold	602202	2936216	2022-03-03	2970	PRJNA750067	SAMN20429632
Listeria monocytogenes		strain: TE_EpiCl_9	1639	ASM2246259v1	GCA_022462595.1	GenBank	NCBI Prokaryotic Genome Annotation Pipeline (PGAP)	Scaffold	437349	2941713	2022-03-03	2988	PRJNA750067	SAMN20429620
Listeria monocytogenes		strain: TE_EpiCl_8	1639	ASM2246268v1	GCA_022462685.1	GenBank	NCBI Prokaryotic Genome Annotation Pipeline (PGAP)	Scaffold	423813	2920084	2022-03-03	3041	PRJNA750067	SAMN20429619
Listeria monocytogenes		strain: TE_EpiCl_2	1639	ASM2246285v1	GCA_022462855.1	GenBank	NCBI Prokaryotic Genome Annotation Pipeline (PGAP)	Scaffold	437349	2943965	2022-03-03	2990	PRJNA750067	SAMN20429607
Listeria monocytogenes		strain: 1948/4	1639	ASM2250742v1	GCA_022507425.1	GenBank	NCBI Prokaryotic Genome Annotation Pipeline (PGAP)	Scaffold	343553	2944384	2022-03-07	2992	PRJNA686941	SAMN17175443
Listeria monocytogenes		strain: 344/2	1639	ASM2250744v1	GCA_022507445.1	GenBank	NCBI Prokaryotic Genome Annotation Pipeline (PGAP)	Scaffold	1456812	2884307	2022-03-07	2925	PRJNA686941	SAMN17175442
Listeria monocytogenes		strain: 143/1	1639	ASM2250745v1	GCA_022507455.1	GenBank	NCBI Prokaryotic Genome Annotation Pipeline (PGAP)	Scaffold	430909	2967112	2022-03-07	3034	PRJNA686941	SAMN17175439
Listeria monocytogenes		strain: 426	1639	ASM2250748v1	GCA_022507485.1	GenBank	NCBI Prokaryotic Genome Annotation Pipeline (PGAP)	Scaffold	503609	3126956	2022-03-07	3197	PRJNA686941	SAMN17175440
Listeria monocytogenes		strain: 1464	1639	ASM2250749v1	GCA_022507495.1	GenBank	NCBI Prokaryotic Genome Annotation Pipeline (PGAP)	Scaffold	503609	3127873	2022-03-07	3199	PRJNA686941	SAMN17175441
Listeria monocytogenes		strain: 813/5	1639	ASM2250752v1	GCA_022507525.1	GenBank	NCBI Prokaryotic Genome Annotation Pipeline (PGAP)	Scaffold	599813	2957585	2022-03-07	2992	PRJNA686941	SAMN17175437
Listeria monocytogenes		strain: 275/3	1639	ASM2250753v1	GCA_022507535.1	GenBank	NCBI Prokaryotic Genome Annotation Pipeline (PGAP)	Scaffold	580808	2967196	2022-03-07	3033	PRJNA686941	SAMN17175438
Listeria monocytogenes		strain: 2146/2,1	1639	ASM2250756v1	GCA_022507565.1	GenBank	NCBI Prokaryotic Genome Annotation Pipeline (PGAP)	Scaffold	477926	3106733	2022-03-07	3183	PRJNA686941	SAMN17175435
Listeria monocytogenes		strain: 2354	1639	ASM2250757v1	GCA_022507575.1	GenBank	NCBI Prokaryotic Genome Annotation Pipeline (PGAP)	Scaffold	599813	2962679	2022-03-07	2998	PRJNA686941	SAMN17175436
Listeria monocytogenes		strain: 813/4	1639	ASM2250760v1	GCA_022507605.1	GenBank	NCBI Prokaryotic Genome Annotation Pipeline (PGAP)	Scaffold	466221	3009217	2022-03-07	3066	PRJNA686941	SAMN17175434
Listeria monocytogenes		strain: 764/6	1639	ASM2250762v1	GCA_022507625.1	GenBank	NCBI Prokaryotic Genome Annotation Pipeline (PGAP)	Scaffold	188565	2962812	2022-03-07	3017	PRJNA686941	SAMN17215421
Listeria monocytogenes		strain: 870/1	1639	ASM2250764v1	GCA_022507645.1	GenBank	NCBI Prokaryotic Genome Annotation Pipeline (PGAP)	Scaffold	430414	2987634	2022-03-07	3068	PRJNA686941	SAMN17215420
Listeria monocytogenes		strain: 2684/2,5	1639	ASM2250765v1	GCA_022507655.1	GenBank	NCBI Prokaryotic Genome Annotation Pipeline (PGAP)	Scaffold	212399	3112049	2022-03-07	3182	PRJNA686941	SAMN17215418
Listeria monocytogenes		strain: 1220/2	1639	ASM2250768v1	GCA_022507685.1	GenBank	NCBI Prokaryotic Genome Annotation Pipeline (PGAP)	Scaffold	244185	3070041	2022-03-07	3115	PRJNA686941	SAMN17215419
Listeria monocytogenes		strain: 727/3	1639	ASM2250770v1	GCA_022507705.1	GenBank	NCBI Prokaryotic Genome Annotation Pipeline (PGAP)	Scaffold	582067	3051872	2022-03-07	3088	PRJNA686941	SAMN17215416
Listeria monocytogenes		strain: 1834/1	1639	ASM2250773v1	GCA_022507735.1	GenBank	NCBI Prokaryotic Genome Annotation Pipeline (PGAP)	Scaffold	599813	2953984	2022-03-07	2974	PRJNA686941	SAMN17215414
Listeria monocytogenes		strain: 152/7	1639	ASM2250774v1	GCA_022507745.1	GenBank	NCBI Prokaryotic Genome Annotation Pipeline (PGAP)	Scaffold	583414	3041848	2022-03-07	3075	PRJNA686941	SAMN17215417
Listeria monocytogenes		strain: 1959/2	1639	ASM2250778v1	GCA_022507785.1	GenBank	NCBI Prokaryotic Genome Annotation Pipeline (PGAP)	Scaffold	599813	2953456	2022-03-07	2973	PRJNA686941	SAMN17215413
Listeria monocytogenes		strain: 1995/1	1639	ASM2250780v1	GCA_022507805.1	GenBank	NCBI Prokaryotic Genome Annotation Pipeline (PGAP)	Scaffold	449340	3096247	2022-03-07	3171	PRJNA686941	SAMN17215412
Listeria monocytogenes		strain: 1504/2,1	1639	ASM2250781v1	GCA_022507815.1	GenBank	NCBI Prokaryotic Genome Annotation Pipeline (PGAP)	Scaffold	512265	3048177	2022-03-07	3104	PRJNA686941	SAMN17215575
Listeria monocytogenes		strain: 2313/2	1639	ASM2250784v1	GCA_022507845.1	GenBank	NCBI Prokaryotic Genome Annotation Pipeline (PGAP)	Scaffold	1515403	3010509	2022-03-07	3062	PRJNA686941	SAMN17215573
Listeria monocytogenes		strain: 2191/2	1639	ASM2250786v1	GCA_022507865.1	GenBank	NCBI Prokaryotic Genome Annotation Pipeline (PGAP)	Scaffold	222763	2965350	2022-03-07	3024	PRJNA686941	SAMN17215574
Listeria monocytogenes		strain: 747/2	1639	ASM2250788v1	GCA_022507885.1	GenBank	NCBI Prokaryotic Genome Annotation Pipeline (PGAP)	Scaffold	435201	2975285	2022-03-07	3027	PRJNA686941	SAMN17215572
Listeria monocytogenes		strain: 1054/1	1639	ASM2250790v1	GCA_022507905.1	GenBank	NCBI Prokaryotic Genome Annotation Pipeline (PGAP)	Scaffold	508441	2983735	2022-03-07	3039	PRJNA686941	SAMN17215571
Listeria monocytogenes		strain: 1547/1,1	1639	ASM2250792v1	GCA_022507925.1	GenBank	NCBI Prokaryotic Genome Annotation Pipeline (PGAP)	Scaffold	512673	3047291	2022-03-07	3107	PRJNA686941	SAMN17215570
Listeria monocytogenes		strain: 349/1,3	1639	ASM2250794v1	GCA_022507945.1	GenBank	NCBI Prokaryotic Genome Annotation Pipeline (PGAP)	Scaffold	483043	2981798	2022-03-07	3031	PRJNA686941	SAMN17215569
Listeria monocytogenes		strain: 1371/6	1639	ASM2250796v1	GCA_022507965.1	GenBank	NCBI Prokaryotic Genome Annotation Pipeline (PGAP)	Scaffold	582564	3012826	2022-03-07	3071	PRJNA686941	SAMN17215567
Listeria monocytogenes		strain: 1205/3	1639	ASM2250798v1	GCA_022507985.1	GenBank	NCBI Prokaryotic Genome Annotation Pipeline (PGAP)	Scaffold	222764	2964461	2022-03-07	3018	PRJNA686941	SAMN17215568
Listeria monocytogenes		strain: 1650/2,2	1639	ASM2250800v1	GCA_022508005.1	GenBank	NCBI Prokaryotic Genome Annotation Pipeline (PGAP)	Scaffold	534511	3094265	2022-03-07	3162	PRJNA686941	SAMN17215566
Listeria monocytogenes		strain: 925/2,1	1639	ASM2250802v1	GCA_022508025.1	GenBank	NCBI Prokaryotic Genome Annotation Pipeline (PGAP)	Scaffold	229725	2964157	2022-03-07	3019	PRJNA686941	SAMN17216214
Listeria monocytogenes		strain: 1311/6	1639	ASM2250803v1	GCA_022508035.1	GenBank	NCBI Prokaryotic Genome Annotation Pipeline (PGAP)	Scaffold	192264	2964121	2022-03-07	3014	PRJNA686941	SAMN17216212
Listeria monocytogenes		strain: 1301/1,1	1639	ASM2250806v1	GCA_022508065.1	GenBank	NCBI Prokaryotic Genome Annotation Pipeline (PGAP)	Scaffold	453395	2885927	2022-03-07	2937	PRJNA686941	SAMN17216213
Listeria monocytogenes		strain: 2655/1	1639	ASM2250808v1	GCA_022508085.1	GenBank	NCBI Prokaryotic Genome Annotation Pipeline (PGAP)	Scaffold	512265	3048949	2022-03-07	3109	PRJNA686941	SAMN17216211
Listeria monocytogenes		strain: 1592/1	1639	ASM2250810v1	GCA_022508105.1	GenBank	NCBI Prokaryotic Genome Annotation Pipeline (PGAP)	Scaffold	483043	2955680	2022-03-07	3012	PRJNA686941	SAMN17216210
Listeria monocytogenes		strain: 1148/1,1	1639	ASM2250812v1	GCA_022508125.1	GenBank	NCBI Prokaryotic Genome Annotation Pipeline (PGAP)	Scaffold	1456545	2885769	2022-03-07	2930	PRJNA686941	SAMN17216209
Listeria monocytogenes		strain: 1254/1	1639	ASM2250814v1	GCA_022508145.1	GenBank	NCBI Prokaryotic Genome Annotation Pipeline (PGAP)	Scaffold	1456814	2887940	2022-03-07	2945	PRJNA686941	SAMN17216208
Listeria monocytogenes		strain: 20-05651	1639	ASM2268204v1	GCA_022682045.1	GenBank	NCBI Prokaryotic Genome Annotation Pipeline (PGAP)	Complete Genome	2920067	2920067	2022-03-23	2936	PRJNA814010	SAMN26535716
Listeria monocytogenes		strain: NewTec_Lm-1265	1639	ASM2274790v1	GCA_022747905.1	GenBank	NCBI Prokaryotic Genome Annotation Pipeline (PGAP)	Scaffold	507586	3068532	2022-03-28	3135	PRJNA659909	SAMN15945283
Listeria monocytogenes		strain: PartR-Lmonocytogenes-RM8376	1639	ASM2286968v1	GCA_022869685.1	GenBank	NCBI Prokaryotic Genome Annotation Pipeline (PGAP)	Complete Genome	2950983	2950983	2022-04-11	2918	PRJNA605254	SAMN14078809
Listeria monocytogenes		strain: 30082	1639	ASM2327023v1	GCA_023270235.1	GenBank	NCBI Prokaryotic Genome Annotation Pipeline (PGAP)	Scaffold	579669	2968760	2022-05-06	3001	PRJNA827482	SAMN27685967
Listeria monocytogenes		strain: 2021.TE.305806.1.27	1639	ASM2328410v1	GCA_023284105.1	GenBank	NCBI Prokaryotic Genome Annotation Pipeline (PGAP)	Scaffold	521746	2959073	2022-05-09	2950	PRJNA821663	SAMN27119425
Listeria monocytogenes		strain: 2021.TE.313587.1.5	1639	ASM2328412v1	GCA_023284125.1	GenBank	NCBI Prokaryotic Genome Annotation Pipeline (PGAP)	Scaffold	521745	2959508	2022-05-09	2957	PRJNA821663	SAMN27119480
Listeria monocytogenes		strain: 2021.TE.313587.1.9	1639	ASM2328418v1	GCA_023284185.1	GenBank	NCBI Prokaryotic Genome Annotation Pipeline (PGAP)	Scaffold	521633	2896408	2022-05-09	2890	PRJNA821663	SAMN27119484
Listeria monocytogenes		strain: 2021.TE.313587.1.4	1639	ASM2328422v1	GCA_023284225.1	GenBank	NCBI Prokaryotic Genome Annotation Pipeline (PGAP)	Scaffold	521745	2960817	2022-05-09	2964	PRJNA821663	SAMN27119479
Listeria monocytogenes		strain: 2021.TE.313587.1.2	1639	ASM2328429v1	GCA_023284295.1	GenBank	NCBI Prokaryotic Genome Annotation Pipeline (PGAP)	Scaffold	521745	2897164	2022-05-09	2892	PRJNA821663	SAMN27119477
Listeria monocytogenes		strain: 2021.TE.313587.1.10	1639	ASM2328433v1	GCA_023284335.1	GenBank	NCBI Prokaryotic Genome Annotation Pipeline (PGAP)	Scaffold	521634	2960093	2022-05-09	2952	PRJNA821663	SAMN27119476
Listeria monocytogenes		strain: 2021.TE.313444.1.13	1639	ASM2328438v1	GCA_023284385.1	GenBank	NCBI Prokaryotic Genome Annotation Pipeline (PGAP)	Scaffold	521545	2897038	2022-05-09	2890	PRJNA821663	SAMN27119474
Listeria monocytogenes		strain: 2021.TE.312882.1.43	1639	ASM2328446v1	GCA_023284465.1	GenBank	NCBI Prokaryotic Genome Annotation Pipeline (PGAP)	Scaffold	521633	2960084	2022-05-09	2953	PRJNA821663	SAMN27119468
Listeria monocytogenes		strain: 2021.TE.312882.1.36	1639	ASM2328460v1	GCA_023284605.1	GenBank	NCBI Prokaryotic Genome Annotation Pipeline (PGAP)	Scaffold	516614	2960590	2022-05-09	2953	PRJNA821663	SAMN27119463
Listeria monocytogenes		strain: 2021.TE.312882.1.35	1639	ASM2328464v1	GCA_023284645.1	GenBank	NCBI Prokaryotic Genome Annotation Pipeline (PGAP)	Scaffold	516614	2960237	2022-05-09	2963	PRJNA821663	SAMN27119462
Listeria monocytogenes		strain: 2021.TE.312882.1.26	1639	ASM2328478v1	GCA_023284785.1	GenBank	NCBI Prokaryotic Genome Annotation Pipeline (PGAP)	Scaffold	521634	2959731	2022-05-09	2952	PRJNA821663	SAMN27119454
Listeria monocytogenes		strain: 2021.TE.312882.1.24	1639	ASM2328484v1	GCA_023284845.1	GenBank	NCBI Prokaryotic Genome Annotation Pipeline (PGAP)	Scaffold	521634	2959973	2022-05-09	2954	PRJNA821663	SAMN27119452
Listeria monocytogenes		strain: 2021.TE.312882.1.19	1639	ASM2328494v1	GCA_023284945.1	GenBank	NCBI Prokaryotic Genome Annotation Pipeline (PGAP)	Scaffold	521634	2960207	2022-05-09	2958	PRJNA821663	SAMN27119447
Listeria monocytogenes		strain: 2021.TE.312882.1.15	1639	ASM2328498v1	GCA_023284985.1	GenBank	NCBI Prokaryotic Genome Annotation Pipeline (PGAP)	Scaffold	521634	2999158	2022-05-09	3019	PRJNA821663	SAMN27119444
Listeria monocytogenes		strain: 2021.TE.305806.1.8	1639	ASM2328509v1	GCA_023285095.1	GenBank	NCBI Prokaryotic Genome Annotation Pipeline (PGAP)	Scaffold	516614	2959463	2022-05-09	2951	PRJNA821663	SAMN27119438
Listeria monocytogenes		strain: 2021.TE.305806.1.9	1639	ASM2328510v1	GCA_023285105.1	GenBank	NCBI Prokaryotic Genome Annotation Pipeline (PGAP)	Scaffold	521745	2896365	2022-05-09	2883	PRJNA821663	SAMN27119439
Listeria monocytogenes		strain: 2021.TE.305806.1.7	1639	ASM2328511v1	GCA_023285115.1	GenBank	NCBI Prokaryotic Genome Annotation Pipeline (PGAP)	Scaffold	521633	2896743	2022-05-09	2884	PRJNA821663	SAMN27119437
Listeria monocytogenes		strain: 2021.TE.305806.1.6	1639	ASM2328515v1	GCA_023285155.1	GenBank	NCBI Prokaryotic Genome Annotation Pipeline (PGAP)	Scaffold	516613	2896482	2022-05-09	2884	PRJNA821663	SAMN27119436
Listeria monocytogenes		strain: 2021.TE.305806.1.5	1639	ASM2328518v1	GCA_023285185.1	GenBank	NCBI Prokaryotic Genome Annotation Pipeline (PGAP)	Scaffold	310905	2959247	2022-05-09	2950	PRJNA821663	SAMN27119435
Listeria monocytogenes		strain: 2021.TE.305806.1.34	1639	ASM2328520v1	GCA_023285205.1	GenBank	NCBI Prokaryotic Genome Annotation Pipeline (PGAP)	Scaffold	521745	2896169	2022-05-09	2887	PRJNA821663	SAMN27119430
Listeria monocytogenes		strain: 2021.TE.305806.1.36	1639	ASM2328522v1	GCA_023285225.1	GenBank	NCBI Prokaryotic Genome Annotation Pipeline (PGAP)	Scaffold	521634	2960235	2022-05-09	2950	PRJNA821663	SAMN27119432
Listeria monocytogenes		strain: 2021.TE.305806.1.37	1639	ASM2328526v1	GCA_023285265.1	GenBank	NCBI Prokaryotic Genome Annotation Pipeline (PGAP)	Scaffold	521746	2959199	2022-05-09	2953	PRJNA821663	SAMN27119433
Listeria monocytogenes		strain: 2021.TE.305806.1.35	1639	ASM2328528v1	GCA_023285285.1	GenBank	NCBI Prokaryotic Genome Annotation Pipeline (PGAP)	Scaffold	521633	2959694	2022-05-09	2953	PRJNA821663	SAMN27119431
Listeria monocytogenes		strain: 2021.TE.305806.1.3	1639	ASM2328530v1	GCA_023285305.1	GenBank	NCBI Prokaryotic Genome Annotation Pipeline (PGAP)	Scaffold	521746	2959120	2022-05-09	2948	PRJNA821663	SAMN27119428
Listeria monocytogenes		strain: 2021.TE.305806.1.29	1639	ASM2328536v1	GCA_023285365.1	GenBank	NCBI Prokaryotic Genome Annotation Pipeline (PGAP)	Scaffold	521746	2958355	2022-05-09	2948	PRJNA821663	SAMN27119427
Listeria monocytogenes		strain: 2021.TE.305806.1.26	1639	ASM2328538v1	GCA_023285385.1	GenBank	NCBI Prokaryotic Genome Annotation Pipeline (PGAP)	Scaffold	521746	2959707	2022-05-09	2950	PRJNA821663	SAMN27119424
Listeria monocytogenes		strain: 2021.TE.305806.1.23	1639	ASM2328539v1	GCA_023285395.1	GenBank	NCBI Prokaryotic Genome Annotation Pipeline (PGAP)	Scaffold	521746	2959184	2022-05-09	2956	PRJNA821663	SAMN27119422
Listeria monocytogenes		strain: 2021.TE.305806.1.2	1639	ASM2328544v1	GCA_023285445.1	GenBank	NCBI Prokaryotic Genome Annotation Pipeline (PGAP)	Scaffold	516596	2959521	2022-05-09	2953	PRJNA821663	SAMN27119421
Listeria monocytogenes		strain: 2021.TE.305806.1.16	1639	ASM2328548v1	GCA_023285485.1	GenBank	NCBI Prokaryotic Genome Annotation Pipeline (PGAP)	Scaffold	521633	2896447	2022-05-09	2882	PRJNA821663	SAMN27119418
Listeria monocytogenes		strain: 2021.TE.305806.1.15	1639	ASM2328554v1	GCA_023285545.1	GenBank	NCBI Prokaryotic Genome Annotation Pipeline (PGAP)	Scaffold	521745	2896188	2022-05-09	2881	PRJNA821663	SAMN27119417
Listeria monocytogenes		strain: 2021.TE.305806.1.13	1639	ASM2328556v1	GCA_023285565.1	GenBank	NCBI Prokaryotic Genome Annotation Pipeline (PGAP)	Scaffold	521634	2958674	2022-05-09	2946	PRJNA821663	SAMN27119415
Listeria monocytogenes		strain: 2021.TE.305806.1.11	1639	ASM2328558v1	GCA_023285585.1	GenBank	NCBI Prokaryotic Genome Annotation Pipeline (PGAP)	Scaffold	521745	2897004	2022-05-09	2881	PRJNA821663	SAMN27119414
Listeria monocytogenes		strain: 2021.TE.305806.1.10	1639	ASM2328559v1	GCA_023285595.1	GenBank	NCBI Prokaryotic Genome Annotation Pipeline (PGAP)	Scaffold	521633	2895905	2022-05-09	2882	PRJNA821663	SAMN27119413
Listeria monocytogenes		strain: 2021.TE.300924.1.34	1639	ASM2328570v1	GCA_023285705.1	GenBank	NCBI Prokaryotic Genome Annotation Pipeline (PGAP)	Scaffold	516596	2959301	2022-05-09	2949	PRJNA821663	SAMN27119408
Listeria monocytogenes		strain: 2021.TE.300924.1.13	1639	ASM2328578v1	GCA_023285785.1	GenBank	NCBI Prokaryotic Genome Annotation Pipeline (PGAP)	Scaffold	516613	2895801	2022-05-09	2884	PRJNA821663	SAMN27119403
Listeria monocytogenes		strain: 2021.TE.300924.1.11	1639	ASM2328580v1	GCA_023285805.1	GenBank	NCBI Prokaryotic Genome Annotation Pipeline (PGAP)	Scaffold	521634	2959540	2022-05-09	2957	PRJNA821663	SAMN27119401
Listeria monocytogenes		strain: 2021.TE.300924.1.14	1639	ASM2328581v1	GCA_023285815.1	GenBank	NCBI Prokaryotic Genome Annotation Pipeline (PGAP)	Scaffold	521634	2959507	2022-05-09	2951	PRJNA821663	SAMN27119404
Listeria monocytogenes		strain: 2021.TE.313444.1.12	1639	ASM2334962v1	GCA_023349625.1	GenBank	NCBI Prokaryotic Genome Annotation Pipeline (PGAP)	Scaffold	516595	2896799	2022-05-12	2894	PRJNA821663	SAMN27119473
Listeria monocytogenes		strain: s2020TJ	1639	ASM2351584v1	GCA_023515845.1	GenBank	NCBI Prokaryotic Genome Annotation Pipeline (PGAP)	Complete Genome	2966043	3023666	2022-05-20	3008	PRJNA780773	SAMN23176672
Listeria monocytogenes		strain: JW-2022B	1639	ASM2357391v1	GCA_023573915.1	GenBank	NCBI Prokaryotic Genome Annotation Pipeline (PGAP)	Scaffold	546012	2952997	2022-05-29	2952	PRJNA827482	SAMN27685969
Listeria monocytogenes		strain: JW-2022D	1639	ASM2357392v1	GCA_023573925.1	GenBank	NCBI Prokaryotic Genome Annotation Pipeline (PGAP)	Scaffold	457783	3001055	2022-05-29	3001	PRJNA827482	SAMN27685971
Listeria monocytogenes		strain: JW-2022A	1639	ASM2357393v1	GCA_023573935.1	GenBank	NCBI Prokaryotic Genome Annotation Pipeline (PGAP)	Scaffold	440978	3046486	2022-05-29	3102	PRJNA827482	SAMN27685968
Listeria monocytogenes		strain: JW-2022E	1639	ASM2357400v1	GCA_023574005.1	GenBank	NCBI Prokaryotic Genome Annotation Pipeline (PGAP)	Scaffold	497352	2955105	2022-05-29	2986	PRJNA827482	SAMN27685972
Listeria monocytogenes		strain: JW-2022C	1639	ASM2357402v1	GCA_023574025.1	GenBank	NCBI Prokaryotic Genome Annotation Pipeline (PGAP)	Scaffold	439451	3010425	2022-05-29	3054	PRJNA827482	SAMN27685970
Listeria monocytogenes		strain: JW-2022F	1639	ASM2357403v1	GCA_023574035.1	GenBank	NCBI Prokaryotic Genome Annotation Pipeline (PGAP)	Scaffold	477926	2985160	2022-05-29	3032	PRJNA827482	SAMN27685973
Listeria monocytogenes		strain: JW-2022H	1639	ASM2357406v1	GCA_023574065.1	GenBank	NCBI Prokaryotic Genome Annotation Pipeline (PGAP)	Scaffold	1462129	2889564	2022-05-29	2878	PRJNA827482	SAMN27685975
Listeria monocytogenes		strain: JW-2022G	1639	ASM2357408v1	GCA_023574085.1	GenBank	NCBI Prokaryotic Genome Annotation Pipeline (PGAP)	Scaffold	512911	3042667	2022-05-29	3098	PRJNA827482	SAMN27685974
Listeria monocytogenes		strain: JW-2022I	1639	ASM2357410v1	GCA_023574105.1	GenBank	NCBI Prokaryotic Genome Annotation Pipeline (PGAP)	Scaffold	482766	3056768	2022-05-29	3081	PRJNA827482	SAMN27685976
Listeria monocytogenes		strain: ICDC_LM1692	1639	ASM2383886v1	GCA_023838865.1	GenBank	NCBI Prokaryotic Genome Annotation Pipeline (PGAP)	Scaffold	599885	3042555	2022-06-21	3056	PRJNA795564	SAMN24731227
Listeria monocytogenes		strain: ICDC_LM1713	1639	ASM2383890v1	GCA_023838905.1	GenBank	NCBI Prokaryotic Genome Annotation Pipeline (PGAP)	Scaffold	599909	3041614	2022-06-21	3065	PRJNA795564	SAMN24731229
Listeria monocytogenes		strain: ICDC_LM1728	1639	ASM2383956v1	GCA_023839565.1	GenBank	NCBI Prokaryotic Genome Annotation Pipeline (PGAP)	Scaffold	602276	3019527	2022-06-21	3046	PRJNA795564	SAMN24731191
Listeria monocytogenes		strain: ICDC_LM1508	1639	ASM2383958v1	GCA_023839585.1	GenBank	NCBI Prokaryotic Genome Annotation Pipeline (PGAP)	Scaffold	602264	3017368	2022-06-21	3048	PRJNA795564	SAMN24731190
Listeria monocytogenes		strain: ICDC_LM1404	1639	ASM2383960v1	GCA_023839605.1	GenBank	NCBI Prokaryotic Genome Annotation Pipeline (PGAP)	Scaffold	602366	3019815	2022-06-21	3047	PRJNA795564	SAMN24731189
Listeria monocytogenes		strain: ICDC_LM1346	1639	ASM2383962v1	GCA_023839625.1	GenBank	NCBI Prokaryotic Genome Annotation Pipeline (PGAP)	Scaffold	602276	3017210	2022-06-21	3048	PRJNA795564	SAMN24731188
Listeria monocytogenes		strain: ICDC_LM1341	1639	ASM2383964v1	GCA_023839645.1	GenBank	NCBI Prokaryotic Genome Annotation Pipeline (PGAP)	Scaffold	348428	3016465	2022-06-21	3043	PRJNA795564	SAMN24731187
Listeria monocytogenes		strain: ICDC_LM1250	1639	ASM2383968v1	GCA_023839685.1	GenBank	NCBI Prokaryotic Genome Annotation Pipeline (PGAP)	Scaffold	602276	3018648	2022-06-21	3045	PRJNA795564	SAMN24731185
Listeria monocytogenes		strain: ICDC_LM1253	1639	ASM2383970v1	GCA_023839705.1	GenBank	NCBI Prokaryotic Genome Annotation Pipeline (PGAP)	Scaffold	478753	3015503	2022-06-21	3044	PRJNA795564	SAMN24731184
Listeria monocytogenes		strain: ICDC_LM1449	1639	ASM2383972v1	GCA_023839725.1	GenBank	NCBI Prokaryotic Genome Annotation Pipeline (PGAP)	Scaffold	602276	3016646	2022-06-21	3047	PRJNA795564	SAMN24731183
Listeria monocytogenes		strain: ICDC_LM1457	1639	ASM2383974v1	GCA_023839745.1	GenBank	NCBI Prokaryotic Genome Annotation Pipeline (PGAP)	Scaffold	602276	3018010	2022-06-21	3044	PRJNA795564	SAMN24731181
Listeria monocytogenes		strain: ICDC_LM1452	1639	ASM2383976v1	GCA_023839765.1	GenBank	NCBI Prokaryotic Genome Annotation Pipeline (PGAP)	Scaffold	602276	3016337	2022-06-21	3046	PRJNA795564	SAMN24731182
Listeria monocytogenes		strain: ICDC_LM1201	1639	ASM2383978v1	GCA_023839785.1	GenBank	NCBI Prokaryotic Genome Annotation Pipeline (PGAP)	Scaffold	602276	3060028	2022-06-21	3112	PRJNA795564	SAMN24731180
Listeria monocytogenes		strain: ICDC_LM1693	1639	ASM2383984v1	GCA_023839845.1	GenBank	NCBI Prokaryotic Genome Annotation Pipeline (PGAP)	Scaffold	583027	3043166	2022-06-21	3064	PRJNA795564	SAMN24731228
Listeria monocytogenes		strain: CU-259-322	1639	ASM2414702v1	GCA_024147025.1	GenBank	NCBI Prokaryotic Genome Annotation Pipeline (PGAP)	Scaffold	296678	3107557	2022-07-05	3167	PRJNA726543	SAMN18935530
Listeria monocytogenes		strain: CU-11-320	1639	ASM2414707v1	GCA_024147075.1	GenBank	NCBI Prokaryotic Genome Annotation Pipeline (PGAP)	Scaffold	477599	3095024	2022-07-05	3115	PRJNA726543	SAMN18935510
Listeria monocytogenes		strain: MF2133	1639	ASM2425600v2	GCA_024256005.2	GenBank	NCBI Prokaryotic Genome Annotation Pipeline (PGAP)	Complete Genome	2947245	2947245	2023-11-01	2982	PRJNA689484	SAMN17224255
Listeria monocytogenes		strain: FSCNU_000110	1639	ASM2439945v1	GCA_024399455.1	GenBank	NCBI Prokaryotic Genome Annotation Pipeline (PGAP)	Complete Genome	2933635	2933635	2022-07-25	2913	PRJNA858193	SAMN29673611
Listeria monocytogenes		strain: 20561	1639	ASM2470093v1	GCA_024700935.1	GenBank	NCBI Prokaryotic Genome Annotation Pipeline (PGAP)	Scaffold	476695	3013516	2022-08-15	3029	PRJNA858978	SAMN29762450
Listeria monocytogenes		strain: 20585	1639	ASM2470199v1	GCA_024701995.1	GenBank	NCBI Prokaryotic Genome Annotation Pipeline (PGAP)	Scaffold	656482	3060743	2022-08-15	3102	PRJNA858978	SAMN29762451
Listeria monocytogenes		strain: 20560	1639	ASM2470207v1	GCA_024702075.1	GenBank	NCBI Prokaryotic Genome Annotation Pipeline (PGAP)	Scaffold	742387	2980631	2022-08-15	2979	PRJNA858978	SAMN29762449
Listeria monocytogenes		strain: 20548	1639	ASM2470209v1	GCA_024702095.1	GenBank	NCBI Prokaryotic Genome Annotation Pipeline (PGAP)	Scaffold	779291	3020152	2022-08-15	3041	PRJNA858978	SAMN29762447
Listeria monocytogenes		strain: 20734	1639	ASM2470211v1	GCA_024702115.1	GenBank	NCBI Prokaryotic Genome Annotation Pipeline (PGAP)	Scaffold	742378	2980375	2022-08-15	2978	PRJNA858978	SAMN29762445
Listeria monocytogenes		strain: 20527	1639	ASM2470212v1	GCA_024702125.1	GenBank	NCBI Prokaryotic Genome Annotation Pipeline (PGAP)	Scaffold	741951	3021286	2022-08-15	3044	PRJNA858978	SAMN29762446
Listeria monocytogenes		strain: 20717	1639	ASM2470215v1	GCA_024702155.1	GenBank	NCBI Prokaryotic Genome Annotation Pipeline (PGAP)	Scaffold	512669	3021217	2022-08-15	3040	PRJNA858978	SAMN29762444
Listeria monocytogenes		strain: 20557	1639	ASM2470217v1	GCA_024702175.1	GenBank	NCBI Prokaryotic Genome Annotation Pipeline (PGAP)	Scaffold	517044	3021363	2022-08-15	3044	PRJNA858978	SAMN29762448
Listeria monocytogenes		strain: 20659	1639	ASM2470219v1	GCA_024702195.1	GenBank	NCBI Prokaryotic Genome Annotation Pipeline (PGAP)	Scaffold	517045	2979697	2022-08-15	2981	PRJNA858978	SAMN29762441
Listeria monocytogenes		strain: 20716	1639	ASM2470221v1	GCA_024702215.1	GenBank	NCBI Prokaryotic Genome Annotation Pipeline (PGAP)	Scaffold	741951	3021408	2022-08-15	3042	PRJNA858978	SAMN29762443
Listeria monocytogenes		strain: 20660	1639	ASM2470223v1	GCA_024702235.1	GenBank	NCBI Prokaryotic Genome Annotation Pipeline (PGAP)	Scaffold	610574	3060864	2022-08-15	3106	PRJNA858978	SAMN29762442
Listeria monocytogenes		strain: 20658	1639	ASM2470225v1	GCA_024702255.1	GenBank	NCBI Prokaryotic Genome Annotation Pipeline (PGAP)	Scaffold	814211	3020240	2022-08-15	3043	PRJNA858978	SAMN29762440
Listeria monocytogenes		strain: 20657	1639	ASM2470226v1	GCA_024702265.1	GenBank	NCBI Prokaryotic Genome Annotation Pipeline (PGAP)	Scaffold	742377	2980490	2022-08-15	2982	PRJNA858978	SAMN29762439
Listeria monocytogenes		strain: 20640	1639	ASM2470228v1	GCA_024702285.1	GenBank	NCBI Prokaryotic Genome Annotation Pipeline (PGAP)	Scaffold	814315	3021020	2022-08-15	3042	PRJNA858978	SAMN29762437
Listeria monocytogenes		strain: 20650	1639	ASM2470231v1	GCA_024702315.1	GenBank	NCBI Prokaryotic Genome Annotation Pipeline (PGAP)	Scaffold	517055	3021537	2022-08-15	3040	PRJNA858978	SAMN29762438
Listeria monocytogenes		strain: 20620	1639	ASM2470233v1	GCA_024702335.1	GenBank	NCBI Prokaryotic Genome Annotation Pipeline (PGAP)	Scaffold	741950	3020269	2022-08-15	3034	PRJNA858978	SAMN29762436
Listeria monocytogenes		strain: 20584	1639	ASM2470235v1	GCA_024702355.1	GenBank	NCBI Prokaryotic Genome Annotation Pipeline (PGAP)	Scaffold	484560	3021288	2022-08-15	3045	PRJNA858978	SAMN29762435
Listeria monocytogenes		strain: 20580	1639	ASM2470237v1	GCA_024702375.1	GenBank	NCBI Prokaryotic Genome Annotation Pipeline (PGAP)	Scaffold	742377	2980910	2022-08-15	2980	PRJNA858978	SAMN29762434
Listeria monocytogenes		strain: 20572	1639	ASM2470238v1	GCA_024702385.1	GenBank	NCBI Prokaryotic Genome Annotation Pipeline (PGAP)	Scaffold	741950	3021107	2022-08-15	3043	PRJNA858978	SAMN29762433
Listeria monocytogenes		strain: 20571	1639	ASM2470241v1	GCA_024702415.1	GenBank	NCBI Prokaryotic Genome Annotation Pipeline (PGAP)	Scaffold	747019	3019692	2022-08-15	3039	PRJNA858978	SAMN29762432
Listeria monocytogenes		strain: 20570	1639	ASM2470243v1	GCA_024702435.1	GenBank	NCBI Prokaryotic Genome Annotation Pipeline (PGAP)	Scaffold	813154	3018963	2022-08-15	3037	PRJNA858978	SAMN29762431
Listeria monocytogenes		strain: 20567	1639	ASM2470245v1	GCA_024702455.1	GenBank	NCBI Prokaryotic Genome Annotation Pipeline (PGAP)	Scaffold	781321	3021661	2022-08-15	3038	PRJNA858978	SAMN29762430
Listeria monocytogenes		strain: 20559	1639	ASM2470246v1	GCA_024702465.1	GenBank	NCBI Prokaryotic Genome Annotation Pipeline (PGAP)	Scaffold	784511	3022152	2022-08-15	3043	PRJNA858978	SAMN29762428
Listeria monocytogenes		strain: 20562	1639	ASM2470248v1	GCA_024702485.1	GenBank	NCBI Prokaryotic Genome Annotation Pipeline (PGAP)	Scaffold	558087	3060484	2022-08-15	3108	PRJNA858978	SAMN29762429
Listeria monocytogenes		strain: 20558	1639	ASM2470251v1	GCA_024702515.1	GenBank	NCBI Prokaryotic Genome Annotation Pipeline (PGAP)	Scaffold	742404	3021016	2022-08-15	3039	PRJNA858978	SAMN29762427
Listeria monocytogenes		strain: 20536	1639	ASM2470253v1	GCA_024702535.1	GenBank	NCBI Prokaryotic Genome Annotation Pipeline (PGAP)	Scaffold	742377	2979531	2022-08-15	2981	PRJNA858978	SAMN29762425
Listeria monocytogenes		strain: 20507	1639	ASM2470255v1	GCA_024702555.1	GenBank	NCBI Prokaryotic Genome Annotation Pipeline (PGAP)	Scaffold	741950	3020825	2022-08-15	3041	PRJNA858978	SAMN29762422
Listeria monocytogenes		strain: 20521	1639	ASM2470256v1	GCA_024702565.1	GenBank	NCBI Prokaryotic Genome Annotation Pipeline (PGAP)	Scaffold	814306	3021356	2022-08-15	3040	PRJNA858978	SAMN29762423
Listeria monocytogenes		strain: 20537	1639	ASM2470259v1	GCA_024702595.1	GenBank	NCBI Prokaryotic Genome Annotation Pipeline (PGAP)	Scaffold	741961	2979634	2022-08-15	2981	PRJNA858978	SAMN29762426
Listeria monocytogenes		strain: 20535	1639	ASM2470260v1	GCA_024702605.1	GenBank	NCBI Prokaryotic Genome Annotation Pipeline (PGAP)	Scaffold	742403	3022009	2022-08-15	3040	PRJNA858978	SAMN29762424
Listeria monocytogenes		strain: 20502	1639	ASM2470263v1	GCA_024702635.1	GenBank	NCBI Prokaryotic Genome Annotation Pipeline (PGAP)	Scaffold	517054	3022029	2022-08-15	3040	PRJNA858978	SAMN29762419
Listeria monocytogenes		strain: 20506	1639	ASM2470264v1	GCA_024702645.1	GenBank	NCBI Prokaryotic Genome Annotation Pipeline (PGAP)	Scaffold	744128	2979763	2022-08-15	2981	PRJNA858978	SAMN29762421
Listeria monocytogenes		strain: 20503	1639	ASM2470267v1	GCA_024702675.1	GenBank	NCBI Prokaryotic Genome Annotation Pipeline (PGAP)	Scaffold	610574	3060314	2022-08-15	3102	PRJNA858978	SAMN29762420
Listeria monocytogenes		strain: 20493	1639	ASM2470268v1	GCA_024702685.1	GenBank	NCBI Prokaryotic Genome Annotation Pipeline (PGAP)	Scaffold	1456080	2869347	2022-08-15	2881	PRJNA858978	SAMN29762417
Listeria monocytogenes		strain: 20454	1639	ASM2470271v1	GCA_024702715.1	GenBank	NCBI Prokaryotic Genome Annotation Pipeline (PGAP)	Scaffold	742377	3021016	2022-08-15	3042	PRJNA858978	SAMN29762416
Listeria monocytogenes		strain: 20494	1639	ASM2470272v1	GCA_024702725.1	GenBank	NCBI Prokaryotic Genome Annotation Pipeline (PGAP)	Scaffold	516945	2871813	2022-08-15	2862	PRJNA858978	SAMN29762418
Listeria monocytogenes		strain: 20453	1639	ASM2470274v1	GCA_024702745.1	GenBank	NCBI Prokaryotic Genome Annotation Pipeline (PGAP)	Scaffold	783908	3021926	2022-08-15	3038	PRJNA858978	SAMN29762415
Listeria monocytogenes		strain: 20446	1639	ASM2470277v1	GCA_024702775.1	GenBank	NCBI Prokaryotic Genome Annotation Pipeline (PGAP)	Scaffold	744128	3020178	2022-08-15	3046	PRJNA858978	SAMN29762413
Listeria monocytogenes		strain: 20452	1639	ASM2470279v1	GCA_024702795.1	GenBank	NCBI Prokaryotic Genome Annotation Pipeline (PGAP)	Scaffold	742804	3022445	2022-08-15	3037	PRJNA858978	SAMN29762414
Listeria monocytogenes		strain: 20396	1639	ASM2470281v1	GCA_024702815.1	GenBank	NCBI Prokaryotic Genome Annotation Pipeline (PGAP)	Scaffold	610574	3060594	2022-08-15	3104	PRJNA858978	SAMN29762410
Listeria monocytogenes		strain: 20417	1639	ASM2470282v1	GCA_024702825.1	GenBank	NCBI Prokaryotic Genome Annotation Pipeline (PGAP)	Scaffold	631873	3020001	2022-08-15	3044	PRJNA858978	SAMN29762412
Listeria monocytogenes		strain: 20187	1639	ASM2470283v1	GCA_024702835.1	GenBank	NCBI Prokaryotic Genome Annotation Pipeline (PGAP)	Scaffold	814306	3020454	2022-08-15	3043	PRJNA858978	SAMN29762409
Listeria monocytogenes		strain: 20184	1639	ASM2470287v1	GCA_024702875.1	GenBank	NCBI Prokaryotic Genome Annotation Pipeline (PGAP)	Scaffold	744136	3020811	2022-08-15	3043	PRJNA858978	SAMN29762408
Listeria monocytogenes		strain: 20182	1639	ASM2470289v1	GCA_024702895.1	GenBank	NCBI Prokaryotic Genome Annotation Pipeline (PGAP)	Scaffold	518756	3021219	2022-08-15	3039	PRJNA858978	SAMN29762406
Listeria monocytogenes		strain: 20181	1639	ASM2470291v1	GCA_024702915.1	GenBank	NCBI Prokaryotic Genome Annotation Pipeline (PGAP)	Scaffold	517048	2980780	2022-08-15	2982	PRJNA858978	SAMN29762405
Listeria monocytogenes		strain: 20183	1639	ASM2470293v1	GCA_024702935.1	GenBank	NCBI Prokaryotic Genome Annotation Pipeline (PGAP)	Scaffold	518715	3021050	2022-08-15	3043	PRJNA858978	SAMN29762407
Listeria monocytogenes		strain: 20410	1639	ASM2470294v1	GCA_024702945.1	GenBank	NCBI Prokaryotic Genome Annotation Pipeline (PGAP)	Scaffold	483713	3020666	2022-08-15	3045	PRJNA858978	SAMN29762411
Listeria monocytogenes		strain: 20180	1639	ASM2470295v1	GCA_024702955.1	GenBank	NCBI Prokaryotic Genome Annotation Pipeline (PGAP)	Scaffold	477118	3020345	2022-08-15	3040	PRJNA858978	SAMN29762404
Listeria monocytogenes		strain: 20174	1639	ASM2470299v1	GCA_024702995.1	GenBank	NCBI Prokaryotic Genome Annotation Pipeline (PGAP)	Scaffold	368155	2899139	2022-08-15	2915	PRJNA858978	SAMN29762403
Listeria monocytogenes		strain: 20173	1639	ASM2470300v1	GCA_024703005.1	GenBank	NCBI Prokaryotic Genome Annotation Pipeline (PGAP)	Scaffold	483003	3022311	2022-08-15	3041	PRJNA858978	SAMN29762402
Listeria monocytogenes		strain: 20158	1639	ASM2470301v1	GCA_024703015.1	GenBank	NCBI Prokaryotic Genome Annotation Pipeline (PGAP)	Scaffold	684901	2918685	2022-08-15	2930	PRJNA858978	SAMN29762399
Listeria monocytogenes		strain: 20172	1639	ASM2470302v1	GCA_024703025.1	GenBank	NCBI Prokaryotic Genome Annotation Pipeline (PGAP)	Scaffold	742395	2981058	2022-08-15	2982	PRJNA858978	SAMN29762401
Listeria monocytogenes		strain: 20159	1639	ASM2470307v1	GCA_024703075.1	GenBank	NCBI Prokaryotic Genome Annotation Pipeline (PGAP)	Scaffold	741950	3021462	2022-08-15	3042	PRJNA858978	SAMN29762400
Listeria monocytogenes		strain: 20153	1639	ASM2470309v1	GCA_024703095.1	GenBank	NCBI Prokaryotic Genome Annotation Pipeline (PGAP)	Scaffold	621462	2984202	2022-08-15	2987	PRJNA858978	SAMN29762398
Listeria monocytogenes		strain: SNU8	1639	ASM2638671v1	GCA_026386715.1	GenBank	NCBI Prokaryotic Genome Annotation Pipeline (PGAP)	Scaffold	605099	2940193	2022-11-24	2933	PRJNA898764	SAMN31666076
Listeria monocytogenes		strain: SNU7	1639	ASM2638672v1	GCA_026386725.1	GenBank	NCBI Prokaryotic Genome Annotation Pipeline (PGAP)	Scaffold	430382	2964333	2022-11-24	3012	PRJNA898764	SAMN31666075
Listeria monocytogenes		strain: SNU3	1639	ASM2638673v1	GCA_026386735.1	GenBank	NCBI Prokaryotic Genome Annotation Pipeline (PGAP)	Scaffold	405169	2986681	2022-11-24	3025	PRJNA898764	SAMN31621833
Listeria monocytogenes		strain: SNU27	1639	ASM2638676v1	GCA_026386765.1	GenBank	NCBI Prokaryotic Genome Annotation Pipeline (PGAP)	Scaffold	476825	2906050	2022-11-24	2888	PRJNA898764	SAMN31666077
Listeria monocytogenes		strain: AL152-2A	1639	ASM2661431v1	GCA_026614315.1	GenBank	NCBI Prokaryotic Genome Annotation Pipeline (PGAP)	Scaffold	503611	3045172	2022-12-02	3126	PRJNA496070	SAMN10237120
Listeria monocytogenes		strain: APA13-2	1639	ASM2661433v1	GCA_026614335.1	GenBank	NCBI Prokaryotic Genome Annotation Pipeline (PGAP)	Scaffold	548738	2997111	2022-12-02	3052	PRJNA496070	SAMN10237119
Listeria monocytogenes		strain: Al3/277-2	1639	ASM2661434v1	GCA_026614345.1	GenBank	NCBI Prokaryotic Genome Annotation Pipeline (PGAP)	Scaffold	442537	3163019	2022-12-02	3279	PRJNA496070	SAMN10237117
Listeria monocytogenes		strain: BS3-2	1639	ASM2661436v1	GCA_026614365.1	GenBank	NCBI Prokaryotic Genome Annotation Pipeline (PGAP)	Scaffold	505276	2921165	2022-12-02	2952	PRJNA496070	SAMN10237115
Listeria monocytogenes		strain: List2-2	1639	ASM2677046v1	GCA_026770465.1	GenBank	NCBI Prokaryotic Genome Annotation Pipeline (PGAP)	Scaffold	564216	3057621	2022-12-09	3125	PRJNA496070	SAMN10237118
Listeria monocytogenes		strain: 1/2b	1639	ASM2678641v1	GCA_026786415.1	GenBank	NCBI Prokaryotic Genome Annotation Pipeline (PGAP)	Scaffold	232225	3135571	2022-12-09	3312	PRJNA774748	SAMN22570202
Listeria monocytogenes ATCC 19115		strain: 4b	176281	ASM2678646v1	GCA_026786465.1	GenBank	NCBI Prokaryotic Genome Annotation Pipeline (PGAP)	Scaffold	97030	3081532	2022-12-09	3235	PRJNA774754	SAMN22570436
Listeria monocytogenes		strain: LM11	1639	ASM2697589v1	GCA_026975895.1	GenBank	Annotation submitted by Animal and Plant Quarantine Agency	Complete Genome	2906078	2906078	2022-12-19	2891	PRJNA908127	SAMN32027905
Listeria monocytogenes		strain: LM22	1639	ASM2697607v1	GCA_026976075.1	GenBank	NCBI Prokaryotic Genome Annotation Pipeline (PGAP)	Complete Genome	2939461	2939461	2022-12-19	2952	PRJNA908129	SAMN32027906
Listeria monocytogenes		strain: LM34	1639	ASM2697625v1	GCA_026976255.1	GenBank	Annotation submitted by Animal and Plant Quarantine Agency	Complete Genome	2887203	2887203	2022-12-19	2899	PRJNA908130	SAMN32027907
Listeria monocytogenes		strain: LM40	1639	ASM2697629v1	GCA_026976295.1	GenBank	Annotation submitted by Animal and Plant Quarantine Agency	Complete Genome	2901392	2901392	2022-12-19	2885	PRJNA908131	SAMN32027908
Listeria monocytogenes		strain: MKELm2_2022	1639	ASM2750388v1	GCA_027503885.1	GenBank	NCBI Prokaryotic Genome Annotation Pipeline (PGAP)	Complete Genome	2966007	2966007	2023-01-02	2990	PRJNA906001	SAMN31888656
Listeria monocytogenes		strain: MKELm6_2022	1639	ASM2750400v1	GCA_027504005.1	GenBank	NCBI Prokaryotic Genome Annotation Pipeline (PGAP)	Complete Genome	2950586	2950586	2023-01-02	2949	PRJNA906001	SAMN31888655
Listeria monocytogenes		strain: MKELm8_2022	1639	ASM2750406v1	GCA_027504065.1	GenBank	NCBI Prokaryotic Genome Annotation Pipeline (PGAP)	Complete Genome	2952502	2952502	2023-01-02	2993	PRJNA906001	SAMN31888654
Listeria monocytogenes		strain: MKELm224_2022	1639	ASM2750408v1	GCA_027504085.1	GenBank	NCBI Prokaryotic Genome Annotation Pipeline (PGAP)	Complete Genome	2948313	2948313	2023-01-02	2963	PRJNA906001	SAMN31888653
Listeria monocytogenes		strain: MKELm391_2022	1639	ASM2750410v1	GCA_027504105.1	GenBank	NCBI Prokaryotic Genome Annotation Pipeline (PGAP)	Complete Genome	2995020	2995020	2023-01-02	2993	PRJNA906001	SAMN31888652
Listeria monocytogenes		strain: 11-04869	1639	ASM2867351v1	GCA_028673515.1	GenBank	NCBI Prokaryotic Genome Annotation Pipeline (PGAP)	Complete Genome	3034959	3039224	2023-02-17	3109	PRJNA901275	SAMEA104485064
Listeria monocytogenes		strain: 19-02390	1639	ASM2867381v1	GCA_028673815.1	GenBank	NCBI Prokaryotic Genome Annotation Pipeline (PGAP)	Complete Genome	2956565	2956565	2023-02-17	2975	PRJNA902331	SAMEA112128949
Listeria monocytogenes		strain: 21-03201	1639	ASM2867391v1	GCA_028673915.1	GenBank	NCBI Prokaryotic Genome Annotation Pipeline (PGAP)	Complete Genome	2946483	2946483	2023-02-17	2960	PRJNA902324	SAMEA112128947
Listeria monocytogenes		strain: 16-02236	1639	ASM2867400v1	GCA_028674005.1	GenBank	NCBI Prokaryotic Genome Annotation Pipeline (PGAP)	Complete Genome	2976730	2976730	2023-02-17	2963	PRJNA902326	SAMEA112128948
Listeria monocytogenes		strain: 19-07394	1639	ASM2867409v1	GCA_028674095.1	GenBank	NCBI Prokaryotic Genome Annotation Pipeline (PGAP)	Complete Genome	2947414	2947414	2023-02-17	2963	PRJEB57450	SAMN31954760
Listeria monocytogenes		strain: B-33116	1639	ASM2874357v1	GCA_028743575.1	GenBank		Complete Genome	3032011	3032011	2023-02-20		PRJNA933699	SAMN33246663
Listeria monocytogenes 6179		strain: 6179	1288295	ASM2876856v1	GCA_028768565.1	GenBank	NCBI Prokaryotic Genome Annotation Pipeline (PGAP)	Complete Genome	3036692	3097888	2023-02-22	3147	PRJEB1355	SAMEA3138937
Listeria monocytogenes		strain: 2018.TE.479.1.1	1639	ASM2943675v1	GCA_029436755.1	GenBank	NCBI Prokaryotic Genome Annotation Pipeline (PGAP)	Scaffold	554911	2970143	2023-03-27	3012	PRJNA947067	SAMN33837499
Listeria monocytogenes		strain: 2018.TE.2346.1.1	1639	ASM2943676v1	GCA_029436765.1	GenBank	NCBI Prokaryotic Genome Annotation Pipeline (PGAP)	Scaffold	475237	2999817	2023-03-27	3040	PRJNA947067	SAMN33837476
Listeria monocytogenes		strain: 2018.TE.2713.1.1	1639	ASM2943683v1	GCA_029436835.1	GenBank	NCBI Prokaryotic Genome Annotation Pipeline (PGAP)	Scaffold	537795	2971479	2023-03-27	3010	PRJNA947067	SAMN33837492
Listeria monocytogenes		strain: 2017.TE.22016.1.1	1639	ASM2943685v1	GCA_029436855.1	GenBank	NCBI Prokaryotic Genome Annotation Pipeline (PGAP)	Scaffold	545905	3047327	2023-03-27	3097	PRJNA947067	SAMN33837426
Listeria monocytogenes		strain: 2017.TE.10647.1.1	1639	ASM2943690v1	GCA_029436905.1	GenBank	NCBI Prokaryotic Genome Annotation Pipeline (PGAP)	Scaffold	565283	2961827	2023-03-27	2998	PRJNA947067	SAMN33837405
Listeria monocytogenes		strain: 2017.TE.22014.1.1	1639	ASM2943691v1	GCA_029436915.1	GenBank	NCBI Prokaryotic Genome Annotation Pipeline (PGAP)	Scaffold	542536	3001664	2023-03-27	3043	PRJNA947067	SAMN33837424
Listeria monocytogenes		strain: 2016.TE.25224.1.1	1639	ASM2943695v1	GCA_029436955.1	GenBank	NCBI Prokaryotic Genome Annotation Pipeline (PGAP)	Scaffold	1519030	2970651	2023-03-27	3006	PRJNA947067	SAMN33837393
Listeria monocytogenes		strain: 2017.TE.21094.1.1	1639	ASM2943696v1	GCA_029436965.1	GenBank	NCBI Prokaryotic Genome Annotation Pipeline (PGAP)	Scaffold	541895	3050817	2023-03-27	3100	PRJNA947067	SAMN33837414
Listeria monocytogenes		strain: 2017.TE.22009.1.1	1639	ASM2943701v1	GCA_029437015.1	GenBank	NCBI Prokaryotic Genome Annotation Pipeline (PGAP)	Scaffold	541229	3048993	2023-03-27	3099	PRJNA947067	SAMN33837419
Listeria monocytogenes		strain: 2016.TE.25223.1.1	1639	ASM2943705v1	GCA_029437055.1	GenBank	NCBI Prokaryotic Genome Annotation Pipeline (PGAP)	Scaffold	1519030	2971048	2023-03-27	3008	PRJNA947067	SAMN33837392
Listeria monocytogenes		strain: 2016.TE.25222.1.1	1639	ASM2943706v1	GCA_029437065.1	GenBank	NCBI Prokaryotic Genome Annotation Pipeline (PGAP)	Scaffold	538086	2971698	2023-03-27	3011	PRJNA947067	SAMN33837391
Listeria monocytogenes		strain: 2016.TE.25218.1.1	1639	ASM2943711v1	GCA_029437115.1	GenBank	NCBI Prokaryotic Genome Annotation Pipeline (PGAP)	Scaffold	375200	3068845	2023-03-27	3223	PRJNA947067	SAMN33837387
Listeria monocytogenes		strain: 2016.TE.25219.1.1	1639	ASM2943713v1	GCA_029437135.1	GenBank	NCBI Prokaryotic Genome Annotation Pipeline (PGAP)	Scaffold	1519117	2970356	2023-03-27	3006	PRJNA947067	SAMN33837388
Listeria monocytogenes		strain: 2017.TE.9613.1.1	1639	ASM2943715v1	GCA_029437155.1	GenBank	NCBI Prokaryotic Genome Annotation Pipeline (PGAP)	Scaffold	555367	2970303	2023-03-27	3013	PRJNA947067	SAMN33837456
Listeria monocytogenes		strain: 2017.TE.9612.1.1	1639	ASM2943717v1	GCA_029437175.1	GenBank	NCBI Prokaryotic Genome Annotation Pipeline (PGAP)	Scaffold	581711	3000526	2023-03-27	3046	PRJNA947067	SAMN33837455
Listeria monocytogenes		strain: 2017.TE.9611.1.1	1639	ASM2943718v1	GCA_029437185.1	GenBank	NCBI Prokaryotic Genome Annotation Pipeline (PGAP)	Scaffold	375210	3004574	2023-03-27	3074	PRJNA947067	SAMN33837454
Listeria monocytogenes		strain: 2017.TE.22017.1.1	1639	ASM2943723v1	GCA_029437235.1	GenBank	NCBI Prokaryotic Genome Annotation Pipeline (PGAP)	Scaffold	475237	3046686	2023-03-27	3097	PRJNA947067	SAMN33837427
Listeria monocytogenes		strain: 2017.TE.27092.1.1	1639	ASM2943727v1	GCA_029437275.1	GenBank	NCBI Prokaryotic Genome Annotation Pipeline (PGAP)	Scaffold	375210	3006818	2023-03-27	3079	PRJNA947067	SAMN33837442
Listeria monocytogenes		strain: 2017.TE.9618.1.1	1639	ASM2943729v1	GCA_029437295.1	GenBank	NCBI Prokaryotic Genome Annotation Pipeline (PGAP)	Scaffold	1518946	2970739	2023-03-27	3012	PRJNA947067	SAMN33837461
Listeria monocytogenes		strain: 2018.TE.1264.1.1	1639	ASM2943737v1	GCA_029437375.1	GenBank	NCBI Prokaryotic Genome Annotation Pipeline (PGAP)	Scaffold	435898	2999183	2023-03-27	3040	PRJNA947067	SAMN33837465
Listeria monocytogenes		strain: 2016.TE.18313.1.1	1639	ASM2943740v1	GCA_029437405.1	GenBank	NCBI Prokaryotic Genome Annotation Pipeline (PGAP)	Scaffold	375199	3004798	2023-03-27	3075	PRJNA947067	SAMN33837385
Listeria monocytogenes		strain: 2016.TE.12214.1.1	1639	ASM2943743v1	GCA_029437435.1	GenBank	NCBI Prokaryotic Genome Annotation Pipeline (PGAP)	Scaffold	556181	3026928	2023-03-27	3077	PRJNA947067	SAMN33837380
Listeria monocytogenes		strain: 2018.TE.477.1.1	1639	ASM2943745v1	GCA_029437455.1	GenBank	NCBI Prokaryotic Genome Annotation Pipeline (PGAP)	Scaffold	1519029	2971336	2023-03-27	3009	PRJNA947067	SAMN33837497
Listeria monocytogenes		strain: 2017.TE.23165.1.1	1639	ASM2943752v1	GCA_029437525.1	GenBank	NCBI Prokaryotic Genome Annotation Pipeline (PGAP)	Scaffold	477016	3047558	2023-03-27	3096	PRJNA947067	SAMN33837428
Listeria monocytogenes		strain: 2017.TE.23170.1.1	1639	ASM2943761v1	GCA_029437615.1	GenBank	NCBI Prokaryotic Genome Annotation Pipeline (PGAP)	Scaffold	435898	3000471	2023-03-27	3038	PRJNA947067	SAMN33837433
Listeria monocytogenes		strain: 2017.TE.23166.1.1	1639	ASM2943771v1	GCA_029437715.1	GenBank	NCBI Prokaryotic Genome Annotation Pipeline (PGAP)	Scaffold	541896	3048216	2023-03-27	3097	PRJNA947067	SAMN33837429
Listeria monocytogenes		strain: 2018.TE.2351.1.1	1639	ASM2943803v1	GCA_029438035.1	GenBank	NCBI Prokaryotic Genome Annotation Pipeline (PGAP)	Scaffold	435897	3048543	2023-03-27	3093	PRJNA947067	SAMN33837481
Listeria monocytogenes		strain: 2018.TE.2345.1.1	1639	ASM2943804v1	GCA_029438045.1	GenBank	NCBI Prokaryotic Genome Annotation Pipeline (PGAP)	Scaffold	477017	3047920	2023-03-27	3094	PRJNA947067	SAMN33837475
Listeria monocytogenes		strain: 2018.TE.1266.1.1	1639	ASM2943808v1	GCA_029438085.1	GenBank	NCBI Prokaryotic Genome Annotation Pipeline (PGAP)	Scaffold	514382	3048987	2023-03-27	3090	PRJNA947067	SAMN33837467
Listeria monocytogenes		strain: 2017.TE.9617.1.1	1639	ASM2943813v1	GCA_029438135.1	GenBank	NCBI Prokaryotic Genome Annotation Pipeline (PGAP)	Scaffold	451948	3186279	2023-03-27	3298	PRJNA947067	SAMN33837460
Listeria monocytogenes		strain: 2017.TE.9616.1.1	1639	ASM2943815v1	GCA_029438155.1	GenBank	NCBI Prokaryotic Genome Annotation Pipeline (PGAP)	Scaffold	374947	3005393	2023-03-27	3081	PRJNA947067	SAMN33837459
Listeria monocytogenes		strain: 2017.TE.9615.1.1	1639	ASM2943823v1	GCA_029438235.1	GenBank	NCBI Prokaryotic Genome Annotation Pipeline (PGAP)	Scaffold	510088	2924217	2023-03-27	2956	PRJNA947067	SAMN33837458
Listeria monocytogenes		strain: 2017.TE.9619.1.1	1639	ASM2943826v1	GCA_029438265.1	GenBank	NCBI Prokaryotic Genome Annotation Pipeline (PGAP)	Scaffold	465796	3176385	2023-03-27	3264	PRJNA947067	SAMN33837462
Listeria monocytogenes		strain: 2018.TE.481.1.1	1639	ASM2943829v1	GCA_029438295.1	GenBank	NCBI Prokaryotic Genome Annotation Pipeline (PGAP)	Scaffold	415139	2922720	2023-03-27	2942	PRJNA947067	SAMN33837501
Listeria monocytogenes		strain: 2018.TE.480.1.1	1639	ASM2943833v1	GCA_029438335.1	GenBank	NCBI Prokaryotic Genome Annotation Pipeline (PGAP)	Scaffold	421333	2961174	2023-03-27	2980	PRJNA947067	SAMN33837500
Listeria monocytogenes		strain: 2018.TE.2348.1.1	1639	ASM2943835v1	GCA_029438355.1	GenBank	NCBI Prokaryotic Genome Annotation Pipeline (PGAP)	Scaffold	476460	3000396	2023-03-27	3035	PRJNA947067	SAMN33837478
Listeria monocytogenes		strain: 2018.TE.474.1.1	1639	ASM2943839v1	GCA_029438395.1	GenBank	NCBI Prokaryotic Genome Annotation Pipeline (PGAP)	Scaffold	1519029	2971863	2023-03-27	3017	PRJNA947067	SAMN33837494
Listeria monocytogenes		strain: 2018.TE.475.1.1	1639	ASM2943840v1	GCA_029438405.1	GenBank	NCBI Prokaryotic Genome Annotation Pipeline (PGAP)	Scaffold	1519150	2971416	2023-03-27	3008	PRJNA947067	SAMN33837495
Listeria monocytogenes		strain: 2018.TE.2711.1.1	1639	ASM2943843v1	GCA_029438435.1	GenBank	NCBI Prokaryotic Genome Annotation Pipeline (PGAP)	Scaffold	510087	2971456	2023-03-27	3033	PRJNA947067	SAMN33837490
Listeria monocytogenes		strain: 2016.TE.25227.1.1	1639	ASM2943849v1	GCA_029438495.1	GenBank	NCBI Prokaryotic Genome Annotation Pipeline (PGAP)	Scaffold	414682	2970424	2023-03-27	3017	PRJNA947067	SAMN33837396
Listeria monocytogenes		strain: 2017.TE.10646.1.1	1639	ASM2943850v1	GCA_029438505.1	GenBank	NCBI Prokaryotic Genome Annotation Pipeline (PGAP)	Scaffold	375210	3006909	2023-03-27	3082	PRJNA947067	SAMN33837404
Listeria monocytogenes		strain: 2017.TE.10637.1.1	1639	ASM2943857v1	GCA_029438575.1	GenBank	NCBI Prokaryotic Genome Annotation Pipeline (PGAP)	Scaffold	1519029	2972544	2023-03-27	3018	PRJNA947067	SAMN33837399
Listeria monocytogenes		strain: 2017.TE.10638.1.1	1639	ASM2943858v1	GCA_029438585.1	GenBank	NCBI Prokaryotic Genome Annotation Pipeline (PGAP)	Scaffold	1519066	2971267	2023-03-27	3014	PRJNA947067	SAMN33837400
Listeria monocytogenes		strain: 2017.TE.10644.1.1	1639	ASM2943859v1	GCA_029438595.1	GenBank	NCBI Prokaryotic Genome Annotation Pipeline (PGAP)	Scaffold	564402	2999738	2023-03-27	3042	PRJNA947067	SAMN33837402
Listeria monocytogenes		strain: 2016.TE.25225.1.1	1639	ASM2943867v1	GCA_029438675.1	GenBank	NCBI Prokaryotic Genome Annotation Pipeline (PGAP)	Scaffold	537814	2970234	2023-03-27	3010	PRJNA947067	SAMN33837394
Listeria monocytogenes		strain: 2016.TE.25220.1.1	1639	ASM2943868v1	GCA_029438685.1	GenBank	NCBI Prokaryotic Genome Annotation Pipeline (PGAP)	Scaffold	555367	2989818	2023-03-27	3028	PRJNA947067	SAMN33837389
Listeria monocytogenes		strain: 2016.TE.25226.1.1	1639	ASM2943869v1	GCA_029438695.1	GenBank	NCBI Prokaryotic Genome Annotation Pipeline (PGAP)	Scaffold	414761	2971207	2023-03-27	3012	PRJNA947067	SAMN33837395
Listeria monocytogenes		strain: 2016.TE.12215.1.1	1639	ASM2943873v1	GCA_029438735.1	GenBank	NCBI Prokaryotic Genome Annotation Pipeline (PGAP)	Scaffold	551076	3027207	2023-03-27	3079	PRJNA947067	SAMN33837381
Listeria monocytogenes		strain: 2018.TE.1269.1.1	1639	ASM2943880v1	GCA_029438805.1	GenBank	NCBI Prokaryotic Genome Annotation Pipeline (PGAP)	Scaffold	435898	3001827	2023-03-27	3038	PRJNA947067	SAMN33837470
Listeria monocytogenes		strain: 2018.TE.1270.1.1	1639	ASM2943882v1	GCA_029438825.1	GenBank	NCBI Prokaryotic Genome Annotation Pipeline (PGAP)	Scaffold	524161	3047658	2023-03-27	3093	PRJNA947067	SAMN33837471
Listeria monocytogenes		strain: 2017.TE.10650.1.1	1639	ASM2943890v1	GCA_029438905.1	GenBank	NCBI Prokaryotic Genome Annotation Pipeline (PGAP)	Scaffold	555367	2973808	2023-03-27	3027	PRJNA947067	SAMN33837407
Listeria monocytogenes		strain: 2016.TE.29620.1.1	1639	ASM2943897v1	GCA_029438975.1	GenBank	NCBI Prokaryotic Genome Annotation Pipeline (PGAP)	Scaffold	1519030	2972663	2023-03-27	3011	PRJNA947067	SAMN33837398
Listeria monocytogenes		strain: 2017.TE.10808.1.1	1639	ASM2943907v1	GCA_029439075.1	GenBank	NCBI Prokaryotic Genome Annotation Pipeline (PGAP)	Scaffold	415139	2972228	2023-03-27	3020	PRJNA947067	SAMN33837409
Listeria monocytogenes		strain: 2016.TE.25221.1.1	1639	ASM2943909v1	GCA_029439095.1	GenBank	NCBI Prokaryotic Genome Annotation Pipeline (PGAP)	Scaffold	1519030	2973272	2023-03-27	3011	PRJNA947067	SAMN33837390
Listeria monocytogenes		strain: 2018.TE.2709.1.1	1639	ASM2943912v1	GCA_029439125.1	GenBank	NCBI Prokaryotic Genome Annotation Pipeline (PGAP)	Scaffold	374946	3004458	2023-03-27	3080	PRJNA947067	SAMN33837488
Listeria monocytogenes		strain: 2018.TE.2354.1.1	1639	ASM2943917v1	GCA_029439175.1	GenBank	NCBI Prokaryotic Genome Annotation Pipeline (PGAP)	Scaffold	541319	3048648	2023-03-27	3096	PRJNA947067	SAMN33837484
Listeria monocytogenes		strain: 2018.TE.1274.1.1	1639	ASM2943919v1	GCA_029439195.1	GenBank	NCBI Prokaryotic Genome Annotation Pipeline (PGAP)	Scaffold	477016	3047635	2023-03-27	3096	PRJNA947067	SAMN33837474
Listeria monocytogenes		strain: 2018.TE.2712.1.1	1639	ASM2943922v1	GCA_029439225.1	GenBank	NCBI Prokaryotic Genome Annotation Pipeline (PGAP)	Scaffold	397642	2970963	2023-03-27	3017	PRJNA947067	SAMN33837491
Listeria monocytogenes		strain: 2017.TE.27093.1.1	1639	ASM2943927v1	GCA_029439275.1	GenBank	NCBI Prokaryotic Genome Annotation Pipeline (PGAP)	Scaffold	375210	3008810	2023-03-27	3090	PRJNA947067	SAMN33837443
Listeria monocytogenes		strain: 2017.TE.27098.1.1	1639	ASM2943930v1	GCA_029439305.1	GenBank	NCBI Prokaryotic Genome Annotation Pipeline (PGAP)	Scaffold	1519029	2971203	2023-03-27	3009	PRJNA947067	SAMN33837448
Listeria monocytogenes		strain: 2017.TE.23174.1.1	1639	ASM2943932v1	GCA_029439325.1	GenBank	NCBI Prokaryotic Genome Annotation Pipeline (PGAP)	Scaffold	541229	3047584	2023-03-27	3091	PRJNA947067	SAMN33837437
Listeria monocytogenes		strain: 2017.TE.27095.1.1	1639	ASM2943937v1	GCA_029439375.1	GenBank	NCBI Prokaryotic Genome Annotation Pipeline (PGAP)	Scaffold	374947	3004778	2023-03-27	3079	PRJNA947067	SAMN33837445
Listeria monocytogenes		strain: 2017.TE.27094.1.1	1639	ASM2943939v1	GCA_029439395.1	GenBank	NCBI Prokaryotic Genome Annotation Pipeline (PGAP)	Scaffold	554911	2970878	2023-03-27	3017	PRJNA947067	SAMN33837444
Listeria monocytogenes		strain: 2017.TE.27091.1.1	1639	ASM2943940v1	GCA_029439405.1	GenBank	NCBI Prokaryotic Genome Annotation Pipeline (PGAP)	Scaffold	415210	2975565	2023-03-27	3022	PRJNA947067	SAMN33837441
Listeria monocytogenes		strain: BW180641	1639	ASM2983099v1	GCA_029830995.1	GenBank		Scaffold	480306	3024537	2023-04-18		PRJNA699975	SAMN17817925
Listeria monocytogenes		strain: BW180284	1639	ASM2983100v1	GCA_029831005.1	GenBank		Scaffold	1517934	3023557	2023-04-18		PRJNA699975	SAMN17817923
Listeria monocytogenes		strain: BW180128	1639	ASM2983101v1	GCA_029831015.1	GenBank		Scaffold	438930	2923549	2023-04-18		PRJNA699975	SAMN17817922
Listeria monocytogenes		strain: BW180541	1639	ASM2983103v1	GCA_029831035.1	GenBank		Scaffold	727177	2979688	2023-04-18		PRJNA699975	SAMN17817924
Listeria monocytogenes		strain: BW190351	1639	ASM2983111v1	GCA_029831115.1	GenBank		Scaffold	440529	3045196	2023-04-18		PRJNA699975	SAMN17817926
Listeria monocytogenes		strain: BW180126	1639	ASM2983117v1	GCA_029831175.1	GenBank		Scaffold	727177	2987927	2023-04-18		PRJNA699975	SAMN17817921
Listeria monocytogenes		strain: BW18071	1639	ASM2983118v1	GCA_029831185.1	GenBank		Scaffold	293349	3033587	2023-04-18		PRJNA699975	SAMN17817919
Listeria monocytogenes		strain: BW170616	1639	ASM2983123v1	GCA_029831235.1	GenBank		Scaffold	440332	3011451	2023-04-18		PRJNA699975	SAMN17817918
Listeria monocytogenes		strain: BW170175	1639	ASM2983125v1	GCA_029831255.1	GenBank		Scaffold	557957	2890798	2023-04-18		PRJNA699975	SAMN17817917
Listeria monocytogenes		strain: LM444	1639	ASM2983126v1	GCA_029831265.1	GenBank		Scaffold	475611	3021749	2023-04-18		PRJNA699975	SAMN17817916
Listeria monocytogenes		strain: LM340-1	1639	ASM2983127v1	GCA_029831275.1	GenBank		Scaffold	1495882	2875753	2023-04-18		PRJNA699975	SAMN17817914
Listeria monocytogenes		strain: LM340-2	1639	ASM2983128v1	GCA_029831285.1	GenBank		Scaffold	1496008	2876068	2023-04-18		PRJNA699975	SAMN17817915
Listeria monocytogenes		strain: LM339	1639	ASM2983133v1	GCA_029831335.1	GenBank		Scaffold	542589	2980186	2023-04-18		PRJNA699975	SAMN17817913
Listeria monocytogenes		strain: LM929	1639	ASM2983135v1	GCA_029831355.1	GenBank		Scaffold	579639	3010381	2023-04-18		PRJNA699975	SAMN17817909
Listeria monocytogenes		strain: LM935	1639	ASM2983136v1	GCA_029831365.1	GenBank		Scaffold	1496008	2875979	2023-04-18		PRJNA699975	SAMN17817911
Listeria monocytogenes		strain: LM938	1639	ASM2983137v1	GCA_029831375.1	GenBank		Scaffold	1534101	2951634	2023-04-18		PRJNA699975	SAMN17817912
Listeria monocytogenes		strain: LM931	1639	ASM2983138v1	GCA_029831385.1	GenBank		Scaffold	1495999	2875970	2023-04-18		PRJNA699975	SAMN17817910
Listeria monocytogenes		strain: LM926	1639	ASM2983143v1	GCA_029831435.1	GenBank		Scaffold	584155	2859000	2023-04-18		PRJNA699975	SAMN17817908
Listeria monocytogenes		strain: LM925	1639	ASM2983145v1	GCA_029831455.1	GenBank		Scaffold	511384	2965010	2023-04-18		PRJNA699975	SAMN17817907
Listeria monocytogenes		strain: LM873	1639	ASM2983146v1	GCA_029831465.1	GenBank		Scaffold	600760	2972618	2023-04-18		PRJNA699975	SAMN17817904
Listeria monocytogenes		strain: LM914	1639	ASM2983147v1	GCA_029831475.1	GenBank		Scaffold	1497991	2980743	2023-04-18		PRJNA699975	SAMN17817905
Listeria monocytogenes		strain: LM921	1639	ASM2983150v1	GCA_029831505.1	GenBank		Scaffold	579639	3010382	2023-04-18		PRJNA699975	SAMN17817906
Listeria monocytogenes		strain: LM872	1639	ASM2983153v1	GCA_029831535.1	GenBank		Scaffold	579639	3010185	2023-04-18		PRJNA699975	SAMN17817903
Listeria monocytogenes		strain: LM807	1639	ASM2983155v1	GCA_029831555.1	GenBank		Scaffold	512911	3042190	2023-04-18		PRJNA699975	SAMN17817902
Listeria monocytogenes		strain: LM804	1639	ASM2983157v1	GCA_029831575.1	GenBank		Scaffold	543396	2989415	2023-04-18		PRJNA699975	SAMN17817901
Listeria monocytogenes		strain: LM802	1639	ASM2983159v1	GCA_029831595.1	GenBank		Scaffold	1495093	2913611	2023-04-18		PRJNA699975	SAMN17817900
Listeria monocytogenes		strain: LM763	1639	ASM2983161v1	GCA_029831615.1	GenBank		Scaffold	686146	2936717	2023-04-18		PRJNA699975	SAMN17817897
Listeria monocytogenes		strain: LM796	1639	ASM2983163v1	GCA_029831635.1	GenBank		Scaffold	605965	2946817	2023-04-18		PRJNA699975	SAMN17817899
Listeria monocytogenes		strain: LM791	1639	ASM2983164v1	GCA_029831645.1	GenBank		Scaffold	555051	2960171	2023-04-18		PRJNA699975	SAMN17817898
Listeria monocytogenes		strain: LM3251-2	1639	ASM2983167v1	GCA_029831675.1	GenBank		Scaffold	1525811	2974287	2023-04-18		PRJNA699975	SAMN17817895
Listeria monocytogenes		strain: LM723	1639	ASM2983168v1	GCA_029831685.1	GenBank		Scaffold	579639	3009988	2023-04-18		PRJNA699975	SAMN17817896
Listeria monocytogenes		strain: LM713	1639	ASM2983171v1	GCA_029831715.1	GenBank		Scaffold	1549784	2983467	2023-04-18		PRJNA699975	SAMN17817894
Listeria monocytogenes		strain: LM573	1639	ASM2983173v1	GCA_029831735.1	GenBank		Scaffold	640440	2939808	2023-04-18		PRJNA699975	SAMN17817891
Listeria monocytogenes		strain: LM577	1639	ASM2983174v1	GCA_029831745.1	GenBank		Scaffold	512911	2950105	2023-04-18		PRJNA699975	SAMN17817892
Listeria monocytogenes		strain: LM708	1639	ASM2983177v1	GCA_029831775.1	GenBank		Scaffold	580616	2938299	2023-04-18		PRJNA699975	SAMN17817893
Listeria monocytogenes		strain: LM571	1639	ASM2983179v1	GCA_029831795.1	GenBank		Scaffold	558353	2917891	2023-04-18		PRJNA699975	SAMN17817890
Listeria monocytogenes		strain: LM5570	1639	ASM2983181v1	GCA_029831815.1	GenBank		Scaffold	542149	2989732	2023-04-18		PRJNA699975	SAMN17817888
Listeria monocytogenes		strain: LM5567	1639	ASM2983182v1	GCA_029831825.1	GenBank		Scaffold	559987	2974132	2023-04-18		PRJNA699975	SAMN17817887
Listeria monocytogenes		strain: LM5573	1639	ASM2983185v1	GCA_029831855.1	GenBank		Scaffold	644371	2971086	2023-04-18		PRJNA699975	SAMN17817889
Listeria monocytogenes		strain: LM5474	1639	ASM2983187v1	GCA_029831875.1	GenBank		Scaffold	476801	3004470	2023-04-18		PRJNA699975	SAMN17817885
Listeria monocytogenes		strain: LM5563	1639	ASM2983188v1	GCA_029831885.1	GenBank		Scaffold	559987	2974386	2023-04-18		PRJNA699975	SAMN17817886
Listeria monocytogenes		strain: LM5470	1639	ASM2983191v1	GCA_029831915.1	GenBank		Scaffold	559987	2974131	2023-04-18		PRJNA699975	SAMN17817884
Listeria monocytogenes		strain: LM4786	1639	ASM2983192v1	GCA_029831925.1	GenBank		Scaffold	1501266	2943518	2023-04-18		PRJNA699975	SAMN17817882
Listeria monocytogenes		strain: LM4788	1639	ASM2983195v1	GCA_029831955.1	GenBank		Scaffold	1534666	2985513	2023-04-18		PRJNA699975	SAMN17817883
Listeria monocytogenes		strain: LM3197	1639	ASM2983197v1	GCA_029831975.1	GenBank		Scaffold	477299	2946320	2023-04-18		PRJNA699975	SAMN17817880
Listeria monocytogenes		strain: LM3195	1639	ASM2983199v1	GCA_029831995.1	GenBank		Scaffold	579650	3017732	2023-04-18		PRJNA699975	SAMN17817879
Listeria monocytogenes		strain: LM3189	1639	ASM2983201v1	GCA_029832015.1	GenBank		Scaffold	438061	2970903	2023-04-18		PRJNA699975	SAMN17817878
Listeria monocytogenes		strain: LM3103-1	1639	ASM2983202v1	GCA_029832025.1	GenBank		Scaffold	440666	3011722	2023-04-18		PRJNA699975	SAMN17817877
Listeria monocytogenes		strain: LM3251-1	1639	ASM2983205v1	GCA_029832055.1	GenBank		Scaffold	1535795	3012738	2023-04-18		PRJNA699975	SAMN17817881
Listeria monocytogenes		strain: LM2947	1639	ASM2983207v1	GCA_029832075.1	GenBank		Scaffold	1504088	2983822	2023-04-18		PRJNA699975	SAMN17817875
Listeria monocytogenes		strain: LM2956	1639	ASM2983209v1	GCA_029832095.1	GenBank		Scaffold	542583	3021558	2023-04-18		PRJNA699975	SAMN17817876
Listeria monocytogenes		strain: LM2941	1639	ASM2983211v1	GCA_029832115.1	GenBank		Scaffold	1501266	2943171	2023-04-18		PRJNA699975	SAMN17817874
Listeria monocytogenes		strain: LM2935	1639	ASM2983213v1	GCA_029832135.1	GenBank		Scaffold	542582	2980176	2023-04-18		PRJNA699975	SAMN17817873
Listeria monocytogenes		strain: LM472	1639	ASM2983214v1	GCA_029832145.1	GenBank		Scaffold	521670	3110194	2023-04-18		PRJNA699975	SAMN17817870
Listeria monocytogenes		strain: LM502	1639	ASM2983216v1	GCA_029832165.1	GenBank		Scaffold	554763	3018400	2023-04-18		PRJNA699975	SAMN17817871
Listeria monocytogenes		strain: LM502-2	1639	ASM2983219v1	GCA_029832195.1	GenBank		Scaffold	554763	3018212	2023-04-18		PRJNA699975	SAMN17817872
Listeria monocytogenes		strain: LM461	1639	ASM2983221v1	GCA_029832215.1	GenBank		Scaffold	524175	2972239	2023-04-18		PRJNA699975	SAMN17817869
Listeria monocytogenes		strain: LM6008	1639	ASM2983222v1	GCA_029832225.1	GenBank		Scaffold	517442	3072065	2023-04-18		PRJNA699975	SAMN17817866
Listeria monocytogenes		strain: LM6072-1	1639	ASM2983223v1	GCA_029832235.1	GenBank		Scaffold	516979	3071191	2023-04-18		PRJNA699975	SAMN17817867
Listeria monocytogenes		strain: LM6072-2	1639	ASM2983227v1	GCA_029832275.1	GenBank		Scaffold	440657	3012104	2023-04-18		PRJNA699975	SAMN17817868
Listeria monocytogenes		strain: GIMC2027:LmcBD15	1639	ASM2987217v2	GCA_029872175.2	GenBank	NCBI Prokaryotic Genome Annotation Pipeline (PGAP)	Complete Genome	2956103	2956103	2023-06-14	3001	PRJNA605697	SAMN32339167
Listeria monocytogenes		strain: GIMC2026:LmcBD14	1639	ASM2987219v2	GCA_029872195.2	GenBank	NCBI Prokaryotic Genome Annotation Pipeline (PGAP)	Complete Genome	2954841	2954841	2023-06-14	2999	PRJNA605697	SAMN32339166
Listeria monocytogenes		strain: GIMC2082:LmcIH1-5	1639	ASM2987221v2	GCA_029872215.2	GenBank	NCBI Prokaryotic Genome Annotation Pipeline (PGAP)	Complete Genome	2954997	2954997	2023-06-30	3000	PRJNA605697	SAMN26020314
Listeria monocytogenes		strain: GIMC2053:Lmc6646	1639	ASM2987223v2	GCA_029872235.2	GenBank	NCBI Prokaryotic Genome Annotation Pipeline (PGAP)	Complete Genome	2951743	2951743	2023-06-14	2990	PRJNA605697	SAMN32339168
Listeria monocytogenes		strain: GIMC2094:LmcH67_7	1639	ASM2987224v2	GCA_029872245.2	GenBank	NCBI Prokaryotic Genome Annotation Pipeline (PGAP)	Complete Genome	2954481	2954481	2023-06-14	3001	PRJNA605697	SAMN26020315
Listeria monocytogenes		strain: GIMC2054:Lmc6888	1639	ASM2987227v2	GCA_029872275.2	GenBank	NCBI Prokaryotic Genome Annotation Pipeline (PGAP)	Complete Genome	2952672	2952672	2023-07-19	2989	PRJNA605697	SAMN32339169
Listeria monocytogenes		strain: GIMC2063:LmcUH21	1639	ASM2987229v2	GCA_029872295.2	GenBank	NCBI Prokaryotic Genome Annotation Pipeline (PGAP)	Complete Genome	2914322	2914322	2023-06-30	2940	PRJNA605697	SAMN26020313
Listeria monocytogenes		strain: GIMC2071:Lmc9864	1639	ASM2987241v2	GCA_029872415.2	GenBank	NCBI Prokaryotic Genome Annotation Pipeline (PGAP)	Complete Genome	2948202	2948202	2023-07-19	2988	PRJNA605697	SAMN32339170
Listeria monocytogenes		strain: GIMC2113:LmcIH1-9	1639	ASM2989143v2	GCA_029891435.2	GenBank	NCBI Prokaryotic Genome Annotation Pipeline (PGAP)	Complete Genome	2958482	2958482	2023-07-19	3004	PRJNA605697	SAMN28536927
Listeria monocytogenes		strain: GIMC2103:Lmc6942	1639	ASM2989145v2	GCA_029891455.2	GenBank	NCBI Prokaryotic Genome Annotation Pipeline (PGAP)	Complete Genome	2951936	2951936	2023-06-14	2988	PRJNA605697	SAMN32339171
Listeria monocytogenes		strain: GIMC2107:Lmc11363	1639	ASM2989146v2	GCA_029891465.2	GenBank	NCBI Prokaryotic Genome Annotation Pipeline (PGAP)	Complete Genome	2991432	2991432	2023-06-30	3044	PRJNA605697	SAMN28536922
Listeria monocytogenes		strain: GIMC2106:Lmc10704	1639	ASM2989147v2	GCA_029891475.2	GenBank	NCBI Prokaryotic Genome Annotation Pipeline (PGAP)	Complete Genome	3001376	3001376	2023-06-14	3066	PRJNA605697	SAMN28536921
Listeria monocytogenes		strain: GIMC2105:Lmc10258	1639	ASM2989148v2	GCA_029891485.2	GenBank	NCBI Prokaryotic Genome Annotation Pipeline (PGAP)	Complete Genome	2951171	2951171	2023-06-14	2989	PRJNA605697	SAMN32339172
Listeria monocytogenes		strain: GIMC2112:LmcIH1-8	1639	ASM2989153v2	GCA_029891535.2	GenBank	NCBI Prokaryotic Genome Annotation Pipeline (PGAP)	Complete Genome	2959086	2959086	2023-07-19	3000	PRJNA605697	SAMN28536926
Listeria monocytogenes		strain: GIMC2123:LmcUH37	1639	ASM2989156v2	GCA_029891565.2	GenBank	NCBI Prokaryotic Genome Annotation Pipeline (PGAP)	Complete Genome	2917197	2917197	2023-07-19	2939	PRJNA605697	SAMN31656547
Listeria monocytogenes		strain: h115	1639	ASM2989500v1	GCA_029895005.1	GenBank		Scaffold	342887	3019290	2023-04-28		PRJNA657119	SAMN15851989
Listeria monocytogenes		strain: h111	1639	ASM2989506v1	GCA_029895065.1	GenBank		Scaffold	267962	3080261	2023-04-28		PRJNA657119	SAMN15851985
Listeria monocytogenes		strain: G69	1639	ASM2989822v1	GCA_029898225.1	GenBank		Scaffold	398992	3030456	2023-04-28		PRJNA657119	SAMN15851863
Listeria monocytogenes		strain: G76	1639	ASM2989908v1	GCA_029899085.1	GenBank		Scaffold	254738	3131382	2023-04-28		PRJNA657119	SAMN15851870
Listeria monocytogenes		strain: E19	1639	ASM2989926v1	GCA_029899265.1	GenBank		Scaffold	200594	2968259	2023-04-28		PRJNA657119	SAMN15851835
Listeria monocytogenes		strain: SC6	1639	ASM2989962v1	GCA_029899625.1	GenBank		Scaffold	398854	3003691	2023-04-28		PRJNA657119	SAMN15851816
Listeria monocytogenes		strain: SD1	1639	ASM2989963v1	GCA_029899635.1	GenBank		Scaffold	355549	2972597	2023-04-28		PRJNA657119	SAMN15851818
Listeria monocytogenes		strain: SC7	1639	ASM2989964v1	GCA_029899645.1	GenBank		Scaffold	207558	3038791	2023-04-28		PRJNA657119	SAMN15851817
Listeria monocytogenes		strain: SC4	1639	ASM2989968v1	GCA_029899685.1	GenBank		Scaffold	351591	2885688	2023-04-28		PRJNA657119	SAMN15851815
Listeria monocytogenes		strain: SC3	1639	ASM2989970v1	GCA_029899705.1	GenBank		Scaffold	398920	3025034	2023-04-28		PRJNA657119	SAMN15851814
Listeria monocytogenes		strain: SC1	1639	ASM2989972v1	GCA_029899725.1	GenBank		Scaffold	104055	2976274	2023-04-28		PRJNA657119	SAMN15851813
Listeria monocytogenes		strain: LM-2	1639	ASM2989975v1	GCA_029899755.1	GenBank		Scaffold	376797	2916668	2023-04-28		PRJNA657119	SAMN15851811
Listeria monocytogenes		strain: JX5	1639	ASM2989982v1	GCA_029899825.1	GenBank		Scaffold	355552	2977436	2023-04-28		PRJNA657119	SAMN15851809
Listeria monocytogenes		strain: HB4	1639	ASM2990028v1	GCA_029900285.1	GenBank		Scaffold	475370	2967947	2023-04-28		PRJNA657119	SAMN15851786
Listeria monocytogenes		strain: HB1	1639	ASM2990032v1	GCA_029900325.1	GenBank		Scaffold	253376	2887715	2023-04-28		PRJNA657119	SAMN15851783
Listeria monocytogenes		strain: 201620	1639	ASM2990053v1	GCA_029900535.1	GenBank		Scaffold	476871	2959587	2023-04-28		PRJNA657119	SAMN15851773
Listeria monocytogenes		strain: 201612	1639	ASM2990064v1	GCA_029900645.1	GenBank		Scaffold	254543	2963314	2023-04-28		PRJNA657119	SAMN15851765
Listeria monocytogenes		strain: 201611	1639	ASM2990080v1	GCA_029900805.1	GenBank		Scaffold	359256	3024007	2023-04-28		PRJNA657119	SAMN15851764
Listeria monocytogenes		strain: 201605	1639	ASM2990082v1	GCA_029900825.1	GenBank		Scaffold	474957	2932809	2023-04-28		PRJNA657119	SAMN15851758
Listeria monocytogenes		strain: SD6	1639	ASM2990088v1	GCA_029900885.1	GenBank		Scaffold	244151	3130345	2023-04-28		PRJNA657119	SAMN15851754
Listeria monocytogenes		strain: 201602	1639	ASM2990095v1	GCA_029900955.1	GenBank		Scaffold	271327	2950524	2023-04-28		PRJNA657119	SAMN15851756
Listeria monocytogenes		strain: 176-2015bjlm26	1639	ASM2990104v1	GCA_029901045.1	GenBank		Scaffold	253379	2892902	2023-04-28		PRJNA657119	SAMN15851744
Listeria monocytogenes		strain: 162-2015bjlm12	1639	ASM2990125v1	GCA_029901255.1	GenBank		Scaffold	263675	3026710	2023-04-28		PRJNA657119	SAMN15851736
Listeria monocytogenes		strain: 161-2015bjlm11	1639	ASM2990129v1	GCA_029901295.1	GenBank		Scaffold	299237	2915554	2023-04-28		PRJNA657119	SAMN15851735
Listeria monocytogenes		strain: 156-2015bjlm6	1639	ASM2990134v1	GCA_029901345.1	GenBank		Scaffold	359257	2923192	2023-04-28		PRJNA657119	SAMN15851731
Listeria monocytogenes		strain: 155-2015bjlm5	1639	ASM2990136v1	GCA_029901365.1	GenBank		Scaffold	361575	2939718	2023-04-28		PRJNA657119	SAMN15851730
Listeria monocytogenes		strain: 173-2014bjlm23	1639	ASM2990159v1	GCA_029901595.1	GenBank		Scaffold	235669	3015053	2023-04-28		PRJNA657119	SAMN15851718
Listeria monocytogenes		strain: 169-2015bjlm19	1639	ASM2990162v1	GCA_029901625.1	GenBank		Scaffold	253379	2994827	2023-04-28		PRJNA657119	SAMN15851717
Listeria monocytogenes		strain: 167-2014bjlm17	1639	ASM2990164v1	GCA_029901645.1	GenBank		Scaffold	236515	3013531	2023-04-28		PRJNA657119	SAMN15851716
Listeria monocytogenes		strain: 170-2013bjlm20	1639	ASM2990168v1	GCA_029901685.1	GenBank		Scaffold	236515	3013411	2023-04-28		PRJNA657119	SAMN15851713
Listeria monocytogenes		strain: 171-2013bjlm21	1639	ASM2990170v1	GCA_029901705.1	GenBank		Scaffold	397138	3053563	2023-04-28		PRJNA657119	SAMN15851714
Listeria monocytogenes		strain: 2021.TE.312882.1.40	1639	ASM2991158v1	GCA_029911585.1	GenBank	NCBI Prokaryotic Genome Annotation Pipeline (PGAP)	Scaffold	430413	3038918	2023-05-01	3113	PRJNA961709	SAMN34367004
Listeria monocytogenes		strain: 2021.TE.313444.1.14	1639	ASM2991200v1	GCA_029912005.1	GenBank	NCBI Prokaryotic Genome Annotation Pipeline (PGAP)	Scaffold	357810	2915079	2023-05-01	2913	PRJNA961709	SAMN34367003
Listeria monocytogenes		strain: 2021.TE.300924.1.20	1639	ASM2991204v1	GCA_029912045.1	GenBank	NCBI Prokaryotic Genome Annotation Pipeline (PGAP)	Scaffold	507720	3038113	2023-05-01	3110	PRJNA961709	SAMN34367006
Listeria monocytogenes		strain: 2021.TE.313587.1.31	1639	ASM2991206v1	GCA_029912065.1	GenBank	NCBI Prokaryotic Genome Annotation Pipeline (PGAP)	Scaffold	449255	3039062	2023-05-01	3117	PRJNA961709	SAMN34367001
Listeria monocytogenes		strain: 3119	1639	ASM2995527v1	GCA_029955275.1	GenBank	NCBI Prokaryotic Genome Annotation Pipeline (PGAP)	Scaffold	556281	3030866	2023-05-08	3062	PRJNA952619	SAMN34079378
Listeria monocytogenes		strain: 4366	1639	ASM2995532v1	GCA_029955325.1	GenBank	NCBI Prokaryotic Genome Annotation Pipeline (PGAP)	Scaffold	556281	3007686	2023-05-08	3030	PRJNA952619	SAMN34079379
Listeria monocytogenes		strain: J311	1639	ASM2995535v1	GCA_029955355.1	GenBank	NCBI Prokaryotic Genome Annotation Pipeline (PGAP)	Scaffold	475940	2985477	2023-05-08	3006	PRJNA952619	SAMN34079380
Listeria monocytogenes		strain: SMFM2019-FV43	1639	ASM3002823v1	GCA_030028235.1	GenBank		Complete Genome	3071014	3071014	2023-05-17		PRJNA958457	SAMN34300508
Listeria monocytogenes		strain: CrieF609	1639	ASM3006853v1	GCA_030068535.1	GenBank	NCBI Prokaryotic Genome Annotation Pipeline (PGAP)	Scaffold	450287	2936212	2023-05-24	2985	PRJNA974000	SAMN35155646
Listeria monocytogenes		strain: CrieF123	1639	ASM3006960v1	GCA_030069605.1	GenBank	NCBI Prokaryotic Genome Annotation Pipeline (PGAP)	Scaffold	480532	3101652	2023-05-24	3174	PRJNA974000	SAMN35155616
Listeria monocytogenes		strain: CrieF603	1639	ASM3006962v1	GCA_030069625.1	GenBank	NCBI Prokaryotic Genome Annotation Pipeline (PGAP)	Scaffold	516646	2921309	2023-05-24	2975	PRJNA974000	SAMN35155641
Listeria monocytogenes		strain: CrieF121	1639	ASM3006963v1	GCA_030069635.1	GenBank	NCBI Prokaryotic Genome Annotation Pipeline (PGAP)	Scaffold	476465	3026172	2023-05-24	3096	PRJNA974000	SAMN35155614
Listeria monocytogenes		strain: CrieF368	1639	ASM3006965v1	GCA_030069655.1	GenBank	NCBI Prokaryotic Genome Annotation Pipeline (PGAP)	Scaffold	476465	2958997	2023-05-24	3020	PRJNA974000	SAMN35155634
Listeria monocytogenes		strain: CrieF602	1639	ASM3006966v1	GCA_030069665.1	GenBank	NCBI Prokaryotic Genome Annotation Pipeline (PGAP)	Scaffold	479513	2929948	2023-05-24	2985	PRJNA974000	SAMN35155640
Listeria monocytogenes		strain: CrieF815	1639	ASM3006970v1	GCA_030069705.1	GenBank	NCBI Prokaryotic Genome Annotation Pipeline (PGAP)	Scaffold	478214	2969446	2023-05-24	3003	PRJNA974000	SAMN35155647
Listeria monocytogenes		strain: CrieF370	1639	ASM3006972v1	GCA_030069725.1	GenBank	NCBI Prokaryotic Genome Annotation Pipeline (PGAP)	Scaffold	477011	2929644	2023-05-24	2993	PRJNA974000	SAMN35155636
Listeria monocytogenes		strain: CrieF348	1639	ASM3006973v1	GCA_030069735.1	GenBank	NCBI Prokaryotic Genome Annotation Pipeline (PGAP)	Scaffold	477805	3048777	2023-05-24	3130	PRJNA974000	SAMN35155627
Listeria monocytogenes		strain: CrieF817	1639	ASM3006976v1	GCA_030069765.1	GenBank	NCBI Prokaryotic Genome Annotation Pipeline (PGAP)	Scaffold	377638	2975275	2023-05-24	3050	PRJNA974000	SAMN35155648
Listeria monocytogenes		strain: CrieF369	1639	ASM3006978v1	GCA_030069785.1	GenBank	NCBI Prokaryotic Genome Annotation Pipeline (PGAP)	Scaffold	477011	2928558	2023-05-24	2987	PRJNA974000	SAMN35155635
Listeria monocytogenes		strain: CrieF349	1639	ASM3006980v1	GCA_030069805.1	GenBank	NCBI Prokaryotic Genome Annotation Pipeline (PGAP)	Scaffold	449355	3237632	2023-05-24	3440	PRJNA974000	SAMN35155628
Listeria monocytogenes		strain: CrieF606	1639	ASM3006982v1	GCA_030069825.1	GenBank	NCBI Prokaryotic Genome Annotation Pipeline (PGAP)	Scaffold	374466	2856139	2023-05-24	2847	PRJNA974000	SAMN35155644
Listeria monocytogenes		strain: CrieF599	1639	ASM3006984v1	GCA_030069845.1	GenBank	NCBI Prokaryotic Genome Annotation Pipeline (PGAP)	Scaffold	370407	2968178	2023-05-24	3029	PRJNA974000	SAMN35155637
Listeria monocytogenes		strain: CrieF605	1639	ASM3006985v1	GCA_030069855.1	GenBank	NCBI Prokaryotic Genome Annotation Pipeline (PGAP)	Scaffold	542827	2991334	2023-05-24	2991	PRJNA974000	SAMN35155643
Listeria monocytogenes		strain: CrieF608	1639	ASM3006988v1	GCA_030069885.1	GenBank	NCBI Prokaryotic Genome Annotation Pipeline (PGAP)	Scaffold	503572	3097531	2023-05-24	3172	PRJNA974000	SAMN35155645
Listeria monocytogenes		strain: CrieF604	1639	ASM3006990v1	GCA_030069905.1	GenBank	NCBI Prokaryotic Genome Annotation Pipeline (PGAP)	Scaffold	516646	2921309	2023-05-24	2974	PRJNA974000	SAMN35155642
Listeria monocytogenes		strain: CrieF601	1639	ASM3006992v1	GCA_030069925.1	GenBank	NCBI Prokaryotic Genome Annotation Pipeline (PGAP)	Scaffold	479513	2929948	2023-05-24	2983	PRJNA974000	SAMN35155639
Listeria monocytogenes		strain: CrieF600	1639	ASM3006994v1	GCA_030069945.1	GenBank	NCBI Prokaryotic Genome Annotation Pipeline (PGAP)	Scaffold	370407	2968178	2023-05-24	3029	PRJNA974000	SAMN35155638
Listeria monocytogenes		strain: CrieF285	1639	ASM3006995v1	GCA_030069955.1	GenBank	NCBI Prokaryotic Genome Annotation Pipeline (PGAP)	Scaffold	477797	3045473	2023-05-24	3115	PRJNA974000	SAMN35155626
Listeria monocytogenes		strain: CrieF366	1639	ASM3006998v1	GCA_030069985.1	GenBank	NCBI Prokaryotic Genome Annotation Pipeline (PGAP)	Scaffold	1503903	2931008	2023-05-24	2989	PRJNA974000	SAMN35155632
Listeria monocytogenes		strain: CrieF365	1639	ASM3006999v1	GCA_030069995.1	GenBank	NCBI Prokaryotic Genome Annotation Pipeline (PGAP)	Scaffold	450288	2964884	2023-05-24	3038	PRJNA974000	SAMN35155631
Listeria monocytogenes		strain: CrieF284	1639	ASM3007002v1	GCA_030070025.1	GenBank	NCBI Prokaryotic Genome Annotation Pipeline (PGAP)	Scaffold	523076	3008904	2023-05-24	3069	PRJNA974000	SAMN35155625
Listeria monocytogenes		strain: CrieF364	1639	ASM3007004v1	GCA_030070045.1	GenBank	NCBI Prokaryotic Genome Annotation Pipeline (PGAP)	Scaffold	510225	3106450	2023-05-24	3185	PRJNA974000	SAMN35155630
Listeria monocytogenes		strain: CrieF363	1639	ASM3007006v1	GCA_030070065.1	GenBank	NCBI Prokaryotic Genome Annotation Pipeline (PGAP)	Scaffold	308341	3007550	2023-05-24	3042	PRJNA974000	SAMN35155629
Listeria monocytogenes		strain: CrieF128	1639	ASM3007012v1	GCA_030070125.1	GenBank	NCBI Prokaryotic Genome Annotation Pipeline (PGAP)	Scaffold	481491	3025667	2023-05-24	3057	PRJNA974000	SAMN35155620
Listeria monocytogenes		strain: CrieF125	1639	ASM3007014v1	GCA_030070145.1	GenBank	NCBI Prokaryotic Genome Annotation Pipeline (PGAP)	Scaffold	308342	2930392	2023-05-24	2946	PRJNA974000	SAMN35155617
Listeria monocytogenes		strain: CrieF283	1639	ASM3007016v1	GCA_030070165.1	GenBank	NCBI Prokaryotic Genome Annotation Pipeline (PGAP)	Scaffold	604965	3020472	2023-05-24	3094	PRJNA974000	SAMN35155624
Listeria monocytogenes		strain: CrieF282	1639	ASM3007018v1	GCA_030070185.1	GenBank	NCBI Prokaryotic Genome Annotation Pipeline (PGAP)	Scaffold	604974	3006979	2023-05-24	3062	PRJNA974000	SAMN35155623
Listeria monocytogenes		strain: CrieF129	1639	ASM3007020v1	GCA_030070205.1	GenBank	NCBI Prokaryotic Genome Annotation Pipeline (PGAP)	Scaffold	542595	2994991	2023-05-24	2992	PRJNA974000	SAMN35155621
Listeria monocytogenes		strain: CrieF281	1639	ASM3007021v1	GCA_030070215.1	GenBank	NCBI Prokaryotic Genome Annotation Pipeline (PGAP)	Scaffold	1456116	2880078	2023-05-24	2909	PRJNA974000	SAMN35155622
Listeria monocytogenes		strain: CrieF126	1639	ASM3007023v1	GCA_030070235.1	GenBank	NCBI Prokaryotic Genome Annotation Pipeline (PGAP)	Scaffold	542631	2994988	2023-05-24	2992	PRJNA974000	SAMN35155618
Listeria monocytogenes		strain: CrieF367	1639	ASM3013186v1	GCA_030131865.1	GenBank	NCBI Prokaryotic Genome Annotation Pipeline (PGAP)	Scaffold	1503903	2930092	2023-05-30	2990	PRJNA974000	SAMN35155633
Listeria monocytogenes		strain: CrieF127	1639	ASM3013188v1	GCA_030131885.1	GenBank	NCBI Prokaryotic Genome Annotation Pipeline (PGAP)	Scaffold	481491	3028135	2023-05-30	3059	PRJNA974000	SAMN35155619
Listeria monocytogenes		strain: FSL J1-0158	1639	ASM3016802v1	GCA_030168025.1	GenBank	NCBI Prokaryotic Genome Annotation Pipeline (PGAP)	Complete Genome	2850984	2926994	2023-06-05	2955	PRJNA664209	SAMN27620983
Listeria monocytogenes		strain: FSL W1-0110	1639	ASM3016804v1	GCA_030168045.1	GenBank	NCBI Prokaryotic Genome Annotation Pipeline (PGAP)	Complete Genome	2815543	2815543	2023-06-05	2831	PRJNA664209	SAMN27620982
Listeria monocytogenes		strain: FSL J2-0071	1639	ASM3016806v1	GCA_030168065.1	GenBank	NCBI Prokaryotic Genome Annotation Pipeline (PGAP)	Complete Genome	2886223	2886223	2023-06-05	2880	PRJNA664209	SAMN27620981
Listeria monocytogenes		strain: FSL F2-0501	1639	ASM3016808v1	GCA_030168085.1	GenBank	NCBI Prokaryotic Genome Annotation Pipeline (PGAP)	Complete Genome	2878613	2878613	2023-06-05	2856	PRJNA664209	SAMN27620980
Listeria monocytogenes		strain: FSL F2-0695	1639	ASM3016810v1	GCA_030168105.1	GenBank	NCBI Prokaryotic Genome Annotation Pipeline (PGAP)	Complete Genome	2838519	2838519	2023-06-05	2820	PRJNA664209	SAMN27620979
Listeria monocytogenes		strain: FSL C1-0115	1639	ASM3016812v1	GCA_030168125.1	GenBank	NCBI Prokaryotic Genome Annotation Pipeline (PGAP)	Complete Genome	2977399	2977399	2023-06-05	3011	PRJNA664209	SAMN27620978
Listeria monocytogenes		strain: FSL J1-0094	1639	ASM3016814v1	GCA_030168145.1	GenBank	NCBI Prokaryotic Genome Annotation Pipeline (PGAP)	Complete Genome	2973834	2973834	2023-06-05	3006	PRJNA664209	SAMN27620977
Listeria monocytogenes		strain: FSL F6-0366 (H7858)	1639	ASM3016816v1	GCA_030168165.1	GenBank	NCBI Prokaryotic Genome Annotation Pipeline (PGAP)	Complete Genome	2949376	3030964	2023-06-05	3060	PRJNA664209	SAMN27620976
Listeria monocytogenes		strain: FSL J1-0049	1639	ASM3016818v1	GCA_030168185.1	GenBank	NCBI Prokaryotic Genome Annotation Pipeline (PGAP)	Complete Genome	2993978	3051531	2023-06-05	3071	PRJNA664209	SAMN27620975
Listeria monocytogenes		strain: FSL J1-0169	1639	ASM3016820v1	GCA_030168205.1	GenBank	NCBI Prokaryotic Genome Annotation Pipeline (PGAP)	Complete Genome	2993125	3074714	2023-06-05	3091	PRJNA664209	SAMN27620974
Listeria monocytogenes		strain: LMQ03	1639	ASM3020990v1	GCA_030209905.1	GenBank		Scaffold	512061	2989618	2023-06-07		PRJNA953802	SAMN34163289
Listeria monocytogenes		strain: LMQ07	1639	ASM3020993v1	GCA_030209935.1	GenBank		Scaffold	541255	2974751	2023-06-07		PRJNA953802	SAMN34163293
Listeria monocytogenes		strain: LMQ08	1639	ASM3020994v1	GCA_030209945.1	GenBank		Scaffold	512055	2950205	2023-06-07		PRJNA953802	SAMN34163294
Listeria monocytogenes		strain: LMQ04	1639	ASM3020995v1	GCA_030209955.1	GenBank		Scaffold	508244	3073443	2023-06-07		PRJNA953802	SAMN34163290
Listeria monocytogenes		strain: LMQ05	1639	ASM3020997v1	GCA_030209975.1	GenBank		Scaffold	512061	2989616	2023-06-07		PRJNA953802	SAMN34163291
Listeria monocytogenes		strain: LMQ09	1639	ASM3021001v1	GCA_030210015.1	GenBank		Scaffold	476819	2944396	2023-06-07		PRJNA953802	SAMN34163295
Listeria monocytogenes		strain: LMQ10	1639	ASM3021003v1	GCA_030210035.1	GenBank		Scaffold	477006	3056414	2023-06-07		PRJNA953802	SAMN34163296
Listeria monocytogenes		strain: LMQ06	1639	ASM3021004v1	GCA_030210045.1	GenBank		Scaffold	511929	2989053	2023-06-07		PRJNA953802	SAMN34163292
Listeria monocytogenes		strain: LMQ11	1639	ASM3021005v1	GCA_030210055.1	GenBank		Scaffold	476880	3056391	2023-06-07		PRJNA953802	SAMN34163297
Listeria monocytogenes		strain: LMQ12	1639	ASM3021006v1	GCA_030210065.1	GenBank		Scaffold	476880	3056162	2023-06-07		PRJNA953802	SAMN34163298
Listeria monocytogenes		strain: LMQ13	1639	ASM3021011v1	GCA_030210115.1	GenBank		Scaffold	476880	3055761	2023-06-07		PRJNA953802	SAMN34163299
Listeria monocytogenes		strain: LMQ16	1639	ASM3021013v1	GCA_030210135.1	GenBank		Scaffold	476831	2905991	2023-06-07		PRJNA953802	SAMN34163302
Listeria monocytogenes		strain: LMQ15	1639	ASM3021014v1	GCA_030210145.1	GenBank		Scaffold	477006	3056497	2023-06-07		PRJNA953802	SAMN34163301
[truncated: 5,691 more rows]
